# Supplementary material for: Proteomic analysis of HDL isolates reveals method-driven variability: An interlaboratory approach
Source: J Lipid Res. 2025 Dec 5;67(1):100957. doi: 10.1016/j.jlr.2025.100957 (PMC12803808; doi:10.1016/j.jlr.2025.100957)
Supplement: Supplementary Tables [file mmc2.xlsx]

## Sheet: Supplementary Tables
Supplementary Tables
Supplementary Table 1. Serum lipid levels of each donor.
Supplementary Table 2. List of all peptides selected for the quantification of each protein in Skyline.
Supplementary Table 3. List of all quantified HDL-associated protein abundances for ultracentrifugation (UC) and immunoaffinity chromatography (IAC) in both laboratories (Lab 1 and Lab 2), across the three independent isolation days. These quantifications were obtainde by manual inspection of integrated peak areas in Skyline software. Coefficients of variation (CVs) and mean values are also displ…
Supplementary Table 4. List of identified proteins in UC and IAC, in laboratory 1 and laboratory 2.
Supplementary Table 5. List of identified proteins using UC and IAC isolation methods, in laboratory 1 and laboratory 2, in each isolation day.
Supplementary Table 6. List of proteins displayed in the heatmap.
Supplementary Table 7. List of absolute and relative protein abundances of HDL-associated proteins identified in UC and IAC, in laboratory 1 and laboratory 2, in each isolation day. The results were obtained using the DIA-NN automated quantification. For each protein, normalized protein abundance was obtained dividing its DIA-NN integrated area by the total area of that run, and multiplying 100. …
Supplementary Table 8. List of relative protein abundances (%) and coefficients of variation (CVs) for proteins isolated by ultracentrifugation (UC) and immunoaffinity chromatography (IAC) in both laboratories (Lab 1 and Lab 2). Top 15 proteins are in red.

## Sheet: 1
Supplementary Table 1. Baseline characteristics of blood donors.
	INDIVIDUAL	1	2	3	4	5	6
	Age	39	40	26	30	43	40
	HDL (mg/dL)	61.3	33.7	58.9	64	76.2	34.2
	LDL (mg/dL)	89.4	86.4	69.9	61.2	99.8	116.6
	Chol (mg/dL)	186	155	157	156	201	199
	TG(mg/dL)	80	65	51	55	53	156
	Apo AI (mg/dL)	177	110	163	172	189	135
	Apo AII(mg/dL)	47	32	34	51	46	45
	Apo CIII (mg/dL)	12.3	7.7	11.1	12.7	11.6	14.1
	Apo E (mg/dL)	10	9.7	9.5	7.9	9.1	12.5

## Sheet: 2
Supplementary Table 2. List of all peptides selected for the quantification of each protein in Skyline.
	Protein Accession	Protein Gene	Peptide Sequence	Peptide Modified Sequence	Peptide Result	Protein Abundance	Replicate Name
	P02647	APOA1_HUMAN	HFWQQDEPPQSPWDR	HFWQQDEPPQSPWDR	RT: 23.06	58236000000	Lab1_IAC_Day1_A
	P02647	APOA1_HUMAN	HFWQQDEPPQSPWDR	HFWQQDEPPQSPWDR	RT: 22.97	54111000000	Lab1_IAC_Day1_B
	P02647	APOA1_HUMAN	HFWQQDEPPQSPWDR	HFWQQDEPPQSPWDR	RT: 22.97	55825000000	Lab1_IAC_Day1_C
	P02647	APOA1_HUMAN	HFWQQDEPPQSPWDR	HFWQQDEPPQSPWDR	RT: 23	57918000000	Lab1_IAC_Day2_A
	P02647	APOA1_HUMAN	HFWQQDEPPQSPWDR	HFWQQDEPPQSPWDR	RT: 22.84	62891000000	Lab1_IAC_Day2_B
	P02647	APOA1_HUMAN	HFWQQDEPPQSPWDR	HFWQQDEPPQSPWDR	RT: 22.76	57104000000	Lab1_IAC_Day2_C
	P02647	APOA1_HUMAN	HFWQQDEPPQSPWDR	HFWQQDEPPQSPWDR	RT: 22.68	55591000000	Lab1_IAC_Day3_A
	P02647	APOA1_HUMAN	HFWQQDEPPQSPWDR	HFWQQDEPPQSPWDR	RT: 22.82	57045000000	Lab1_IAC_Day3_B
	P02647	APOA1_HUMAN	HFWQQDEPPQSPWDR	HFWQQDEPPQSPWDR	RT: 23.13	56643000000	Lab1_IAC_Day3_C
	P02647	APOA1_HUMAN	HFWQQDEPPQSPWDR	HFWQQDEPPQSPWDR	RT: 22.92	58508000000	Lab1_UC_Day1_A
	P02647	APOA1_HUMAN	HFWQQDEPPQSPWDR	HFWQQDEPPQSPWDR	RT: 22.93	58350000000	Lab1_UC_Day1_B
	P02647	APOA1_HUMAN	HFWQQDEPPQSPWDR	HFWQQDEPPQSPWDR	RT: 22.73	53931000000	Lab1_UC_Day1_C
	P02647	APOA1_HUMAN	HFWQQDEPPQSPWDR	HFWQQDEPPQSPWDR	RT: 22.84	57849000000	Lab1_UC_Day2_A
	P02647	APOA1_HUMAN	HFWQQDEPPQSPWDR	HFWQQDEPPQSPWDR	RT: 22.95	59029000000	Lab1_UC_Day2_B
	P02647	APOA1_HUMAN	HFWQQDEPPQSPWDR	HFWQQDEPPQSPWDR	RT: 22.9	59773000000	Lab1_UC_Day2_C
	P02647	APOA1_HUMAN	HFWQQDEPPQSPWDR	HFWQQDEPPQSPWDR	RT: 22.76	62289000000	Lab1_UC_Day3_A
	P02647	APOA1_HUMAN	HFWQQDEPPQSPWDR	HFWQQDEPPQSPWDR	RT: 22.86	56995000000	Lab1_UC_Day3_B
	P02647	APOA1_HUMAN	HFWQQDEPPQSPWDR	HFWQQDEPPQSPWDR	RT: 22.92	55617000000	Lab1_UC_Day3_C
	P02647	APOA1_HUMAN	HFWQQDEPPQSPWDR	HFWQQDEPPQSPWDR	RT: 22.57	49558000000	Lab2_IAC_Day1_A
	P02647	APOA1_HUMAN	HFWQQDEPPQSPWDR	HFWQQDEPPQSPWDR	RT: 22.9	50086000000	Lab2_IAC_Day1_B
	P02647	APOA1_HUMAN	HFWQQDEPPQSPWDR	HFWQQDEPPQSPWDR	RT: 22.7	51421000000	Lab2_IAC_Day1_C
	P02647	APOA1_HUMAN	HFWQQDEPPQSPWDR	HFWQQDEPPQSPWDR	RT: 22.78	54261000000	Lab2_IAC_Day2_A
	P02647	APOA1_HUMAN	HFWQQDEPPQSPWDR	HFWQQDEPPQSPWDR	RT: 22.54	55751000000	Lab2_IAC_Day2_B
	P02647	APOA1_HUMAN	HFWQQDEPPQSPWDR	HFWQQDEPPQSPWDR	RT: 22.96	55136000000	Lab2_IAC_Day2_C
	P02647	APOA1_HUMAN	HFWQQDEPPQSPWDR	HFWQQDEPPQSPWDR	RT: 22.38	42435000000	Lab2_IAC_Day3_A
	P02647	APOA1_HUMAN	HFWQQDEPPQSPWDR	HFWQQDEPPQSPWDR	RT: 22.76	57923000000	Lab2_IAC_Day3_B
	P02647	APOA1_HUMAN	HFWQQDEPPQSPWDR	HFWQQDEPPQSPWDR	RT: 22.82	44499000000	Lab2_IAC_Day3_C
	P02647	APOA1_HUMAN	HFWQQDEPPQSPWDR	HFWQQDEPPQSPWDR	RT: 22.86	59122000000	Lab2_UC_Day1_A
	P02647	APOA1_HUMAN	HFWQQDEPPQSPWDR	HFWQQDEPPQSPWDR	RT: 22.91	60912000000	Lab2_UC_Day1_B
	P02647	APOA1_HUMAN	HFWQQDEPPQSPWDR	HFWQQDEPPQSPWDR	RT: 23.11	58933000000	Lab2_UC_Day1_C
	P02647	APOA1_HUMAN	HFWQQDEPPQSPWDR	HFWQQDEPPQSPWDR	RT: 22.76	60474000000	Lab2_UC_Day2_A
	P02647	APOA1_HUMAN	HFWQQDEPPQSPWDR	HFWQQDEPPQSPWDR	RT: 22.64	57014000000	Lab2_UC_Day2_B
	P02647	APOA1_HUMAN	HFWQQDEPPQSPWDR	HFWQQDEPPQSPWDR	RT: 22.37	62550000000	Lab2_UC_Day2_C
	P02647	APOA1_HUMAN	HFWQQDEPPQSPWDR	HFWQQDEPPQSPWDR	RT: 22.96	60379000000	Lab2_UC_Day3_A
	P02647	APOA1_HUMAN	HFWQQDEPPQSPWDR	HFWQQDEPPQSPWDR	RT: 22.99	59032000000	Lab2_UC_Day3_B
	P02647	APOA1_HUMAN	HFWQQDEPPQSPWDR	HFWQQDEPPQSPWDR	RT: 22.54	63377000000	Lab2_UC_Day3_C
	P02647	APOA1_HUMAN	DLATVYVDVLK	DLATVYVDVLK	RT: 31.36	58236000000	Lab1_IAC_Day1_A
	P02647	APOA1_HUMAN	DLATVYVDVLK	DLATVYVDVLK	RT: 31.38	54111000000	Lab1_IAC_Day1_B
	P02647	APOA1_HUMAN	DLATVYVDVLK	DLATVYVDVLK	RT: 31.05	55825000000	Lab1_IAC_Day1_C
	P02647	APOA1_HUMAN	DLATVYVDVLK	DLATVYVDVLK	RT: 31.39	57918000000	Lab1_IAC_Day2_A
	P02647	APOA1_HUMAN	DLATVYVDVLK	DLATVYVDVLK	RT: 31.38	62891000000	Lab1_IAC_Day2_B
	P02647	APOA1_HUMAN	DLATVYVDVLK	DLATVYVDVLK	RT: 31.36	57104000000	Lab1_IAC_Day2_C
	P02647	APOA1_HUMAN	DLATVYVDVLK	DLATVYVDVLK	RT: 31.32	55591000000	Lab1_IAC_Day3_A
	P02647	APOA1_HUMAN	DLATVYVDVLK	DLATVYVDVLK	RT: 31.24	57045000000	Lab1_IAC_Day3_B
	P02647	APOA1_HUMAN	DLATVYVDVLK	DLATVYVDVLK	RT: 31.41	56643000000	Lab1_IAC_Day3_C
	P02647	APOA1_HUMAN	DLATVYVDVLK	DLATVYVDVLK	RT: 31.37	58508000000	Lab1_UC_Day1_A
	P02647	APOA1_HUMAN	DLATVYVDVLK	DLATVYVDVLK	RT: 31.32	58350000000	Lab1_UC_Day1_B
	P02647	APOA1_HUMAN	DLATVYVDVLK	DLATVYVDVLK	RT: 31.25	53931000000	Lab1_UC_Day1_C
	P02647	APOA1_HUMAN	DLATVYVDVLK	DLATVYVDVLK	RT: 31.45	57849000000	Lab1_UC_Day2_A
	P02647	APOA1_HUMAN	DLATVYVDVLK	DLATVYVDVLK	RT: 31.31	59029000000	Lab1_UC_Day2_B
	P02647	APOA1_HUMAN	DLATVYVDVLK	DLATVYVDVLK	RT: 31.4	59773000000	Lab1_UC_Day2_C
	P02647	APOA1_HUMAN	DLATVYVDVLK	DLATVYVDVLK	RT: 31.37	62289000000	Lab1_UC_Day3_A
	P02647	APOA1_HUMAN	DLATVYVDVLK	DLATVYVDVLK	RT: 31.42	56995000000	Lab1_UC_Day3_B
	P02647	APOA1_HUMAN	DLATVYVDVLK	DLATVYVDVLK	RT: 31.41	55617000000	Lab1_UC_Day3_C
	P02647	APOA1_HUMAN	DLATVYVDVLK	DLATVYVDVLK	RT: 31.46	49558000000	Lab2_IAC_Day1_A
	P02647	APOA1_HUMAN	DLATVYVDVLK	DLATVYVDVLK	RT: 31.49	50086000000	Lab2_IAC_Day1_B
	P02647	APOA1_HUMAN	DLATVYVDVLK	DLATVYVDVLK	RT: 31.44	51421000000	Lab2_IAC_Day1_C
	P02647	APOA1_HUMAN	DLATVYVDVLK	DLATVYVDVLK	RT: 31.24	54261000000	Lab2_IAC_Day2_A
	P02647	APOA1_HUMAN	DLATVYVDVLK	DLATVYVDVLK	RT: 31.41	55751000000	Lab2_IAC_Day2_B
	P02647	APOA1_HUMAN	DLATVYVDVLK	DLATVYVDVLK	RT: 31.46	55136000000	Lab2_IAC_Day2_C
	P02647	APOA1_HUMAN	DLATVYVDVLK	DLATVYVDVLK	RT: 31.17	42435000000	Lab2_IAC_Day3_A
	P02647	APOA1_HUMAN	DLATVYVDVLK	DLATVYVDVLK	RT: 31.43	57923000000	Lab2_IAC_Day3_B
	P02647	APOA1_HUMAN	DLATVYVDVLK	DLATVYVDVLK	RT: 31.43	44499000000	Lab2_IAC_Day3_C
	P02647	APOA1_HUMAN	DLATVYVDVLK	DLATVYVDVLK	RT: 31.39	59122000000	Lab2_UC_Day1_A
	P02647	APOA1_HUMAN	DLATVYVDVLK	DLATVYVDVLK	RT: 31.48	60912000000	Lab2_UC_Day1_B
	P02647	APOA1_HUMAN	DLATVYVDVLK	DLATVYVDVLK	RT: 31.4	58933000000	Lab2_UC_Day1_C
	P02647	APOA1_HUMAN	DLATVYVDVLK	DLATVYVDVLK	RT: 31.42	60474000000	Lab2_UC_Day2_A
	P02647	APOA1_HUMAN	DLATVYVDVLK	DLATVYVDVLK	RT: 31.34	57014000000	Lab2_UC_Day2_B
	P02647	APOA1_HUMAN	DLATVYVDVLK	DLATVYVDVLK	RT: 31.41	62550000000	Lab2_UC_Day2_C
	P02647	APOA1_HUMAN	DLATVYVDVLK	DLATVYVDVLK	RT: 31.4	60379000000	Lab2_UC_Day3_A
	P02647	APOA1_HUMAN	DLATVYVDVLK	DLATVYVDVLK	RT: 31.43	59032000000	Lab2_UC_Day3_B
	P02647	APOA1_HUMAN	DLATVYVDVLK	DLATVYVDVLK	RT: 31.27	63377000000	Lab2_UC_Day3_C
	P02647	APOA1_HUMAN	DYVSQFEGSALGK	DYVSQFEGSALGK	RT: 27.45	58236000000	Lab1_IAC_Day1_A
	P02647	APOA1_HUMAN	DYVSQFEGSALGK	DYVSQFEGSALGK	RT: 27.57	54111000000	Lab1_IAC_Day1_B
	P02647	APOA1_HUMAN	DYVSQFEGSALGK	DYVSQFEGSALGK	RT: 27.27	55825000000	Lab1_IAC_Day1_C
	P02647	APOA1_HUMAN	DYVSQFEGSALGK	DYVSQFEGSALGK	RT: 27.59	57918000000	Lab1_IAC_Day2_A
	P02647	APOA1_HUMAN	DYVSQFEGSALGK	DYVSQFEGSALGK	RT: 27.51	62891000000	Lab1_IAC_Day2_B
	P02647	APOA1_HUMAN	DYVSQFEGSALGK	DYVSQFEGSALGK	RT: 27.42	57104000000	Lab1_IAC_Day2_C
	P02647	APOA1_HUMAN	DYVSQFEGSALGK	DYVSQFEGSALGK	RT: 27.61	55591000000	Lab1_IAC_Day3_A
	P02647	APOA1_HUMAN	DYVSQFEGSALGK	DYVSQFEGSALGK	RT: 27.55	57045000000	Lab1_IAC_Day3_B
	P02647	APOA1_HUMAN	DYVSQFEGSALGK	DYVSQFEGSALGK	RT: 27.51	56643000000	Lab1_IAC_Day3_C
	P02647	APOA1_HUMAN	DYVSQFEGSALGK	DYVSQFEGSALGK	RT: 27.66	58508000000	Lab1_UC_Day1_A
	P02647	APOA1_HUMAN	DYVSQFEGSALGK	DYVSQFEGSALGK	RT: 27.62	58350000000	Lab1_UC_Day1_B
	P02647	APOA1_HUMAN	DYVSQFEGSALGK	DYVSQFEGSALGK	RT: 27.17	53931000000	Lab1_UC_Day1_C
	P02647	APOA1_HUMAN	DYVSQFEGSALGK	DYVSQFEGSALGK	RT: 27.63	57849000000	Lab1_UC_Day2_A
	P02647	APOA1_HUMAN	DYVSQFEGSALGK	DYVSQFEGSALGK	RT: 27.28	59029000000	Lab1_UC_Day2_B
	P02647	APOA1_HUMAN	DYVSQFEGSALGK	DYVSQFEGSALGK	RT: 27.52	59773000000	Lab1_UC_Day2_C
	P02647	APOA1_HUMAN	DYVSQFEGSALGK	DYVSQFEGSALGK	RT: 27.6	62289000000	Lab1_UC_Day3_A
	P02647	APOA1_HUMAN	DYVSQFEGSALGK	DYVSQFEGSALGK	RT: 27.55	56995000000	Lab1_UC_Day3_B
	P02647	APOA1_HUMAN	DYVSQFEGSALGK	DYVSQFEGSALGK	RT: 27.42	55617000000	Lab1_UC_Day3_C
	P02647	APOA1_HUMAN	DYVSQFEGSALGK	DYVSQFEGSALGK	RT: 27.42	49558000000	Lab2_IAC_Day1_A
	P02647	APOA1_HUMAN	DYVSQFEGSALGK	DYVSQFEGSALGK	RT: 27.61	50086000000	Lab2_IAC_Day1_B
	P02647	APOA1_HUMAN	DYVSQFEGSALGK	DYVSQFEGSALGK	RT: 27.58	51421000000	Lab2_IAC_Day1_C
	P02647	APOA1_HUMAN	DYVSQFEGSALGK	DYVSQFEGSALGK	RT: 27.33	54261000000	Lab2_IAC_Day2_A
	P02647	APOA1_HUMAN	DYVSQFEGSALGK	DYVSQFEGSALGK	RT: 27.38	55751000000	Lab2_IAC_Day2_B
	P02647	APOA1_HUMAN	DYVSQFEGSALGK	DYVSQFEGSALGK	RT: 27.55	55136000000	Lab2_IAC_Day2_C
	P02647	APOA1_HUMAN	DYVSQFEGSALGK	DYVSQFEGSALGK	RT: 27.34	42435000000	Lab2_IAC_Day3_A
	P02647	APOA1_HUMAN	DYVSQFEGSALGK	DYVSQFEGSALGK	RT: 27.62	57923000000	Lab2_IAC_Day3_B
	P02647	APOA1_HUMAN	DYVSQFEGSALGK	DYVSQFEGSALGK	RT: 27.65	44499000000	Lab2_IAC_Day3_C
	P02647	APOA1_HUMAN	DYVSQFEGSALGK	DYVSQFEGSALGK	RT: 27.64	59122000000	Lab2_UC_Day1_A
	P02647	APOA1_HUMAN	DYVSQFEGSALGK	DYVSQFEGSALGK	RT: 27.55	60912000000	Lab2_UC_Day1_B
	P02647	APOA1_HUMAN	DYVSQFEGSALGK	DYVSQFEGSALGK	RT: 27.43	58933000000	Lab2_UC_Day1_C
	P02647	APOA1_HUMAN	DYVSQFEGSALGK	DYVSQFEGSALGK	RT: 27.57	60474000000	Lab2_UC_Day2_A
	P02647	APOA1_HUMAN	DYVSQFEGSALGK	DYVSQFEGSALGK	RT: 27.42	57014000000	Lab2_UC_Day2_B
	P02647	APOA1_HUMAN	DYVSQFEGSALGK	DYVSQFEGSALGK	RT: 27.49	62550000000	Lab2_UC_Day2_C
	P02647	APOA1_HUMAN	DYVSQFEGSALGK	DYVSQFEGSALGK	RT: 27.66	60379000000	Lab2_UC_Day3_A
	P02647	APOA1_HUMAN	DYVSQFEGSALGK	DYVSQFEGSALGK	RT: 27.66	59032000000	Lab2_UC_Day3_B
	P02647	APOA1_HUMAN	DYVSQFEGSALGK	DYVSQFEGSALGK	RT: 27.28	63377000000	Lab2_UC_Day3_C
	P02647	APOA1_HUMAN	LLDNWDSVTSTFSK	LLDNWDSVTSTFSK	RT: 29.91	58236000000	Lab1_IAC_Day1_A
	P02647	APOA1_HUMAN	LLDNWDSVTSTFSK	LLDNWDSVTSTFSK	RT: 30.05	54111000000	Lab1_IAC_Day1_B
	P02647	APOA1_HUMAN	LLDNWDSVTSTFSK	LLDNWDSVTSTFSK	RT: 29.59	55825000000	Lab1_IAC_Day1_C
	P02647	APOA1_HUMAN	LLDNWDSVTSTFSK	LLDNWDSVTSTFSK	RT: 29.93	57918000000	Lab1_IAC_Day2_A
	P02647	APOA1_HUMAN	LLDNWDSVTSTFSK	LLDNWDSVTSTFSK	RT: 29.94	62891000000	Lab1_IAC_Day2_B
	P02647	APOA1_HUMAN	LLDNWDSVTSTFSK	LLDNWDSVTSTFSK	RT: 29.87	57104000000	Lab1_IAC_Day2_C
	P02647	APOA1_HUMAN	LLDNWDSVTSTFSK	LLDNWDSVTSTFSK	RT: 29.91	55591000000	Lab1_IAC_Day3_A
	P02647	APOA1_HUMAN	LLDNWDSVTSTFSK	LLDNWDSVTSTFSK	RT: 29.84	57045000000	Lab1_IAC_Day3_B
	P02647	APOA1_HUMAN	LLDNWDSVTSTFSK	LLDNWDSVTSTFSK	RT: 30.03	56643000000	Lab1_IAC_Day3_C
	P02647	APOA1_HUMAN	LLDNWDSVTSTFSK	LLDNWDSVTSTFSK	RT: 30.01	58508000000	Lab1_UC_Day1_A
	P02647	APOA1_HUMAN	LLDNWDSVTSTFSK	LLDNWDSVTSTFSK	RT: 29.88	58350000000	Lab1_UC_Day1_B
	P02647	APOA1_HUMAN	LLDNWDSVTSTFSK	LLDNWDSVTSTFSK	RT: 29.66	53931000000	Lab1_UC_Day1_C
	P02647	APOA1_HUMAN	LLDNWDSVTSTFSK	LLDNWDSVTSTFSK	RT: 29.86	57849000000	Lab1_UC_Day2_A
	P02647	APOA1_HUMAN	LLDNWDSVTSTFSK	LLDNWDSVTSTFSK	RT: 29.86	59029000000	Lab1_UC_Day2_B
	P02647	APOA1_HUMAN	LLDNWDSVTSTFSK	LLDNWDSVTSTFSK	RT: 29.92	59773000000	Lab1_UC_Day2_C
	P02647	APOA1_HUMAN	LLDNWDSVTSTFSK	LLDNWDSVTSTFSK	RT: 29.85	62289000000	Lab1_UC_Day3_A
	P02647	APOA1_HUMAN	LLDNWDSVTSTFSK	LLDNWDSVTSTFSK	RT: 29.93	56995000000	Lab1_UC_Day3_B
	P02647	APOA1_HUMAN	LLDNWDSVTSTFSK	LLDNWDSVTSTFSK	RT: 29.94	55617000000	Lab1_UC_Day3_C
	P02647	APOA1_HUMAN	LLDNWDSVTSTFSK	LLDNWDSVTSTFSK	RT: 29.88	49558000000	Lab2_IAC_Day1_A
	P02647	APOA1_HUMAN	LLDNWDSVTSTFSK	LLDNWDSVTSTFSK	RT: 29.99	50086000000	Lab2_IAC_Day1_B
	P02647	APOA1_HUMAN	LLDNWDSVTSTFSK	LLDNWDSVTSTFSK	RT: 30.03	51421000000	Lab2_IAC_Day1_C
	P02647	APOA1_HUMAN	LLDNWDSVTSTFSK	LLDNWDSVTSTFSK	RT: 29.68	54261000000	Lab2_IAC_Day2_A
	P02647	APOA1_HUMAN	LLDNWDSVTSTFSK	LLDNWDSVTSTFSK	RT: 29.95	55751000000	Lab2_IAC_Day2_B
	P02647	APOA1_HUMAN	LLDNWDSVTSTFSK	LLDNWDSVTSTFSK	RT: 30.08	55136000000	Lab2_IAC_Day2_C
	P02647	APOA1_HUMAN	LLDNWDSVTSTFSK	LLDNWDSVTSTFSK	RT: 29.52	42435000000	Lab2_IAC_Day3_A
	P02647	APOA1_HUMAN	LLDNWDSVTSTFSK	LLDNWDSVTSTFSK	RT: 29.99	57923000000	Lab2_IAC_Day3_B
	P02647	APOA1_HUMAN	LLDNWDSVTSTFSK	LLDNWDSVTSTFSK	RT: 30.04	44499000000	Lab2_IAC_Day3_C
	P02647	APOA1_HUMAN	LLDNWDSVTSTFSK	LLDNWDSVTSTFSK	RT: 29.99	59122000000	Lab2_UC_Day1_A
	P02647	APOA1_HUMAN	LLDNWDSVTSTFSK	LLDNWDSVTSTFSK	RT: 29.87	60912000000	Lab2_UC_Day1_B
	P02647	APOA1_HUMAN	LLDNWDSVTSTFSK	LLDNWDSVTSTFSK	RT: 29.93	58933000000	Lab2_UC_Day1_C
	P02647	APOA1_HUMAN	LLDNWDSVTSTFSK	LLDNWDSVTSTFSK	RT: 29.97	60474000000	Lab2_UC_Day2_A
	P02647	APOA1_HUMAN	LLDNWDSVTSTFSK	LLDNWDSVTSTFSK	RT: 29.77	57014000000	Lab2_UC_Day2_B
	P02647	APOA1_HUMAN	LLDNWDSVTSTFSK	LLDNWDSVTSTFSK	RT: 29.95	62550000000	Lab2_UC_Day2_C
	P02647	APOA1_HUMAN	LLDNWDSVTSTFSK	LLDNWDSVTSTFSK	RT: 30.03	60379000000	Lab2_UC_Day3_A
	P02647	APOA1_HUMAN	LLDNWDSVTSTFSK	LLDNWDSVTSTFSK	RT: 30.01	59032000000	Lab2_UC_Day3_B
	P02647	APOA1_HUMAN	LLDNWDSVTSTFSK	LLDNWDSVTSTFSK	RT: 29.58	63377000000	Lab2_UC_Day3_C
	P02647	APOA1_HUMAN	EQLGPVTQEFWDNLEK	EQLGPVTQEFWDNLEK	RT: 31.87	58236000000	Lab1_IAC_Day1_A
	P02647	APOA1_HUMAN	EQLGPVTQEFWDNLEK	EQLGPVTQEFWDNLEK	RT: 31.89	54111000000	Lab1_IAC_Day1_B
	P02647	APOA1_HUMAN	EQLGPVTQEFWDNLEK	EQLGPVTQEFWDNLEK	RT: 31.74	55825000000	Lab1_IAC_Day1_C
	P02647	APOA1_HUMAN	EQLGPVTQEFWDNLEK	EQLGPVTQEFWDNLEK	RT: 31.87	57918000000	Lab1_IAC_Day2_A
	P02647	APOA1_HUMAN	EQLGPVTQEFWDNLEK	EQLGPVTQEFWDNLEK	RT: 31.89	62891000000	Lab1_IAC_Day2_B
	P02647	APOA1_HUMAN	EQLGPVTQEFWDNLEK	EQLGPVTQEFWDNLEK	RT: 31.9	57104000000	Lab1_IAC_Day2_C
	P02647	APOA1_HUMAN	EQLGPVTQEFWDNLEK	EQLGPVTQEFWDNLEK	RT: 31.99	55591000000	Lab1_IAC_Day3_A
	P02647	APOA1_HUMAN	EQLGPVTQEFWDNLEK	EQLGPVTQEFWDNLEK	RT: 31.93	57045000000	Lab1_IAC_Day3_B
	P02647	APOA1_HUMAN	EQLGPVTQEFWDNLEK	EQLGPVTQEFWDNLEK	RT: 31.94	56643000000	Lab1_IAC_Day3_C
	P02647	APOA1_HUMAN	EQLGPVTQEFWDNLEK	EQLGPVTQEFWDNLEK	RT: 31.95	58508000000	Lab1_UC_Day1_A
	P02647	APOA1_HUMAN	EQLGPVTQEFWDNLEK	EQLGPVTQEFWDNLEK	RT: 31.97	58350000000	Lab1_UC_Day1_B
	P02647	APOA1_HUMAN	EQLGPVTQEFWDNLEK	EQLGPVTQEFWDNLEK	RT: 31.75	53931000000	Lab1_UC_Day1_C
	P02647	APOA1_HUMAN	EQLGPVTQEFWDNLEK	EQLGPVTQEFWDNLEK	RT: 31.94	57849000000	Lab1_UC_Day2_A
	P02647	APOA1_HUMAN	EQLGPVTQEFWDNLEK	EQLGPVTQEFWDNLEK	RT: 31.9	59029000000	Lab1_UC_Day2_B
	P02647	APOA1_HUMAN	EQLGPVTQEFWDNLEK	EQLGPVTQEFWDNLEK	RT: 31.95	59773000000	Lab1_UC_Day2_C
	P02647	APOA1_HUMAN	EQLGPVTQEFWDNLEK	EQLGPVTQEFWDNLEK	RT: 31.92	62289000000	Lab1_UC_Day3_A
	P02647	APOA1_HUMAN	EQLGPVTQEFWDNLEK	EQLGPVTQEFWDNLEK	RT: 31.91	56995000000	Lab1_UC_Day3_B
	P02647	APOA1_HUMAN	EQLGPVTQEFWDNLEK	EQLGPVTQEFWDNLEK	RT: 31.93	55617000000	Lab1_UC_Day3_C
	P02647	APOA1_HUMAN	EQLGPVTQEFWDNLEK	EQLGPVTQEFWDNLEK	RT: 31.97	49558000000	Lab2_IAC_Day1_A
	P02647	APOA1_HUMAN	EQLGPVTQEFWDNLEK	EQLGPVTQEFWDNLEK	RT: 31.92	50086000000	Lab2_IAC_Day1_B
	P02647	APOA1_HUMAN	EQLGPVTQEFWDNLEK	EQLGPVTQEFWDNLEK	RT: 31.95	51421000000	Lab2_IAC_Day1_C
	P02647	APOA1_HUMAN	EQLGPVTQEFWDNLEK	EQLGPVTQEFWDNLEK	RT: 31.86	54261000000	Lab2_IAC_Day2_A
	P02647	APOA1_HUMAN	EQLGPVTQEFWDNLEK	EQLGPVTQEFWDNLEK	RT: 31.91	55751000000	Lab2_IAC_Day2_B
	P02647	APOA1_HUMAN	EQLGPVTQEFWDNLEK	EQLGPVTQEFWDNLEK	RT: 31.87	55136000000	Lab2_IAC_Day2_C
	P02647	APOA1_HUMAN	EQLGPVTQEFWDNLEK	EQLGPVTQEFWDNLEK	RT: 31.76	42435000000	Lab2_IAC_Day3_A
	P02647	APOA1_HUMAN	EQLGPVTQEFWDNLEK	EQLGPVTQEFWDNLEK	RT: 31.96	57923000000	Lab2_IAC_Day3_B
	P02647	APOA1_HUMAN	EQLGPVTQEFWDNLEK	EQLGPVTQEFWDNLEK	RT: 31.96	44499000000	Lab2_IAC_Day3_C
	P02647	APOA1_HUMAN	EQLGPVTQEFWDNLEK	EQLGPVTQEFWDNLEK	RT: 31.99	59122000000	Lab2_UC_Day1_A
	P02647	APOA1_HUMAN	EQLGPVTQEFWDNLEK	EQLGPVTQEFWDNLEK	RT: 31.95	60912000000	Lab2_UC_Day1_B
	P02647	APOA1_HUMAN	EQLGPVTQEFWDNLEK	EQLGPVTQEFWDNLEK	RT: 31.91	58933000000	Lab2_UC_Day1_C
	P02647	APOA1_HUMAN	EQLGPVTQEFWDNLEK	EQLGPVTQEFWDNLEK	RT: 31.93	60474000000	Lab2_UC_Day2_A
	P02647	APOA1_HUMAN	EQLGPVTQEFWDNLEK	EQLGPVTQEFWDNLEK	RT: 31.86	57014000000	Lab2_UC_Day2_B
	P02647	APOA1_HUMAN	EQLGPVTQEFWDNLEK	EQLGPVTQEFWDNLEK	RT: 31.9	62550000000	Lab2_UC_Day2_C
	P02647	APOA1_HUMAN	EQLGPVTQEFWDNLEK	EQLGPVTQEFWDNLEK	RT: 31.88	60379000000	Lab2_UC_Day3_A
	P02647	APOA1_HUMAN	EQLGPVTQEFWDNLEK	EQLGPVTQEFWDNLEK	RT: 31.95	59032000000	Lab2_UC_Day3_B
	P02647	APOA1_HUMAN	EQLGPVTQEFWDNLEK	EQLGPVTQEFWDNLEK	RT: 31.86	63377000000	Lab2_UC_Day3_C
	P02647	APOA1_HUMAN	VQPYLDDFQK	VQPYLDDFQK	RT: 21.16	58236000000	Lab1_IAC_Day1_A
	P02647	APOA1_HUMAN	VQPYLDDFQK	VQPYLDDFQK	RT: 21.45	54111000000	Lab1_IAC_Day1_B
	P02647	APOA1_HUMAN	VQPYLDDFQK	VQPYLDDFQK	RT: 21.37	55825000000	Lab1_IAC_Day1_C
	P02647	APOA1_HUMAN	VQPYLDDFQK	VQPYLDDFQK	RT: 21.41	57918000000	Lab1_IAC_Day2_A
	P02647	APOA1_HUMAN	VQPYLDDFQK	VQPYLDDFQK	RT: 21.17	62891000000	Lab1_IAC_Day2_B
	P02647	APOA1_HUMAN	VQPYLDDFQK	VQPYLDDFQK	RT: 21.27	57104000000	Lab1_IAC_Day2_C
	P02647	APOA1_HUMAN	VQPYLDDFQK	VQPYLDDFQK	RT: 21.55	55591000000	Lab1_IAC_Day3_A
	P02647	APOA1_HUMAN	VQPYLDDFQK	VQPYLDDFQK	RT: 21.42	57045000000	Lab1_IAC_Day3_B
	P02647	APOA1_HUMAN	VQPYLDDFQK	VQPYLDDFQK	RT: 21.28	56643000000	Lab1_IAC_Day3_C
	P02647	APOA1_HUMAN	VQPYLDDFQK	VQPYLDDFQK	RT: 21.42	58508000000	Lab1_UC_Day1_A
	P02647	APOA1_HUMAN	VQPYLDDFQK	VQPYLDDFQK	RT: 21.39	58350000000	Lab1_UC_Day1_B
	P02647	APOA1_HUMAN	VQPYLDDFQK	VQPYLDDFQK	RT: 21.3	53931000000	Lab1_UC_Day1_C
	P02647	APOA1_HUMAN	VQPYLDDFQK	VQPYLDDFQK	RT: 21.56	57849000000	Lab1_UC_Day2_A
	P02647	APOA1_HUMAN	VQPYLDDFQK	VQPYLDDFQK	RT: 21.14	59029000000	Lab1_UC_Day2_B
	P02647	APOA1_HUMAN	VQPYLDDFQK	VQPYLDDFQK	RT: 21.45	59773000000	Lab1_UC_Day2_C
	P02647	APOA1_HUMAN	VQPYLDDFQK	VQPYLDDFQK	RT: 21.24	62289000000	Lab1_UC_Day3_A
	P02647	APOA1_HUMAN	VQPYLDDFQK	VQPYLDDFQK	RT: 21.27	56995000000	Lab1_UC_Day3_B
	P02647	APOA1_HUMAN	VQPYLDDFQK	VQPYLDDFQK	RT: 21.28	55617000000	Lab1_UC_Day3_C
	P02647	APOA1_HUMAN	VQPYLDDFQK	VQPYLDDFQK	RT: 21.41	49558000000	Lab2_IAC_Day1_A
	P02647	APOA1_HUMAN	VQPYLDDFQK	VQPYLDDFQK	RT: 21.36	50086000000	Lab2_IAC_Day1_B
	P02647	APOA1_HUMAN	VQPYLDDFQK	VQPYLDDFQK	RT: 21.38	51421000000	Lab2_IAC_Day1_C
	P02647	APOA1_HUMAN	VQPYLDDFQK	VQPYLDDFQK	RT: 21.26	54261000000	Lab2_IAC_Day2_A
	P02647	APOA1_HUMAN	VQPYLDDFQK	VQPYLDDFQK	RT: 21.28	55751000000	Lab2_IAC_Day2_B
	P02647	APOA1_HUMAN	VQPYLDDFQK	VQPYLDDFQK	RT: 21.42	55136000000	Lab2_IAC_Day2_C
	P02647	APOA1_HUMAN	VQPYLDDFQK	VQPYLDDFQK	RT: 21.15	42435000000	Lab2_IAC_Day3_A
	P02647	APOA1_HUMAN	VQPYLDDFQK	VQPYLDDFQK	RT: 21.43	57923000000	Lab2_IAC_Day3_B
	P02647	APOA1_HUMAN	VQPYLDDFQK	VQPYLDDFQK	RT: 21.45	44499000000	Lab2_IAC_Day3_C
	P02647	APOA1_HUMAN	VQPYLDDFQK	VQPYLDDFQK	RT: 21.4	59122000000	Lab2_UC_Day1_A
	P02647	APOA1_HUMAN	VQPYLDDFQK	VQPYLDDFQK	RT: 21.39	60912000000	Lab2_UC_Day1_B
	P02647	APOA1_HUMAN	VQPYLDDFQK	VQPYLDDFQK	RT: 21.2	58933000000	Lab2_UC_Day1_C
	P02647	APOA1_HUMAN	VQPYLDDFQK	VQPYLDDFQK	RT: 21.36	60474000000	Lab2_UC_Day2_A
	P02647	APOA1_HUMAN	VQPYLDDFQK	VQPYLDDFQK	RT: 21.29	57014000000	Lab2_UC_Day2_B
	P02647	APOA1_HUMAN	VQPYLDDFQK	VQPYLDDFQK	RT: 21.3	62550000000	Lab2_UC_Day2_C
	P02647	APOA1_HUMAN	VQPYLDDFQK	VQPYLDDFQK	RT: 21.42	60379000000	Lab2_UC_Day3_A
	P02647	APOA1_HUMAN	VQPYLDDFQK	VQPYLDDFQK	RT: 21.45	59032000000	Lab2_UC_Day3_B
	P02647	APOA1_HUMAN	VQPYLDDFQK	VQPYLDDFQK	RT: 21.21	63377000000	Lab2_UC_Day3_C
	P02647	APOA1_HUMAN	WQEEMELYR	WQEEMELYR	RT: 23.13	58236000000	Lab1_IAC_Day1_A
	P02647	APOA1_HUMAN	WQEEMELYR	WQEEMELYR	RT: 23.26	54111000000	Lab1_IAC_Day1_B
	P02647	APOA1_HUMAN	WQEEMELYR	WQEEMELYR	RT: 23.09	55825000000	Lab1_IAC_Day1_C
	P02647	APOA1_HUMAN	WQEEMELYR	WQEEMELYR	RT: 23.23	57918000000	Lab1_IAC_Day2_A
	P02647	APOA1_HUMAN	WQEEMELYR	WQEEMELYR	RT: 23.03	62891000000	Lab1_IAC_Day2_B
	P02647	APOA1_HUMAN	WQEEMELYR	WQEEMELYR	RT: 23.03	57104000000	Lab1_IAC_Day2_C
	P02647	APOA1_HUMAN	WQEEMELYR	WQEEMELYR	RT: 23.06	55591000000	Lab1_IAC_Day3_A
	P02647	APOA1_HUMAN	WQEEMELYR	WQEEMELYR	RT: 23.07	57045000000	Lab1_IAC_Day3_B
	P02647	APOA1_HUMAN	WQEEMELYR	WQEEMELYR	RT: 23.16	56643000000	Lab1_IAC_Day3_C
	P02647	APOA1_HUMAN	WQEEMELYR	WQEEMELYR	RT: 23.22	58508000000	Lab1_UC_Day1_A
	P02647	APOA1_HUMAN	WQEEMELYR	WQEEMELYR	RT: 23.09	58350000000	Lab1_UC_Day1_B
	P02647	APOA1_HUMAN	WQEEMELYR	WQEEMELYR	RT: 23.03	53931000000	Lab1_UC_Day1_C
	P02647	APOA1_HUMAN	WQEEMELYR	WQEEMELYR	RT: 23.15	57849000000	Lab1_UC_Day2_A
	P02647	APOA1_HUMAN	WQEEMELYR	WQEEMELYR	RT: 23.05	59029000000	Lab1_UC_Day2_B
	P02647	APOA1_HUMAN	WQEEMELYR	WQEEMELYR	RT: 23.18	59773000000	Lab1_UC_Day2_C
	P02647	APOA1_HUMAN	WQEEMELYR	WQEEMELYR	RT: 23.06	62289000000	Lab1_UC_Day3_A
	P02647	APOA1_HUMAN	WQEEMELYR	WQEEMELYR	RT: 23.17	56995000000	Lab1_UC_Day3_B
	P02647	APOA1_HUMAN	WQEEMELYR	WQEEMELYR	RT: 23.1	55617000000	Lab1_UC_Day3_C
	P02647	APOA1_HUMAN	WQEEMELYR	WQEEMELYR	RT: 22.84	49558000000	Lab2_IAC_Day1_A
	P02647	APOA1_HUMAN	WQEEMELYR	WQEEMELYR	RT: 23.17	50086000000	Lab2_IAC_Day1_B
	P02647	APOA1_HUMAN	WQEEMELYR	WQEEMELYR	RT: 23.06	51421000000	Lab2_IAC_Day1_C
	P02647	APOA1_HUMAN	WQEEMELYR	WQEEMELYR	RT: 23.07	54261000000	Lab2_IAC_Day2_A
	P02647	APOA1_HUMAN	WQEEMELYR	WQEEMELYR	RT: 22.89	55751000000	Lab2_IAC_Day2_B
	P02647	APOA1_HUMAN	WQEEMELYR	WQEEMELYR	RT: 23.24	55136000000	Lab2_IAC_Day2_C
	P02647	APOA1_HUMAN	WQEEMELYR	WQEEMELYR	RT: 22.65	42435000000	Lab2_IAC_Day3_A
	P02647	APOA1_HUMAN	WQEEMELYR	WQEEMELYR	RT: 23.1	57923000000	Lab2_IAC_Day3_B
	P02647	APOA1_HUMAN	WQEEMELYR	WQEEMELYR	RT: 23.2	44499000000	Lab2_IAC_Day3_C
	P02647	APOA1_HUMAN	WQEEMELYR	WQEEMELYR	RT: 23.13	59122000000	Lab2_UC_Day1_A
	P02647	APOA1_HUMAN	WQEEMELYR	WQEEMELYR	RT: 23.2	60912000000	Lab2_UC_Day1_B
	P02647	APOA1_HUMAN	WQEEMELYR	WQEEMELYR	RT: 23.15	58933000000	Lab2_UC_Day1_C
	P02647	APOA1_HUMAN	WQEEMELYR	WQEEMELYR	RT: 23.11	60474000000	Lab2_UC_Day2_A
	P02647	APOA1_HUMAN	WQEEMELYR	WQEEMELYR	RT: 22.87	57014000000	Lab2_UC_Day2_B
	P02647	APOA1_HUMAN	WQEEMELYR	WQEEMELYR	RT: 22.83	62550000000	Lab2_UC_Day2_C
	P02647	APOA1_HUMAN	WQEEMELYR	WQEEMELYR	RT: 23.24	60379000000	Lab2_UC_Day3_A
	P02647	APOA1_HUMAN	WQEEMELYR	WQEEMELYR	RT: 23.33	59032000000	Lab2_UC_Day3_B
	P02647	APOA1_HUMAN	WQEEMELYR	WQEEMELYR	RT: 22.89	63377000000	Lab2_UC_Day3_C
	P02647	APOA1_HUMAN	AELQEGAR	AELQEGAR	RT: 8.63	58236000000	Lab1_IAC_Day1_A
	P02647	APOA1_HUMAN	AELQEGAR	AELQEGAR	RT: 8.77	54111000000	Lab1_IAC_Day1_B
	P02647	APOA1_HUMAN	AELQEGAR	AELQEGAR	RT: 8.63	55825000000	Lab1_IAC_Day1_C
	P02647	APOA1_HUMAN	AELQEGAR	AELQEGAR	RT: 8.56	57918000000	Lab1_IAC_Day2_A
	P02647	APOA1_HUMAN	AELQEGAR	AELQEGAR	RT: 8.55	62891000000	Lab1_IAC_Day2_B
	P02647	APOA1_HUMAN	AELQEGAR	AELQEGAR	RT: 8.63	57104000000	Lab1_IAC_Day2_C
	P02647	APOA1_HUMAN	AELQEGAR	AELQEGAR	RT: 8.63	55591000000	Lab1_IAC_Day3_A
	P02647	APOA1_HUMAN	AELQEGAR	AELQEGAR	RT: 8.56	57045000000	Lab1_IAC_Day3_B
	P02647	APOA1_HUMAN	AELQEGAR	AELQEGAR	RT: 8.7	56643000000	Lab1_IAC_Day3_C
	P02647	APOA1_HUMAN	AELQEGAR	AELQEGAR	RT: 8.7	58508000000	Lab1_UC_Day1_A
	P02647	APOA1_HUMAN	AELQEGAR	AELQEGAR	RT: 8.77	58350000000	Lab1_UC_Day1_B
	P02647	APOA1_HUMAN	AELQEGAR	AELQEGAR	RT: 8.63	53931000000	Lab1_UC_Day1_C
	P02647	APOA1_HUMAN	AELQEGAR	AELQEGAR	RT: 8.7	57849000000	Lab1_UC_Day2_A
	P02647	APOA1_HUMAN	AELQEGAR	AELQEGAR	RT: 8.48	59029000000	Lab1_UC_Day2_B
	P02647	APOA1_HUMAN	AELQEGAR	AELQEGAR	RT: 8.7	59773000000	Lab1_UC_Day2_C
	P02647	APOA1_HUMAN	AELQEGAR	AELQEGAR	RT: 8.7	62289000000	Lab1_UC_Day3_A
	P02647	APOA1_HUMAN	AELQEGAR	AELQEGAR	RT: 8.71	56995000000	Lab1_UC_Day3_B
	P02647	APOA1_HUMAN	AELQEGAR	AELQEGAR	RT: 8.56	55617000000	Lab1_UC_Day3_C
	P02647	APOA1_HUMAN	AELQEGAR	AELQEGAR	RT: 8.55	49558000000	Lab2_IAC_Day1_A
	P02647	APOA1_HUMAN	AELQEGAR	AELQEGAR	RT: 8.55	50086000000	Lab2_IAC_Day1_B
	P02647	APOA1_HUMAN	AELQEGAR	AELQEGAR	RT: 8.63	51421000000	Lab2_IAC_Day1_C
	P02647	APOA1_HUMAN	AELQEGAR	AELQEGAR	RT: 8.7	54261000000	Lab2_IAC_Day2_A
	P02647	APOA1_HUMAN	AELQEGAR	AELQEGAR	RT: 8.63	55751000000	Lab2_IAC_Day2_B
	P02647	APOA1_HUMAN	AELQEGAR	AELQEGAR	RT: 8.77	55136000000	Lab2_IAC_Day2_C
	P02647	APOA1_HUMAN	AELQEGAR	AELQEGAR	RT: 8.55	42435000000	Lab2_IAC_Day3_A
	P02647	APOA1_HUMAN	AELQEGAR	AELQEGAR	RT: 8.56	57923000000	Lab2_IAC_Day3_B
	P02647	APOA1_HUMAN	AELQEGAR	AELQEGAR	RT: 8.7	44499000000	Lab2_IAC_Day3_C
	P02647	APOA1_HUMAN	AELQEGAR	AELQEGAR	RT: 8.63	59122000000	Lab2_UC_Day1_A
	P02647	APOA1_HUMAN	AELQEGAR	AELQEGAR	RT: 8.55	60912000000	Lab2_UC_Day1_B
	P02647	APOA1_HUMAN	AELQEGAR	AELQEGAR	RT: 8.63	58933000000	Lab2_UC_Day1_C
	P02647	APOA1_HUMAN	AELQEGAR	AELQEGAR	RT: 8.56	60474000000	Lab2_UC_Day2_A
	P02647	APOA1_HUMAN	AELQEGAR	AELQEGAR	RT: 8.63	57014000000	Lab2_UC_Day2_B
	P02647	APOA1_HUMAN	AELQEGAR	AELQEGAR	RT: 8.55	62550000000	Lab2_UC_Day2_C
	P02647	APOA1_HUMAN	AELQEGAR	AELQEGAR	RT: 8.77	60379000000	Lab2_UC_Day3_A
	P02647	APOA1_HUMAN	AELQEGAR	AELQEGAR	RT: 8.7	59032000000	Lab2_UC_Day3_B
	P02647	APOA1_HUMAN	AELQEGAR	AELQEGAR	RT: 8.56	63377000000	Lab2_UC_Day3_C
	P02647	APOA1_HUMAN	LHELQEK	LHELQEK	RT: 8.19	58236000000	Lab1_IAC_Day1_A
	P02647	APOA1_HUMAN	LHELQEK	LHELQEK	RT: 8.33	54111000000	Lab1_IAC_Day1_B
	P02647	APOA1_HUMAN	LHELQEK	LHELQEK	RT: 8.19	55825000000	Lab1_IAC_Day1_C
	P02647	APOA1_HUMAN	LHELQEK	LHELQEK	RT: 8.19	57918000000	Lab1_IAC_Day2_A
	P02647	APOA1_HUMAN	LHELQEK	LHELQEK	RT: 8.11	62891000000	Lab1_IAC_Day2_B
	P02647	APOA1_HUMAN	LHELQEK	LHELQEK	RT: 8.19	57104000000	Lab1_IAC_Day2_C
	P02647	APOA1_HUMAN	LHELQEK	LHELQEK	RT: 8.26	55591000000	Lab1_IAC_Day3_A
	P02647	APOA1_HUMAN	LHELQEK	LHELQEK	RT: 8.19	57045000000	Lab1_IAC_Day3_B
	P02647	APOA1_HUMAN	LHELQEK	LHELQEK	RT: 8.19	56643000000	Lab1_IAC_Day3_C
	P02647	APOA1_HUMAN	LHELQEK	LHELQEK	RT: 8.27	58508000000	Lab1_UC_Day1_A
	P02647	APOA1_HUMAN	LHELQEK	LHELQEK	RT: 8.48	58350000000	Lab1_UC_Day1_B
	P02647	APOA1_HUMAN	LHELQEK	LHELQEK	RT: 8.19	53931000000	Lab1_UC_Day1_C
	P02647	APOA1_HUMAN	LHELQEK	LHELQEK	RT: 8.34	57849000000	Lab1_UC_Day2_A
	P02647	APOA1_HUMAN	LHELQEK	LHELQEK	RT: 8.11	59029000000	Lab1_UC_Day2_B
	P02647	APOA1_HUMAN	LHELQEK	LHELQEK	RT: 8.26	59773000000	Lab1_UC_Day2_C
	P02647	APOA1_HUMAN	LHELQEK	LHELQEK	RT: 8.34	62289000000	Lab1_UC_Day3_A
	P02647	APOA1_HUMAN	LHELQEK	LHELQEK	RT: 8.34	56995000000	Lab1_UC_Day3_B
	P02647	APOA1_HUMAN	LHELQEK	LHELQEK	RT: 8.19	55617000000	Lab1_UC_Day3_C
	P02647	APOA1_HUMAN	LHELQEK	LHELQEK	RT: 8.19	49558000000	Lab2_IAC_Day1_A
	P02647	APOA1_HUMAN	LHELQEK	LHELQEK	RT: 8.12	50086000000	Lab2_IAC_Day1_B
	P02647	APOA1_HUMAN	LHELQEK	LHELQEK	RT: 8.26	51421000000	Lab2_IAC_Day1_C
	P02647	APOA1_HUMAN	LHELQEK	LHELQEK	RT: 8.26	54261000000	Lab2_IAC_Day2_A
	P02647	APOA1_HUMAN	LHELQEK	LHELQEK	RT: 8.19	55751000000	Lab2_IAC_Day2_B
	P02647	APOA1_HUMAN	LHELQEK	LHELQEK	RT: 8.33	55136000000	Lab2_IAC_Day2_C
	P02647	APOA1_HUMAN	LHELQEK	LHELQEK	RT: 8.19	42435000000	Lab2_IAC_Day3_A
	P02647	APOA1_HUMAN	LHELQEK	LHELQEK	RT: 8.19	57923000000	Lab2_IAC_Day3_B
	P02647	APOA1_HUMAN	LHELQEK	LHELQEK	RT: 8.27	44499000000	Lab2_IAC_Day3_C
	P02647	APOA1_HUMAN	LHELQEK	LHELQEK	RT: 8.19	59122000000	Lab2_UC_Day1_A
	P02647	APOA1_HUMAN	LHELQEK	LHELQEK	RT: 8.19	60912000000	Lab2_UC_Day1_B
	P02647	APOA1_HUMAN	LHELQEK	LHELQEK	RT: 8.26	58933000000	Lab2_UC_Day1_C
	P02647	APOA1_HUMAN	LHELQEK	LHELQEK	RT: 8.19	60474000000	Lab2_UC_Day2_A
	P02647	APOA1_HUMAN	LHELQEK	LHELQEK	RT: 8.26	57014000000	Lab2_UC_Day2_B
	P02647	APOA1_HUMAN	LHELQEK	LHELQEK	RT: 8.11	62550000000	Lab2_UC_Day2_C
	P02647	APOA1_HUMAN	LHELQEK	LHELQEK	RT: 8.34	60379000000	Lab2_UC_Day3_A
	P02647	APOA1_HUMAN	LHELQEK	LHELQEK	RT: 8.27	59032000000	Lab2_UC_Day3_B
	P02647	APOA1_HUMAN	LHELQEK	LHELQEK	RT: 8.19	63377000000	Lab2_UC_Day3_C
	P02647	APOA1_HUMAN	LSPLGEEMR	LSPLGEEMR	RT: 17.98	58236000000	Lab1_IAC_Day1_A
	P02647	APOA1_HUMAN	LSPLGEEMR	LSPLGEEMR	RT: 17.74	54111000000	Lab1_IAC_Day1_B
	P02647	APOA1_HUMAN	LSPLGEEMR	LSPLGEEMR	RT: 17.99	55825000000	Lab1_IAC_Day1_C
	P02647	APOA1_HUMAN	LSPLGEEMR	LSPLGEEMR	RT: 17.87	57918000000	Lab1_IAC_Day2_A
	P02647	APOA1_HUMAN	LSPLGEEMR	LSPLGEEMR	RT: 17.7	62891000000	Lab1_IAC_Day2_B
	P02647	APOA1_HUMAN	LSPLGEEMR	LSPLGEEMR	RT: 17.57	57104000000	Lab1_IAC_Day2_C
	P02647	APOA1_HUMAN	LSPLGEEMR	LSPLGEEMR	RT: 17.81	55591000000	Lab1_IAC_Day3_A
	P02647	APOA1_HUMAN	LSPLGEEMR	LSPLGEEMR	RT: 17.72	57045000000	Lab1_IAC_Day3_B
	P02647	APOA1_HUMAN	LSPLGEEMR	LSPLGEEMR	RT: 17.81	56643000000	Lab1_IAC_Day3_C
	P02647	APOA1_HUMAN	LSPLGEEMR	LSPLGEEMR	RT: 17.73	58508000000	Lab1_UC_Day1_A
	P02647	APOA1_HUMAN	LSPLGEEMR	LSPLGEEMR	RT: 17.74	58350000000	Lab1_UC_Day1_B
	P02647	APOA1_HUMAN	LSPLGEEMR	LSPLGEEMR	RT: 17.51	53931000000	Lab1_UC_Day1_C
	P02647	APOA1_HUMAN	LSPLGEEMR	LSPLGEEMR	RT: 17.67	57849000000	Lab1_UC_Day2_A
	P02647	APOA1_HUMAN	LSPLGEEMR	LSPLGEEMR	RT: 17.74	59029000000	Lab1_UC_Day2_B
	P02647	APOA1_HUMAN	LSPLGEEMR	LSPLGEEMR	RT: 17.78	59773000000	Lab1_UC_Day2_C
	P02647	APOA1_HUMAN	LSPLGEEMR	LSPLGEEMR	RT: 17.81	62289000000	Lab1_UC_Day3_A
	P02647	APOA1_HUMAN	LSPLGEEMR	LSPLGEEMR	RT: 17.81	56995000000	Lab1_UC_Day3_B
	P02647	APOA1_HUMAN	LSPLGEEMR	LSPLGEEMR	RT: 17.84	55617000000	Lab1_UC_Day3_C
	P02647	APOA1_HUMAN	LSPLGEEMR	LSPLGEEMR	RT: 17.88	49558000000	Lab2_IAC_Day1_A
	P02647	APOA1_HUMAN	LSPLGEEMR	LSPLGEEMR	RT: 17.97	50086000000	Lab2_IAC_Day1_B
	P02647	APOA1_HUMAN	LSPLGEEMR	LSPLGEEMR	RT: 17.74	51421000000	Lab2_IAC_Day1_C
	P02647	APOA1_HUMAN	LSPLGEEMR	LSPLGEEMR	RT: 17.61	54261000000	Lab2_IAC_Day2_A
	P02647	APOA1_HUMAN	LSPLGEEMR	LSPLGEEMR	RT: 17.74	55751000000	Lab2_IAC_Day2_B
	P02647	APOA1_HUMAN	LSPLGEEMR	LSPLGEEMR	RT: 17.86	55136000000	Lab2_IAC_Day2_C
	P02647	APOA1_HUMAN	LSPLGEEMR	LSPLGEEMR	RT: 17.71	42435000000	Lab2_IAC_Day3_A
	P02647	APOA1_HUMAN	LSPLGEEMR	LSPLGEEMR	RT: 17.88	57923000000	Lab2_IAC_Day3_B
	P02647	APOA1_HUMAN	LSPLGEEMR	LSPLGEEMR	RT: 17.89	44499000000	Lab2_IAC_Day3_C
	P02647	APOA1_HUMAN	LSPLGEEMR	LSPLGEEMR	RT: 17.66	59122000000	Lab2_UC_Day1_A
	P02647	APOA1_HUMAN	LSPLGEEMR	LSPLGEEMR	RT: 18.07	60912000000	Lab2_UC_Day1_B
	P02647	APOA1_HUMAN	LSPLGEEMR	LSPLGEEMR	RT: 17.97	58933000000	Lab2_UC_Day1_C
	P02647	APOA1_HUMAN	LSPLGEEMR	LSPLGEEMR	RT: 17.77	60474000000	Lab2_UC_Day2_A
	P02647	APOA1_HUMAN	LSPLGEEMR	LSPLGEEMR	RT: 17.62	57014000000	Lab2_UC_Day2_B
	P02647	APOA1_HUMAN	LSPLGEEMR	LSPLGEEMR	RT: 17.7	62550000000	Lab2_UC_Day2_C
	P02647	APOA1_HUMAN	LSPLGEEMR	LSPLGEEMR	RT: 17.86	60379000000	Lab2_UC_Day3_A
	P02647	APOA1_HUMAN	LSPLGEEMR	LSPLGEEMR	RT: 17.94	59032000000	Lab2_UC_Day3_B
	P02647	APOA1_HUMAN	LSPLGEEMR	LSPLGEEMR	RT: 17.6	63377000000	Lab2_UC_Day3_C
	P02647	APOA1_HUMAN	THLAPYSDELR	THLAPYSDELR	RT: 15.35	58236000000	Lab1_IAC_Day1_A
	P02647	APOA1_HUMAN	THLAPYSDELR	THLAPYSDELR	RT: 15.59	54111000000	Lab1_IAC_Day1_B
	P02647	APOA1_HUMAN	THLAPYSDELR	THLAPYSDELR	RT: 15.56	55825000000	Lab1_IAC_Day1_C
	P02647	APOA1_HUMAN	THLAPYSDELR	THLAPYSDELR	RT: 15.51	57918000000	Lab1_IAC_Day2_A
	P02647	APOA1_HUMAN	THLAPYSDELR	THLAPYSDELR	RT: 15.35	62891000000	Lab1_IAC_Day2_B
	P02647	APOA1_HUMAN	THLAPYSDELR	THLAPYSDELR	RT: 15.37	57104000000	Lab1_IAC_Day2_C
	P02647	APOA1_HUMAN	THLAPYSDELR	THLAPYSDELR	RT: 15.42	55591000000	Lab1_IAC_Day3_A
	P02647	APOA1_HUMAN	THLAPYSDELR	THLAPYSDELR	RT: 15.61	57045000000	Lab1_IAC_Day3_B
	P02647	APOA1_HUMAN	THLAPYSDELR	THLAPYSDELR	RT: 15.27	56643000000	Lab1_IAC_Day3_C
	P02647	APOA1_HUMAN	THLAPYSDELR	THLAPYSDELR	RT: 15.52	58508000000	Lab1_UC_Day1_A
	P02647	APOA1_HUMAN	THLAPYSDELR	THLAPYSDELR	RT: 15.61	58350000000	Lab1_UC_Day1_B
	P02647	APOA1_HUMAN	THLAPYSDELR	THLAPYSDELR	RT: 15.48	53931000000	Lab1_UC_Day1_C
	P02647	APOA1_HUMAN	THLAPYSDELR	THLAPYSDELR	RT: 15.6	57849000000	Lab1_UC_Day2_A
	P02647	APOA1_HUMAN	THLAPYSDELR	THLAPYSDELR	RT: 15.28	59029000000	Lab1_UC_Day2_B
	P02647	APOA1_HUMAN	THLAPYSDELR	THLAPYSDELR	RT: 15.61	59773000000	Lab1_UC_Day2_C
	P02647	APOA1_HUMAN	THLAPYSDELR	THLAPYSDELR	RT: 15.52	62289000000	Lab1_UC_Day3_A
	P02647	APOA1_HUMAN	THLAPYSDELR	THLAPYSDELR	RT: 15.5	56995000000	Lab1_UC_Day3_B
	P02647	APOA1_HUMAN	THLAPYSDELR	THLAPYSDELR	RT: 15.47	55617000000	Lab1_UC_Day3_C
	P02647	APOA1_HUMAN	THLAPYSDELR	THLAPYSDELR	RT: 15.53	49558000000	Lab2_IAC_Day1_A
	P02647	APOA1_HUMAN	THLAPYSDELR	THLAPYSDELR	RT: 15.61	50086000000	Lab2_IAC_Day1_B
	P02647	APOA1_HUMAN	THLAPYSDELR	THLAPYSDELR	RT: 15.5	51421000000	Lab2_IAC_Day1_C
	P02647	APOA1_HUMAN	THLAPYSDELR	THLAPYSDELR	RT: 15.43	54261000000	Lab2_IAC_Day2_A
	P02647	APOA1_HUMAN	THLAPYSDELR	THLAPYSDELR	RT: 15.4	55751000000	Lab2_IAC_Day2_B
	P02647	APOA1_HUMAN	THLAPYSDELR	THLAPYSDELR	RT: 15.42	55136000000	Lab2_IAC_Day2_C
	P02647	APOA1_HUMAN	THLAPYSDELR	THLAPYSDELR	RT: 15.41	42435000000	Lab2_IAC_Day3_A
	P02647	APOA1_HUMAN	THLAPYSDELR	THLAPYSDELR	RT: 15.47	57923000000	Lab2_IAC_Day3_B
	P02647	APOA1_HUMAN	THLAPYSDELR	THLAPYSDELR	RT: 15.52	44499000000	Lab2_IAC_Day3_C
	P02647	APOA1_HUMAN	THLAPYSDELR	THLAPYSDELR	RT: 15.44	59122000000	Lab2_UC_Day1_A
	P02647	APOA1_HUMAN	THLAPYSDELR	THLAPYSDELR	RT: 15.45	60912000000	Lab2_UC_Day1_B
	P02647	APOA1_HUMAN	THLAPYSDELR	THLAPYSDELR	RT: 15.58	58933000000	Lab2_UC_Day1_C
	P02647	APOA1_HUMAN	THLAPYSDELR	THLAPYSDELR	RT: 15.38	60474000000	Lab2_UC_Day2_A
	P02647	APOA1_HUMAN	THLAPYSDELR	THLAPYSDELR	RT: 15.48	57014000000	Lab2_UC_Day2_B
	P02647	APOA1_HUMAN	THLAPYSDELR	THLAPYSDELR	RT: 15.32	62550000000	Lab2_UC_Day2_C
	P02647	APOA1_HUMAN	THLAPYSDELR	THLAPYSDELR	RT: 15.45	60379000000	Lab2_UC_Day3_A
	P02647	APOA1_HUMAN	THLAPYSDELR	THLAPYSDELR	RT: 15.32	59032000000	Lab2_UC_Day3_B
	P02647	APOA1_HUMAN	THLAPYSDELR	THLAPYSDELR	RT: 15.32	63377000000	Lab2_UC_Day3_C
	P02647	APOA1_HUMAN	LAEYHAK	LAEYHAK	RT: 8.04	58236000000	Lab1_IAC_Day1_A
	P02647	APOA1_HUMAN	LAEYHAK	LAEYHAK	RT: 8.18	54111000000	Lab1_IAC_Day1_B
	P02647	APOA1_HUMAN	LAEYHAK	LAEYHAK	RT: 8.11	55825000000	Lab1_IAC_Day1_C
	P02647	APOA1_HUMAN	LAEYHAK	LAEYHAK	RT: 8.07	57918000000	Lab1_IAC_Day2_A
	P02647	APOA1_HUMAN	LAEYHAK	LAEYHAK	RT: 7.96	62891000000	Lab1_IAC_Day2_B
	P02647	APOA1_HUMAN	LAEYHAK	LAEYHAK	RT: 8.03	57104000000	Lab1_IAC_Day2_C
	P02647	APOA1_HUMAN	LAEYHAK	LAEYHAK	RT: 8.11	55591000000	Lab1_IAC_Day3_A
	P02647	APOA1_HUMAN	LAEYHAK	LAEYHAK	RT: 8.03	57045000000	Lab1_IAC_Day3_B
	P02647	APOA1_HUMAN	LAEYHAK	LAEYHAK	RT: 8.03	56643000000	Lab1_IAC_Day3_C
	P02647	APOA1_HUMAN	LAEYHAK	LAEYHAK	RT: 8.18	58508000000	Lab1_UC_Day1_A
	P02647	APOA1_HUMAN	LAEYHAK	LAEYHAK	RT: 8.33	58350000000	Lab1_UC_Day1_B
	P02647	APOA1_HUMAN	LAEYHAK	LAEYHAK	RT: 8.04	53931000000	Lab1_UC_Day1_C
	P02647	APOA1_HUMAN	LAEYHAK	LAEYHAK	RT: 8.18	57849000000	Lab1_UC_Day2_A
	P02647	APOA1_HUMAN	LAEYHAK	LAEYHAK	RT: 7.96	59029000000	Lab1_UC_Day2_B
	P02647	APOA1_HUMAN	LAEYHAK	LAEYHAK	RT: 8.11	59773000000	Lab1_UC_Day2_C
	P02647	APOA1_HUMAN	LAEYHAK	LAEYHAK	RT: 8.18	62289000000	Lab1_UC_Day3_A
	P02647	APOA1_HUMAN	LAEYHAK	LAEYHAK	RT: 8.18	56995000000	Lab1_UC_Day3_B
	P02647	APOA1_HUMAN	LAEYHAK	LAEYHAK	RT: 8.03	55617000000	Lab1_UC_Day3_C
	P02647	APOA1_HUMAN	LAEYHAK	LAEYHAK	RT: 8.14	49558000000	Lab2_IAC_Day1_A
	P02647	APOA1_HUMAN	LAEYHAK	LAEYHAK	RT: 8.03	50086000000	Lab2_IAC_Day1_B
	P02647	APOA1_HUMAN	LAEYHAK	LAEYHAK	RT: 8.11	51421000000	Lab2_IAC_Day1_C
	P02647	APOA1_HUMAN	LAEYHAK	LAEYHAK	RT: 8.18	54261000000	Lab2_IAC_Day2_A
	P02647	APOA1_HUMAN	LAEYHAK	LAEYHAK	RT: 8.03	55751000000	Lab2_IAC_Day2_B
	P02647	APOA1_HUMAN	LAEYHAK	LAEYHAK	RT: 8.25	55136000000	Lab2_IAC_Day2_C
	P02647	APOA1_HUMAN	LAEYHAK	LAEYHAK	RT: 8.04	42435000000	Lab2_IAC_Day3_A
	P02647	APOA1_HUMAN	LAEYHAK	LAEYHAK	RT: 8.11	57923000000	Lab2_IAC_Day3_B
	P02647	APOA1_HUMAN	LAEYHAK	LAEYHAK	RT: 8.18	44499000000	Lab2_IAC_Day3_C
	P02647	APOA1_HUMAN	LAEYHAK	LAEYHAK	RT: 8.07	59122000000	Lab2_UC_Day1_A
	P02647	APOA1_HUMAN	LAEYHAK	LAEYHAK	RT: 8.11	60912000000	Lab2_UC_Day1_B
	P02647	APOA1_HUMAN	LAEYHAK	LAEYHAK	RT: 8.11	58933000000	Lab2_UC_Day1_C
	P02647	APOA1_HUMAN	LAEYHAK	LAEYHAK	RT: 8.11	60474000000	Lab2_UC_Day2_A
	P02647	APOA1_HUMAN	LAEYHAK	LAEYHAK	RT: 8.11	57014000000	Lab2_UC_Day2_B
	P02647	APOA1_HUMAN	LAEYHAK	LAEYHAK	RT: 7.96	62550000000	Lab2_UC_Day2_C
	P02647	APOA1_HUMAN	LAEYHAK	LAEYHAK	RT: 8.25	60379000000	Lab2_UC_Day3_A
	P02647	APOA1_HUMAN	LAEYHAK	LAEYHAK	RT: 8.18	59032000000	Lab2_UC_Day3_B
	P02647	APOA1_HUMAN	LAEYHAK	LAEYHAK	RT: 8.04	63377000000	Lab2_UC_Day3_C
	P02647	APOA1_HUMAN	ATEHLSTLSEK	ATEHLSTLSEK	RT: 9.41	58236000000	Lab1_IAC_Day1_A
	P02647	APOA1_HUMAN	ATEHLSTLSEK	ATEHLSTLSEK	RT: 9.4	54111000000	Lab1_IAC_Day1_B
	P02647	APOA1_HUMAN	ATEHLSTLSEK	ATEHLSTLSEK	RT: 9.47	55825000000	Lab1_IAC_Day1_C
	P02647	APOA1_HUMAN	ATEHLSTLSEK	ATEHLSTLSEK	RT: 9.33	57918000000	Lab1_IAC_Day2_A
	P02647	APOA1_HUMAN	ATEHLSTLSEK	ATEHLSTLSEK	RT: 9.42	62891000000	Lab1_IAC_Day2_B
	P02647	APOA1_HUMAN	ATEHLSTLSEK	ATEHLSTLSEK	RT: 9.39	57104000000	Lab1_IAC_Day2_C
	P02647	APOA1_HUMAN	ATEHLSTLSEK	ATEHLSTLSEK	RT: 9.34	55591000000	Lab1_IAC_Day3_A
	P02647	APOA1_HUMAN	ATEHLSTLSEK	ATEHLSTLSEK	RT: 9.6	57045000000	Lab1_IAC_Day3_B
	P02647	APOA1_HUMAN	ATEHLSTLSEK	ATEHLSTLSEK	RT: 9.28	56643000000	Lab1_IAC_Day3_C
	P02647	APOA1_HUMAN	ATEHLSTLSEK	ATEHLSTLSEK	RT: 9.61	58508000000	Lab1_UC_Day1_A
	P02647	APOA1_HUMAN	ATEHLSTLSEK	ATEHLSTLSEK	RT: 9.43	58350000000	Lab1_UC_Day1_B
	P02647	APOA1_HUMAN	ATEHLSTLSEK	ATEHLSTLSEK	RT: 9.54	53931000000	Lab1_UC_Day1_C
	P02647	APOA1_HUMAN	ATEHLSTLSEK	ATEHLSTLSEK	RT: 9.43	57849000000	Lab1_UC_Day2_A
	P02647	APOA1_HUMAN	ATEHLSTLSEK	ATEHLSTLSEK	RT: 9.13	59029000000	Lab1_UC_Day2_B
	P02647	APOA1_HUMAN	ATEHLSTLSEK	ATEHLSTLSEK	RT: 9.54	59773000000	Lab1_UC_Day2_C
	P02647	APOA1_HUMAN	ATEHLSTLSEK	ATEHLSTLSEK	RT: 9.55	62289000000	Lab1_UC_Day3_A
	P02647	APOA1_HUMAN	ATEHLSTLSEK	ATEHLSTLSEK	RT: 9.4	56995000000	Lab1_UC_Day3_B
	P02647	APOA1_HUMAN	ATEHLSTLSEK	ATEHLSTLSEK	RT: 9.43	55617000000	Lab1_UC_Day3_C
	P02647	APOA1_HUMAN	ATEHLSTLSEK	ATEHLSTLSEK	RT: 9.35	49558000000	Lab2_IAC_Day1_A
	P02647	APOA1_HUMAN	ATEHLSTLSEK	ATEHLSTLSEK	RT: 9.34	50086000000	Lab2_IAC_Day1_B
	P02647	APOA1_HUMAN	ATEHLSTLSEK	ATEHLSTLSEK	RT: 9.48	51421000000	Lab2_IAC_Day1_C
	P02647	APOA1_HUMAN	ATEHLSTLSEK	ATEHLSTLSEK	RT: 9.49	54261000000	Lab2_IAC_Day2_A
	P02647	APOA1_HUMAN	ATEHLSTLSEK	ATEHLSTLSEK	RT: 9.34	55751000000	Lab2_IAC_Day2_B
	P02647	APOA1_HUMAN	ATEHLSTLSEK	ATEHLSTLSEK	RT: 9.4	55136000000	Lab2_IAC_Day2_C
	P02647	APOA1_HUMAN	ATEHLSTLSEK	ATEHLSTLSEK	RT: 9.25	42435000000	Lab2_IAC_Day3_A
	P02647	APOA1_HUMAN	ATEHLSTLSEK	ATEHLSTLSEK	RT: 9.34	57923000000	Lab2_IAC_Day3_B
	P02647	APOA1_HUMAN	ATEHLSTLSEK	ATEHLSTLSEK	RT: 9.47	44499000000	Lab2_IAC_Day3_C
	P02647	APOA1_HUMAN	ATEHLSTLSEK	ATEHLSTLSEK	RT: 9.43	59122000000	Lab2_UC_Day1_A
	P02647	APOA1_HUMAN	ATEHLSTLSEK	ATEHLSTLSEK	RT: 9.33	60912000000	Lab2_UC_Day1_B
	P02647	APOA1_HUMAN	ATEHLSTLSEK	ATEHLSTLSEK	RT: 9.77	58933000000	Lab2_UC_Day1_C
	P02647	APOA1_HUMAN	ATEHLSTLSEK	ATEHLSTLSEK	RT: 9.26	60474000000	Lab2_UC_Day2_A
	P02647	APOA1_HUMAN	ATEHLSTLSEK	ATEHLSTLSEK	RT: 9.33	57014000000	Lab2_UC_Day2_B
	P02647	APOA1_HUMAN	ATEHLSTLSEK	ATEHLSTLSEK	RT: 9.35	62550000000	Lab2_UC_Day2_C
	P02647	APOA1_HUMAN	ATEHLSTLSEK	ATEHLSTLSEK	RT: 9.4	60379000000	Lab2_UC_Day3_A
	P02647	APOA1_HUMAN	ATEHLSTLSEK	ATEHLSTLSEK	RT: 9.47	59032000000	Lab2_UC_Day3_B
	P02647	APOA1_HUMAN	ATEHLSTLSEK	ATEHLSTLSEK	RT: 9.19	63377000000	Lab2_UC_Day3_C
	P02647	APOA1_HUMAN	AKPALEDLR	AKPALEDLR	RT: 13.66	58236000000	Lab1_IAC_Day1_A
	P02647	APOA1_HUMAN	AKPALEDLR	AKPALEDLR	RT: 13.79	54111000000	Lab1_IAC_Day1_B
	P02647	APOA1_HUMAN	AKPALEDLR	AKPALEDLR	RT: 13.64	55825000000	Lab1_IAC_Day1_C
	P02647	APOA1_HUMAN	AKPALEDLR	AKPALEDLR	RT: 13.72	57918000000	Lab1_IAC_Day2_A
	P02647	APOA1_HUMAN	AKPALEDLR	AKPALEDLR	RT: 13.6	62891000000	Lab1_IAC_Day2_B
	P02647	APOA1_HUMAN	AKPALEDLR	AKPALEDLR	RT: 13.65	57104000000	Lab1_IAC_Day2_C
	P02647	APOA1_HUMAN	AKPALEDLR	AKPALEDLR	RT: 13.88	55591000000	Lab1_IAC_Day3_A
	P02647	APOA1_HUMAN	AKPALEDLR	AKPALEDLR	RT: 13.65	57045000000	Lab1_IAC_Day3_B
	P02647	APOA1_HUMAN	AKPALEDLR	AKPALEDLR	RT: 13.72	56643000000	Lab1_IAC_Day3_C
	P02647	APOA1_HUMAN	AKPALEDLR	AKPALEDLR	RT: 13.87	58508000000	Lab1_UC_Day1_A
	P02647	APOA1_HUMAN	AKPALEDLR	AKPALEDLR	RT: 13.76	58350000000	Lab1_UC_Day1_B
	P02647	APOA1_HUMAN	AKPALEDLR	AKPALEDLR	RT: 13.67	53931000000	Lab1_UC_Day1_C
	P02647	APOA1_HUMAN	AKPALEDLR	AKPALEDLR	RT: 13.69	57849000000	Lab1_UC_Day2_A
	P02647	APOA1_HUMAN	AKPALEDLR	AKPALEDLR	RT: 13.44	59029000000	Lab1_UC_Day2_B
	P02647	APOA1_HUMAN	AKPALEDLR	AKPALEDLR	RT: 13.69	59773000000	Lab1_UC_Day2_C
	P02647	APOA1_HUMAN	AKPALEDLR	AKPALEDLR	RT: 13.67	62289000000	Lab1_UC_Day3_A
	P02647	APOA1_HUMAN	AKPALEDLR	AKPALEDLR	RT: 13.72	56995000000	Lab1_UC_Day3_B
	P02647	APOA1_HUMAN	AKPALEDLR	AKPALEDLR	RT: 13.44	55617000000	Lab1_UC_Day3_C
	P02647	APOA1_HUMAN	AKPALEDLR	AKPALEDLR	RT: 13.51	49558000000	Lab2_IAC_Day1_A
	P02647	APOA1_HUMAN	AKPALEDLR	AKPALEDLR	RT: 13.61	50086000000	Lab2_IAC_Day1_B
	P02647	APOA1_HUMAN	AKPALEDLR	AKPALEDLR	RT: 13.8	51421000000	Lab2_IAC_Day1_C
	P02647	APOA1_HUMAN	AKPALEDLR	AKPALEDLR	RT: 13.81	54261000000	Lab2_IAC_Day2_A
	P02647	APOA1_HUMAN	AKPALEDLR	AKPALEDLR	RT: 13.49	55751000000	Lab2_IAC_Day2_B
	P02647	APOA1_HUMAN	AKPALEDLR	AKPALEDLR	RT: 13.82	55136000000	Lab2_IAC_Day2_C
	P02647	APOA1_HUMAN	AKPALEDLR	AKPALEDLR	RT: 13.57	42435000000	Lab2_IAC_Day3_A
	P02647	APOA1_HUMAN	AKPALEDLR	AKPALEDLR	RT: 13.69	57923000000	Lab2_IAC_Day3_B
	P02647	APOA1_HUMAN	AKPALEDLR	AKPALEDLR	RT: 13.66	44499000000	Lab2_IAC_Day3_C
	P02647	APOA1_HUMAN	AKPALEDLR	AKPALEDLR	RT: 13.61	59122000000	Lab2_UC_Day1_A
	P02647	APOA1_HUMAN	AKPALEDLR	AKPALEDLR	RT: 13.62	60912000000	Lab2_UC_Day1_B
	P02647	APOA1_HUMAN	AKPALEDLR	AKPALEDLR	RT: 13.61	58933000000	Lab2_UC_Day1_C
	P02647	APOA1_HUMAN	AKPALEDLR	AKPALEDLR	RT: 13.62	60474000000	Lab2_UC_Day2_A
	P02647	APOA1_HUMAN	AKPALEDLR	AKPALEDLR	RT: 13.62	57014000000	Lab2_UC_Day2_B
	P02647	APOA1_HUMAN	AKPALEDLR	AKPALEDLR	RT: 13.69	62550000000	Lab2_UC_Day2_C
	P02647	APOA1_HUMAN	AKPALEDLR	AKPALEDLR	RT: 13.77	60379000000	Lab2_UC_Day3_A
	P02647	APOA1_HUMAN	AKPALEDLR	AKPALEDLR	RT: 13.76	59032000000	Lab2_UC_Day3_B
	P02647	APOA1_HUMAN	AKPALEDLR	AKPALEDLR	RT: 13.54	63377000000	Lab2_UC_Day3_C
	P02647	APOA1_HUMAN	QGLLPVLESFK	QGLLPVLESFK	RT: 31.47	58236000000	Lab1_IAC_Day1_A
	P02647	APOA1_HUMAN	QGLLPVLESFK	QGLLPVLESFK	RT: 31.49	54111000000	Lab1_IAC_Day1_B
	P02647	APOA1_HUMAN	QGLLPVLESFK	QGLLPVLESFK	RT: 31.23	55825000000	Lab1_IAC_Day1_C
	P02647	APOA1_HUMAN	QGLLPVLESFK	QGLLPVLESFK	RT: 31.49	57918000000	Lab1_IAC_Day2_A
	P02647	APOA1_HUMAN	QGLLPVLESFK	QGLLPVLESFK	RT: 31.45	62891000000	Lab1_IAC_Day2_B
	P02647	APOA1_HUMAN	QGLLPVLESFK	QGLLPVLESFK	RT: 31.46	57104000000	Lab1_IAC_Day2_C
	P02647	APOA1_HUMAN	QGLLPVLESFK	QGLLPVLESFK	RT: 31.44	55591000000	Lab1_IAC_Day3_A
	P02647	APOA1_HUMAN	QGLLPVLESFK	QGLLPVLESFK	RT: 31.35	57045000000	Lab1_IAC_Day3_B
	P02647	APOA1_HUMAN	QGLLPVLESFK	QGLLPVLESFK	RT: 31.48	56643000000	Lab1_IAC_Day3_C
	P02647	APOA1_HUMAN	QGLLPVLESFK	QGLLPVLESFK	RT: 31.45	58508000000	Lab1_UC_Day1_A
	P02647	APOA1_HUMAN	QGLLPVLESFK	QGLLPVLESFK	RT: 31.46	58350000000	Lab1_UC_Day1_B
	P02647	APOA1_HUMAN	QGLLPVLESFK	QGLLPVLESFK	RT: 31.34	53931000000	Lab1_UC_Day1_C
	P02647	APOA1_HUMAN	QGLLPVLESFK	QGLLPVLESFK	RT: 31.53	57849000000	Lab1_UC_Day2_A
	P02647	APOA1_HUMAN	QGLLPVLESFK	QGLLPVLESFK	RT: 31.37	59029000000	Lab1_UC_Day2_B
	P02647	APOA1_HUMAN	QGLLPVLESFK	QGLLPVLESFK	RT: 31.51	59773000000	Lab1_UC_Day2_C
	P02647	APOA1_HUMAN	QGLLPVLESFK	QGLLPVLESFK	RT: 31.51	62289000000	Lab1_UC_Day3_A
	P02647	APOA1_HUMAN	QGLLPVLESFK	QGLLPVLESFK	RT: 31.55	56995000000	Lab1_UC_Day3_B
	P02647	APOA1_HUMAN	QGLLPVLESFK	QGLLPVLESFK	RT: 31.49	55617000000	Lab1_UC_Day3_C
	P02647	APOA1_HUMAN	QGLLPVLESFK	QGLLPVLESFK	RT: 31.54	49558000000	Lab2_IAC_Day1_A
	P02647	APOA1_HUMAN	QGLLPVLESFK	QGLLPVLESFK	RT: 31.56	50086000000	Lab2_IAC_Day1_B
	P02647	APOA1_HUMAN	QGLLPVLESFK	QGLLPVLESFK	RT: 31.58	51421000000	Lab2_IAC_Day1_C
	P02647	APOA1_HUMAN	QGLLPVLESFK	QGLLPVLESFK	RT: 31.39	54261000000	Lab2_IAC_Day2_A
	P02647	APOA1_HUMAN	QGLLPVLESFK	QGLLPVLESFK	RT: 31.49	55751000000	Lab2_IAC_Day2_B
	P02647	APOA1_HUMAN	QGLLPVLESFK	QGLLPVLESFK	RT: 31.55	55136000000	Lab2_IAC_Day2_C
	P02647	APOA1_HUMAN	QGLLPVLESFK	QGLLPVLESFK	RT: 31.32	42435000000	Lab2_IAC_Day3_A
	P02647	APOA1_HUMAN	QGLLPVLESFK	QGLLPVLESFK	RT: 31.49	57923000000	Lab2_IAC_Day3_B
	P02647	APOA1_HUMAN	QGLLPVLESFK	QGLLPVLESFK	RT: 31.53	44499000000	Lab2_IAC_Day3_C
	P02647	APOA1_HUMAN	QGLLPVLESFK	QGLLPVLESFK	RT: 31.47	59122000000	Lab2_UC_Day1_A
	P02647	APOA1_HUMAN	QGLLPVLESFK	QGLLPVLESFK	RT: 31.58	60912000000	Lab2_UC_Day1_B
	P02647	APOA1_HUMAN	QGLLPVLESFK	QGLLPVLESFK	RT: 31.48	58933000000	Lab2_UC_Day1_C
	P02647	APOA1_HUMAN	QGLLPVLESFK	QGLLPVLESFK	RT: 31.5	60474000000	Lab2_UC_Day2_A
	P02647	APOA1_HUMAN	QGLLPVLESFK	QGLLPVLESFK	RT: 31.42	57014000000	Lab2_UC_Day2_B
	P02647	APOA1_HUMAN	QGLLPVLESFK	QGLLPVLESFK	RT: 31.49	62550000000	Lab2_UC_Day2_C
	P02647	APOA1_HUMAN	QGLLPVLESFK	QGLLPVLESFK	RT: 31.48	60379000000	Lab2_UC_Day3_A
	P02647	APOA1_HUMAN	QGLLPVLESFK	QGLLPVLESFK	RT: 31.51	59032000000	Lab2_UC_Day3_B
	P02647	APOA1_HUMAN	QGLLPVLESFK	QGLLPVLESFK	RT: 31.35	63377000000	Lab2_UC_Day3_C
	P02647	APOA1_HUMAN	VSFLSALEEYTK	VSFLSALEEYTK	RT: 32.2	58236000000	Lab1_IAC_Day1_A
	P02647	APOA1_HUMAN	VSFLSALEEYTK	VSFLSALEEYTK	RT: 32.19	54111000000	Lab1_IAC_Day1_B
	P02647	APOA1_HUMAN	VSFLSALEEYTK	VSFLSALEEYTK	RT: 32.1	55825000000	Lab1_IAC_Day1_C
	P02647	APOA1_HUMAN	VSFLSALEEYTK	VSFLSALEEYTK	RT: 32.23	57918000000	Lab1_IAC_Day2_A
	P02647	APOA1_HUMAN	VSFLSALEEYTK	VSFLSALEEYTK	RT: 32.18	62891000000	Lab1_IAC_Day2_B
	P02647	APOA1_HUMAN	VSFLSALEEYTK	VSFLSALEEYTK	RT: 32.26	57104000000	Lab1_IAC_Day2_C
	P02647	APOA1_HUMAN	VSFLSALEEYTK	VSFLSALEEYTK	RT: 32.28	55591000000	Lab1_IAC_Day3_A
	P02647	APOA1_HUMAN	VSFLSALEEYTK	VSFLSALEEYTK	RT: 32.22	57045000000	Lab1_IAC_Day3_B
	P02647	APOA1_HUMAN	VSFLSALEEYTK	VSFLSALEEYTK	RT: 32.24	56643000000	Lab1_IAC_Day3_C
	P02647	APOA1_HUMAN	VSFLSALEEYTK	VSFLSALEEYTK	RT: 32.28	58508000000	Lab1_UC_Day1_A
	P02647	APOA1_HUMAN	VSFLSALEEYTK	VSFLSALEEYTK	RT: 32.27	58350000000	Lab1_UC_Day1_B
	P02647	APOA1_HUMAN	VSFLSALEEYTK	VSFLSALEEYTK	RT: 32.11	53931000000	Lab1_UC_Day1_C
	P02647	APOA1_HUMAN	VSFLSALEEYTK	VSFLSALEEYTK	RT: 32.32	57849000000	Lab1_UC_Day2_A
	P02647	APOA1_HUMAN	VSFLSALEEYTK	VSFLSALEEYTK	RT: 32.19	59029000000	Lab1_UC_Day2_B
	P02647	APOA1_HUMAN	VSFLSALEEYTK	VSFLSALEEYTK	RT: 32.24	59773000000	Lab1_UC_Day2_C
	P02647	APOA1_HUMAN	VSFLSALEEYTK	VSFLSALEEYTK	RT: 32.24	62289000000	Lab1_UC_Day3_A
	P02647	APOA1_HUMAN	VSFLSALEEYTK	VSFLSALEEYTK	RT: 32.28	56995000000	Lab1_UC_Day3_B
	P02647	APOA1_HUMAN	VSFLSALEEYTK	VSFLSALEEYTK	RT: 32.22	55617000000	Lab1_UC_Day3_C
	P02647	APOA1_HUMAN	VSFLSALEEYTK	VSFLSALEEYTK	RT: 32.24	49558000000	Lab2_IAC_Day1_A
	P02647	APOA1_HUMAN	VSFLSALEEYTK	VSFLSALEEYTK	RT: 32.19	50086000000	Lab2_IAC_Day1_B
	P02647	APOA1_HUMAN	VSFLSALEEYTK	VSFLSALEEYTK	RT: 32.28	51421000000	Lab2_IAC_Day1_C
	P02647	APOA1_HUMAN	VSFLSALEEYTK	VSFLSALEEYTK	RT: 32.16	54261000000	Lab2_IAC_Day2_A
	P02647	APOA1_HUMAN	VSFLSALEEYTK	VSFLSALEEYTK	RT: 32.18	55751000000	Lab2_IAC_Day2_B
	P02647	APOA1_HUMAN	VSFLSALEEYTK	VSFLSALEEYTK	RT: 32.24	55136000000	Lab2_IAC_Day2_C
	P02647	APOA1_HUMAN	VSFLSALEEYTK	VSFLSALEEYTK	RT: 32.08	42435000000	Lab2_IAC_Day3_A
	P02647	APOA1_HUMAN	VSFLSALEEYTK	VSFLSALEEYTK	RT: 32.25	57923000000	Lab2_IAC_Day3_B
	P02647	APOA1_HUMAN	VSFLSALEEYTK	VSFLSALEEYTK	RT: 32.25	44499000000	Lab2_IAC_Day3_C
	P02647	APOA1_HUMAN	VSFLSALEEYTK	VSFLSALEEYTK	RT: 32.27	59122000000	Lab2_UC_Day1_A
	P02647	APOA1_HUMAN	VSFLSALEEYTK	VSFLSALEEYTK	RT: 32.24	60912000000	Lab2_UC_Day1_B
	P02647	APOA1_HUMAN	VSFLSALEEYTK	VSFLSALEEYTK	RT: 32.24	58933000000	Lab2_UC_Day1_C
	P02647	APOA1_HUMAN	VSFLSALEEYTK	VSFLSALEEYTK	RT: 32.29	60474000000	Lab2_UC_Day2_A
	P02647	APOA1_HUMAN	VSFLSALEEYTK	VSFLSALEEYTK	RT: 32.21	57014000000	Lab2_UC_Day2_B
	P02647	APOA1_HUMAN	VSFLSALEEYTK	VSFLSALEEYTK	RT: 32.26	62550000000	Lab2_UC_Day2_C
	P02647	APOA1_HUMAN	VSFLSALEEYTK	VSFLSALEEYTK	RT: 32.25	60379000000	Lab2_UC_Day3_A
	P02647	APOA1_HUMAN	VSFLSALEEYTK	VSFLSALEEYTK	RT: 32.31	59032000000	Lab2_UC_Day3_B
	P02647	APOA1_HUMAN	VSFLSALEEYTK	VSFLSALEEYTK	RT: 32.19	63377000000	Lab2_UC_Day3_C
	P02652	APOA2_HUMAN	EPCVESLVSQYFQTVTDYGK	EPC[+57]VESLVSQYFQTVTDYGK	RT: 32.96	921600000	Lab1_IAC_Day1_A
	P02652	APOA2_HUMAN	EPCVESLVSQYFQTVTDYGK	EPC[+57]VESLVSQYFQTVTDYGK	RT: 33.05	1553000000	Lab1_IAC_Day1_B
	P02652	APOA2_HUMAN	EPCVESLVSQYFQTVTDYGK	EPC[+57]VESLVSQYFQTVTDYGK	RT: 32.97	869450000	Lab1_IAC_Day1_C
	P02652	APOA2_HUMAN	EPCVESLVSQYFQTVTDYGK	EPC[+57]VESLVSQYFQTVTDYGK	RT: 33.05	929370000	Lab1_IAC_Day2_A
	P02652	APOA2_HUMAN	EPCVESLVSQYFQTVTDYGK	EPC[+57]VESLVSQYFQTVTDYGK	RT: 33.01	1069200000	Lab1_IAC_Day2_B
	P02652	APOA2_HUMAN	EPCVESLVSQYFQTVTDYGK	EPC[+57]VESLVSQYFQTVTDYGK	RT: 33.02	1674500000	Lab1_IAC_Day2_C
	P02652	APOA2_HUMAN	EPCVESLVSQYFQTVTDYGK	EPC[+57]VESLVSQYFQTVTDYGK	RT: 33.01	930770000	Lab1_IAC_Day3_A
	P02652	APOA2_HUMAN	EPCVESLVSQYFQTVTDYGK	EPC[+57]VESLVSQYFQTVTDYGK	RT: 32.98	1128600000	Lab1_IAC_Day3_B
	P02652	APOA2_HUMAN	EPCVESLVSQYFQTVTDYGK	EPC[+57]VESLVSQYFQTVTDYGK	RT: 33.04	1794900000	Lab1_IAC_Day3_C
	P02652	APOA2_HUMAN	EPCVESLVSQYFQTVTDYGK	EPC[+57]VESLVSQYFQTVTDYGK	RT: 32.98	1294900000	Lab1_UC_Day1_A
	P02652	APOA2_HUMAN	EPCVESLVSQYFQTVTDYGK	EPC[+57]VESLVSQYFQTVTDYGK	RT: 32.96	1284900000	Lab1_UC_Day1_B
	P02652	APOA2_HUMAN	EPCVESLVSQYFQTVTDYGK	EPC[+57]VESLVSQYFQTVTDYGK	RT: 32.96	2263800000	Lab1_UC_Day1_C
	P02652	APOA2_HUMAN	EPCVESLVSQYFQTVTDYGK	EPC[+57]VESLVSQYFQTVTDYGK	RT: 33.02	2414700000	Lab1_UC_Day2_A
	P02652	APOA2_HUMAN	EPCVESLVSQYFQTVTDYGK	EPC[+57]VESLVSQYFQTVTDYGK	RT: 32.99	2219200000	Lab1_UC_Day2_B
	P02652	APOA2_HUMAN	EPCVESLVSQYFQTVTDYGK	EPC[+57]VESLVSQYFQTVTDYGK	RT: 33.01	2538800000	Lab1_UC_Day2_C
	P02652	APOA2_HUMAN	EPCVESLVSQYFQTVTDYGK	EPC[+57]VESLVSQYFQTVTDYGK	RT: 33.01	1390200000	Lab1_UC_Day3_A
	P02652	APOA2_HUMAN	EPCVESLVSQYFQTVTDYGK	EPC[+57]VESLVSQYFQTVTDYGK	RT: 33.04	2579900000	Lab1_UC_Day3_B
	P02652	APOA2_HUMAN	EPCVESLVSQYFQTVTDYGK	EPC[+57]VESLVSQYFQTVTDYGK	RT: 33.06	2267000000	Lab1_UC_Day3_C
	P02652	APOA2_HUMAN	EPCVESLVSQYFQTVTDYGK	EPC[+57]VESLVSQYFQTVTDYGK	RT: 33.03	1366500000	Lab2_IAC_Day1_A
	P02652	APOA2_HUMAN	EPCVESLVSQYFQTVTDYGK	EPC[+57]VESLVSQYFQTVTDYGK	RT: 33.04	955260000	Lab2_IAC_Day1_B
	P02652	APOA2_HUMAN	EPCVESLVSQYFQTVTDYGK	EPC[+57]VESLVSQYFQTVTDYGK	RT: 33.07	1065400000	Lab2_IAC_Day1_C
	P02652	APOA2_HUMAN	EPCVESLVSQYFQTVTDYGK	EPC[+57]VESLVSQYFQTVTDYGK	RT: 32.99	985140000	Lab2_IAC_Day2_A
	P02652	APOA2_HUMAN	EPCVESLVSQYFQTVTDYGK	EPC[+57]VESLVSQYFQTVTDYGK	RT: 33.04	972900000	Lab2_IAC_Day2_B
	P02652	APOA2_HUMAN	EPCVESLVSQYFQTVTDYGK	EPC[+57]VESLVSQYFQTVTDYGK	RT: 33	969630000	Lab2_IAC_Day2_C
	P02652	APOA2_HUMAN	EPCVESLVSQYFQTVTDYGK	EPC[+57]VESLVSQYFQTVTDYGK	RT: 32.96	659310000	Lab2_IAC_Day3_A
	P02652	APOA2_HUMAN	EPCVESLVSQYFQTVTDYGK	EPC[+57]VESLVSQYFQTVTDYGK	RT: 33.04	946670000	Lab2_IAC_Day3_B
	P02652	APOA2_HUMAN	EPCVESLVSQYFQTVTDYGK	EPC[+57]VESLVSQYFQTVTDYGK	RT: 33.01	710410000	Lab2_IAC_Day3_C
	P02652	APOA2_HUMAN	EPCVESLVSQYFQTVTDYGK	EPC[+57]VESLVSQYFQTVTDYGK	RT: 33.03	1346200000	Lab2_UC_Day1_A
	P02652	APOA2_HUMAN	EPCVESLVSQYFQTVTDYGK	EPC[+57]VESLVSQYFQTVTDYGK	RT: 33.01	1469200000	Lab2_UC_Day1_B
	P02652	APOA2_HUMAN	EPCVESLVSQYFQTVTDYGK	EPC[+57]VESLVSQYFQTVTDYGK	RT: 33.04	1292700000	Lab2_UC_Day1_C
	P02652	APOA2_HUMAN	EPCVESLVSQYFQTVTDYGK	EPC[+57]VESLVSQYFQTVTDYGK	RT: 32.99	1208500000	Lab2_UC_Day2_A
	P02652	APOA2_HUMAN	EPCVESLVSQYFQTVTDYGK	EPC[+57]VESLVSQYFQTVTDYGK	RT: 32.98	1335700000	Lab2_UC_Day2_B
	P02652	APOA2_HUMAN	EPCVESLVSQYFQTVTDYGK	EPC[+57]VESLVSQYFQTVTDYGK	RT: 32.99	1256700000	Lab2_UC_Day2_C
	P02652	APOA2_HUMAN	EPCVESLVSQYFQTVTDYGK	EPC[+57]VESLVSQYFQTVTDYGK	RT: 33.05	1274200000	Lab2_UC_Day3_A
	P02652	APOA2_HUMAN	EPCVESLVSQYFQTVTDYGK	EPC[+57]VESLVSQYFQTVTDYGK	RT: 33.04	1232400000	Lab2_UC_Day3_B
	P02652	APOA2_HUMAN	EPCVESLVSQYFQTVTDYGK	EPC[+57]VESLVSQYFQTVTDYGK	RT: 33.01	1147300000	Lab2_UC_Day3_C
	P02652	APOA2_HUMAN	SPELQAEAK	SPELQAEAK	RT: 10.32	921600000	Lab1_IAC_Day1_A
	P02652	APOA2_HUMAN	SPELQAEAK	SPELQAEAK	RT: 9.46	1553000000	Lab1_IAC_Day1_B
	P02652	APOA2_HUMAN	SPELQAEAK	SPELQAEAK	RT: 10.33	869450000	Lab1_IAC_Day1_C
	P02652	APOA2_HUMAN	SPELQAEAK	SPELQAEAK	RT: 10.34	929370000	Lab1_IAC_Day2_A
	P02652	APOA2_HUMAN	SPELQAEAK	SPELQAEAK	RT: 10.45	1069200000	Lab1_IAC_Day2_B
	P02652	APOA2_HUMAN	SPELQAEAK	SPELQAEAK	RT: 9.4	1674500000	Lab1_IAC_Day2_C
	P02652	APOA2_HUMAN	SPELQAEAK	SPELQAEAK	RT: 9.41	930770000	Lab1_IAC_Day3_A
	P02652	APOA2_HUMAN	SPELQAEAK	SPELQAEAK	RT: 9.45	1128600000	Lab1_IAC_Day3_B
	P02652	APOA2_HUMAN	SPELQAEAK	SPELQAEAK	RT: 9.32	1794900000	Lab1_IAC_Day3_C
	P02652	APOA2_HUMAN	SPELQAEAK	SPELQAEAK	RT: 10.32	1294900000	Lab1_UC_Day1_A
	P02652	APOA2_HUMAN	SPELQAEAK	SPELQAEAK	RT: 10.34	1284900000	Lab1_UC_Day1_B
	P02652	APOA2_HUMAN	SPELQAEAK	SPELQAEAK	RT: 9.54	2263800000	Lab1_UC_Day1_C
	P02652	APOA2_HUMAN	SPELQAEAK	SPELQAEAK	RT: 9.43	2414700000	Lab1_UC_Day2_A
	P02652	APOA2_HUMAN	SPELQAEAK	SPELQAEAK	RT: 9.14	2219200000	Lab1_UC_Day2_B
	P02652	APOA2_HUMAN	SPELQAEAK	SPELQAEAK	RT: 9.54	2538800000	Lab1_UC_Day2_C
	P02652	APOA2_HUMAN	SPELQAEAK	SPELQAEAK	RT: 9.46	1390200000	Lab1_UC_Day3_A
	P02652	APOA2_HUMAN	SPELQAEAK	SPELQAEAK	RT: 9.43	2579900000	Lab1_UC_Day3_B
	P02652	APOA2_HUMAN	SPELQAEAK	SPELQAEAK	RT: 9.4	2267000000	Lab1_UC_Day3_C
	P02652	APOA2_HUMAN	SPELQAEAK	SPELQAEAK	RT: 10.32	1366500000	Lab2_IAC_Day1_A
	P02652	APOA2_HUMAN	SPELQAEAK	SPELQAEAK	RT: 9.4	955260000	Lab2_IAC_Day1_B
	P02652	APOA2_HUMAN	SPELQAEAK	SPELQAEAK	RT: 10.33	1065400000	Lab2_IAC_Day1_C
	P02652	APOA2_HUMAN	SPELQAEAK	SPELQAEAK	RT: 10.34	985140000	Lab2_IAC_Day2_A
	P02652	APOA2_HUMAN	SPELQAEAK	SPELQAEAK	RT: 10.45	972900000	Lab2_IAC_Day2_B
	P02652	APOA2_HUMAN	SPELQAEAK	SPELQAEAK	RT: 9.4	969630000	Lab2_IAC_Day2_C
	P02652	APOA2_HUMAN	SPELQAEAK	SPELQAEAK	RT: 9.41	659310000	Lab2_IAC_Day3_A
	P02652	APOA2_HUMAN	SPELQAEAK	SPELQAEAK	RT: 9.4	946670000	Lab2_IAC_Day3_B
	P02652	APOA2_HUMAN	SPELQAEAK	SPELQAEAK	RT: 10.34	710410000	Lab2_IAC_Day3_C
	P02652	APOA2_HUMAN	SPELQAEAK	SPELQAEAK	RT: 10.48	1346200000	Lab2_UC_Day1_A
	P02652	APOA2_HUMAN	SPELQAEAK	SPELQAEAK	RT: 10.4	1469200000	Lab2_UC_Day1_B
	P02652	APOA2_HUMAN	SPELQAEAK	SPELQAEAK	RT: 9.88	1292700000	Lab2_UC_Day1_C
	P02652	APOA2_HUMAN	SPELQAEAK	SPELQAEAK	RT: 10.09	1208500000	Lab2_UC_Day2_A
	P02652	APOA2_HUMAN	SPELQAEAK	SPELQAEAK	RT: 10.28	1335700000	Lab2_UC_Day2_B
	P02652	APOA2_HUMAN	SPELQAEAK	SPELQAEAK	RT: 9.88	1256700000	Lab2_UC_Day2_C
	P02652	APOA2_HUMAN	SPELQAEAK	SPELQAEAK	RT: 10.09	1274200000	Lab2_UC_Day3_A
	P02652	APOA2_HUMAN	SPELQAEAK	SPELQAEAK	RT: 10.28	1232400000	Lab2_UC_Day3_B
	P02652	APOA2_HUMAN	SPELQAEAK	SPELQAEAK	RT: 10.08	1147300000	Lab2_UC_Day3_C
	P02652	APOA2_HUMAN	EQLTPLIK	EQLTPLIK	RT: 18.95	921600000	Lab1_IAC_Day1_A
	P02652	APOA2_HUMAN	EQLTPLIK	EQLTPLIK	RT: 18.74	1553000000	Lab1_IAC_Day1_B
	P02652	APOA2_HUMAN	EQLTPLIK	EQLTPLIK	RT: 18.9	869450000	Lab1_IAC_Day1_C
	P02652	APOA2_HUMAN	EQLTPLIK	EQLTPLIK	RT: 18.92	929370000	Lab1_IAC_Day2_A
	P02652	APOA2_HUMAN	EQLTPLIK	EQLTPLIK	RT: 18.97	1069200000	Lab1_IAC_Day2_B
	P02652	APOA2_HUMAN	EQLTPLIK	EQLTPLIK	RT: 18.76	1674500000	Lab1_IAC_Day2_C
	P02652	APOA2_HUMAN	EQLTPLIK	EQLTPLIK	RT: 18.94	930770000	Lab1_IAC_Day3_A
	P02652	APOA2_HUMAN	EQLTPLIK	EQLTPLIK	RT: 18.74	1128600000	Lab1_IAC_Day3_B
	P02652	APOA2_HUMAN	EQLTPLIK	EQLTPLIK	RT: 18.86	1794900000	Lab1_IAC_Day3_C
	P02652	APOA2_HUMAN	EQLTPLIK	EQLTPLIK	RT: 18.95	1294900000	Lab1_UC_Day1_A
	P02652	APOA2_HUMAN	EQLTPLIK	EQLTPLIK	RT: 18.8	1284900000	Lab1_UC_Day1_B
	P02652	APOA2_HUMAN	EQLTPLIK	EQLTPLIK	RT: 18.78	2263800000	Lab1_UC_Day1_C
	P02652	APOA2_HUMAN	EQLTPLIK	EQLTPLIK	RT: 18.76	2414700000	Lab1_UC_Day2_A
	P02652	APOA2_HUMAN	EQLTPLIK	EQLTPLIK	RT: 18.87	2219200000	Lab1_UC_Day2_B
	P02652	APOA2_HUMAN	EQLTPLIK	EQLTPLIK	RT: 18.7	2538800000	Lab1_UC_Day2_C
	P02652	APOA2_HUMAN	EQLTPLIK	EQLTPLIK	RT: 18.89	1390200000	Lab1_UC_Day3_A
	P02652	APOA2_HUMAN	EQLTPLIK	EQLTPLIK	RT: 18.97	2579900000	Lab1_UC_Day3_B
	P02652	APOA2_HUMAN	EQLTPLIK	EQLTPLIK	RT: 18.76	2267000000	Lab1_UC_Day3_C
	P02652	APOA2_HUMAN	EQLTPLIK	EQLTPLIK	RT: 18.88	1366500000	Lab2_IAC_Day1_A
	P02652	APOA2_HUMAN	EQLTPLIK	EQLTPLIK	RT: 18.95	955260000	Lab2_IAC_Day1_B
	P02652	APOA2_HUMAN	EQLTPLIK	EQLTPLIK	RT: 18.94	1065400000	Lab2_IAC_Day1_C
	P02652	APOA2_HUMAN	EQLTPLIK	EQLTPLIK	RT: 18.69	985140000	Lab2_IAC_Day2_A
	P02652	APOA2_HUMAN	EQLTPLIK	EQLTPLIK	RT: 18.9	972900000	Lab2_IAC_Day2_B
	P02652	APOA2_HUMAN	EQLTPLIK	EQLTPLIK	RT: 18.87	969630000	Lab2_IAC_Day2_C
	P02652	APOA2_HUMAN	EQLTPLIK	EQLTPLIK	RT: 19	659310000	Lab2_IAC_Day3_A
	P02652	APOA2_HUMAN	EQLTPLIK	EQLTPLIK	RT: 19.01	946670000	Lab2_IAC_Day3_B
	P02652	APOA2_HUMAN	EQLTPLIK	EQLTPLIK	RT: 19.04	710410000	Lab2_IAC_Day3_C
	P02652	APOA2_HUMAN	EQLTPLIK	EQLTPLIK	RT: 18.79	1346200000	Lab2_UC_Day1_A
	P02652	APOA2_HUMAN	EQLTPLIK	EQLTPLIK	RT: 18.94	1469200000	Lab2_UC_Day1_B
	P02652	APOA2_HUMAN	EQLTPLIK	EQLTPLIK	RT: 18.88	1292700000	Lab2_UC_Day1_C
	P02652	APOA2_HUMAN	EQLTPLIK	EQLTPLIK	RT: 18.89	1208500000	Lab2_UC_Day2_A
	P02652	APOA2_HUMAN	EQLTPLIK	EQLTPLIK	RT: 18.75	1335700000	Lab2_UC_Day2_B
	P02652	APOA2_HUMAN	EQLTPLIK	EQLTPLIK	RT: 18.77	1256700000	Lab2_UC_Day2_C
	P02652	APOA2_HUMAN	EQLTPLIK	EQLTPLIK	RT: 18.77	1274200000	Lab2_UC_Day3_A
	P02652	APOA2_HUMAN	EQLTPLIK	EQLTPLIK	RT: 18.99	1232400000	Lab2_UC_Day3_B
	P02652	APOA2_HUMAN	EQLTPLIK	EQLTPLIK	RT: 18.78	1147300000	Lab2_UC_Day3_C
	P02652	APOA2_HUMAN	AGTELVNFLSYFVELGTQPATQ	AGTELVNFLSYFVELGTQPATQ	RT: 33.07	921600000	Lab1_IAC_Day1_A
	P02652	APOA2_HUMAN	AGTELVNFLSYFVELGTQPATQ	AGTELVNFLSYFVELGTQPATQ	RT: 33.12	1553000000	Lab1_IAC_Day1_B
	P02652	APOA2_HUMAN	AGTELVNFLSYFVELGTQPATQ	AGTELVNFLSYFVELGTQPATQ	RT: 33	869450000	Lab1_IAC_Day1_C
	P02652	APOA2_HUMAN	AGTELVNFLSYFVELGTQPATQ	AGTELVNFLSYFVELGTQPATQ	RT: 33.12	929370000	Lab1_IAC_Day2_A
	P02652	APOA2_HUMAN	AGTELVNFLSYFVELGTQPATQ	AGTELVNFLSYFVELGTQPATQ	RT: 33.07	1069200000	Lab1_IAC_Day2_B
	P02652	APOA2_HUMAN	AGTELVNFLSYFVELGTQPATQ	AGTELVNFLSYFVELGTQPATQ	RT: 33.09	1674500000	Lab1_IAC_Day2_C
	P02652	APOA2_HUMAN	AGTELVNFLSYFVELGTQPATQ	AGTELVNFLSYFVELGTQPATQ	RT: 33.11	930770000	Lab1_IAC_Day3_A
	P02652	APOA2_HUMAN	AGTELVNFLSYFVELGTQPATQ	AGTELVNFLSYFVELGTQPATQ	RT: 33.05	1128600000	Lab1_IAC_Day3_B
	P02652	APOA2_HUMAN	AGTELVNFLSYFVELGTQPATQ	AGTELVNFLSYFVELGTQPATQ	RT: 33.11	1794900000	Lab1_IAC_Day3_C
	P02652	APOA2_HUMAN	AGTELVNFLSYFVELGTQPATQ	AGTELVNFLSYFVELGTQPATQ	RT: 33.06	1294900000	Lab1_UC_Day1_A
	P02652	APOA2_HUMAN	AGTELVNFLSYFVELGTQPATQ	AGTELVNFLSYFVELGTQPATQ	RT: 33.09	1284900000	Lab1_UC_Day1_B
	P02652	APOA2_HUMAN	AGTELVNFLSYFVELGTQPATQ	AGTELVNFLSYFVELGTQPATQ	RT: 33.03	2263800000	Lab1_UC_Day1_C
	P02652	APOA2_HUMAN	AGTELVNFLSYFVELGTQPATQ	AGTELVNFLSYFVELGTQPATQ	RT: 33.09	2414700000	Lab1_UC_Day2_A
	P02652	APOA2_HUMAN	AGTELVNFLSYFVELGTQPATQ	AGTELVNFLSYFVELGTQPATQ	RT: 33.09	2219200000	Lab1_UC_Day2_B
	P02652	APOA2_HUMAN	AGTELVNFLSYFVELGTQPATQ	AGTELVNFLSYFVELGTQPATQ	RT: 33.08	2538800000	Lab1_UC_Day2_C
	P02652	APOA2_HUMAN	AGTELVNFLSYFVELGTQPATQ	AGTELVNFLSYFVELGTQPATQ	RT: 33.08	1390200000	Lab1_UC_Day3_A
	P02652	APOA2_HUMAN	AGTELVNFLSYFVELGTQPATQ	AGTELVNFLSYFVELGTQPATQ	RT: 33.11	2579900000	Lab1_UC_Day3_B
	P02652	APOA2_HUMAN	AGTELVNFLSYFVELGTQPATQ	AGTELVNFLSYFVELGTQPATQ	RT: 33.13	2267000000	Lab1_UC_Day3_C
	P02652	APOA2_HUMAN	AGTELVNFLSYFVELGTQPATQ	AGTELVNFLSYFVELGTQPATQ	RT: 33.1	1366500000	Lab2_IAC_Day1_A
	P02652	APOA2_HUMAN	AGTELVNFLSYFVELGTQPATQ	AGTELVNFLSYFVELGTQPATQ	RT: 33.11	955260000	Lab2_IAC_Day1_B
	P02652	APOA2_HUMAN	AGTELVNFLSYFVELGTQPATQ	AGTELVNFLSYFVELGTQPATQ	RT: 33.14	1065400000	Lab2_IAC_Day1_C
	P02652	APOA2_HUMAN	AGTELVNFLSYFVELGTQPATQ	AGTELVNFLSYFVELGTQPATQ	RT: 33.06	985140000	Lab2_IAC_Day2_A
	P02652	APOA2_HUMAN	AGTELVNFLSYFVELGTQPATQ	AGTELVNFLSYFVELGTQPATQ	RT: 33.11	972900000	Lab2_IAC_Day2_B
	P02652	APOA2_HUMAN	AGTELVNFLSYFVELGTQPATQ	AGTELVNFLSYFVELGTQPATQ	RT: 33.07	969630000	Lab2_IAC_Day2_C
	P02652	APOA2_HUMAN	AGTELVNFLSYFVELGTQPATQ	AGTELVNFLSYFVELGTQPATQ	RT: 33.06	659310000	Lab2_IAC_Day3_A
	P02652	APOA2_HUMAN	AGTELVNFLSYFVELGTQPATQ	AGTELVNFLSYFVELGTQPATQ	RT: 33.11	946670000	Lab2_IAC_Day3_B
	P02652	APOA2_HUMAN	AGTELVNFLSYFVELGTQPATQ	AGTELVNFLSYFVELGTQPATQ	RT: 33.07	710410000	Lab2_IAC_Day3_C
	P02652	APOA2_HUMAN	AGTELVNFLSYFVELGTQPATQ	AGTELVNFLSYFVELGTQPATQ	RT: 33.11	1346200000	Lab2_UC_Day1_A
	P02652	APOA2_HUMAN	AGTELVNFLSYFVELGTQPATQ	AGTELVNFLSYFVELGTQPATQ	RT: 33.08	1469200000	Lab2_UC_Day1_B
	P02652	APOA2_HUMAN	AGTELVNFLSYFVELGTQPATQ	AGTELVNFLSYFVELGTQPATQ	RT: 33.11	1292700000	Lab2_UC_Day1_C
	P02652	APOA2_HUMAN	AGTELVNFLSYFVELGTQPATQ	AGTELVNFLSYFVELGTQPATQ	RT: 33.08	1208500000	Lab2_UC_Day2_A
	P02652	APOA2_HUMAN	AGTELVNFLSYFVELGTQPATQ	AGTELVNFLSYFVELGTQPATQ	RT: 33.12	1335700000	Lab2_UC_Day2_B
	P02652	APOA2_HUMAN	AGTELVNFLSYFVELGTQPATQ	AGTELVNFLSYFVELGTQPATQ	RT: 33.1	1256700000	Lab2_UC_Day2_C
	P02652	APOA2_HUMAN	AGTELVNFLSYFVELGTQPATQ	AGTELVNFLSYFVELGTQPATQ	RT: 33.12	1274200000	Lab2_UC_Day3_A
	P02652	APOA2_HUMAN	AGTELVNFLSYFVELGTQPATQ	AGTELVNFLSYFVELGTQPATQ	RT: 33.11	1232400000	Lab2_UC_Day3_B
	P02652	APOA2_HUMAN	AGTELVNFLSYFVELGTQPATQ	AGTELVNFLSYFVELGTQPATQ	RT: 33.06	1147300000	Lab2_UC_Day3_C
	P04217	A1BG_HUMAN	VTLTCVAPLSGVDFQLR	VTLTC[+57]VAPLSGVDFQLR	RT: 31.41	1419000	Lab1_IAC_Day1_A
	P04217	A1BG_HUMAN	VTLTCVAPLSGVDFQLR	VTLTC[+57]VAPLSGVDFQLR	RT: 31.39	2558100	Lab1_IAC_Day1_B
	P04217	A1BG_HUMAN	VTLTCVAPLSGVDFQLR	VTLTC[+57]VAPLSGVDFQLR	RT: 31.03	1671700	Lab1_IAC_Day1_C
	P04217	A1BG_HUMAN	VTLTCVAPLSGVDFQLR	VTLTC[+57]VAPLSGVDFQLR	RT: 31.24	2494700	Lab1_IAC_Day2_A
	P04217	A1BG_HUMAN	VTLTCVAPLSGVDFQLR	VTLTC[+57]VAPLSGVDFQLR	RT: 31.42	1543400	Lab1_IAC_Day2_B
	P04217	A1BG_HUMAN	VTLTCVAPLSGVDFQLR	VTLTC[+57]VAPLSGVDFQLR	RT: 31.36	1975000	Lab1_IAC_Day2_C
	P04217	A1BG_HUMAN	VTLTCVAPLSGVDFQLR	VTLTC[+57]VAPLSGVDFQLR	RT: 31.35	1855100	Lab1_IAC_Day3_A
	P04217	A1BG_HUMAN	VTLTCVAPLSGVDFQLR	VTLTC[+57]VAPLSGVDFQLR	RT: 31.29	1833900	Lab1_IAC_Day3_B
	P04217	A1BG_HUMAN	VTLTCVAPLSGVDFQLR	VTLTC[+57]VAPLSGVDFQLR	RT: 31.43	1764500	Lab1_IAC_Day3_C
	P04217	A1BG_HUMAN	VTLTCVAPLSGVDFQLR	VTLTC[+57]VAPLSGVDFQLR	RT: 31.36	1898800	Lab1_UC_Day1_A
	P04217	A1BG_HUMAN	VTLTCVAPLSGVDFQLR	VTLTC[+57]VAPLSGVDFQLR	RT: 31.33	1976000	Lab1_UC_Day1_B
	P04217	A1BG_HUMAN	VTLTCVAPLSGVDFQLR	VTLTC[+57]VAPLSGVDFQLR	RT: 31.26	1571400	Lab1_UC_Day1_C
	P04217	A1BG_HUMAN	VTLTCVAPLSGVDFQLR	VTLTC[+57]VAPLSGVDFQLR	RT: 31.44	2223700	Lab1_UC_Day2_A
	P04217	A1BG_HUMAN	VTLTCVAPLSGVDFQLR	VTLTC[+57]VAPLSGVDFQLR	RT: 31.3	1697200	Lab1_UC_Day2_B
	P04217	A1BG_HUMAN	VTLTCVAPLSGVDFQLR	VTLTC[+57]VAPLSGVDFQLR	RT: 31.41	1530400	Lab1_UC_Day2_C
	P04217	A1BG_HUMAN	VTLTCVAPLSGVDFQLR	VTLTC[+57]VAPLSGVDFQLR	RT: 31.38	1880600	Lab1_UC_Day3_A
	P04217	A1BG_HUMAN	VTLTCVAPLSGVDFQLR	VTLTC[+57]VAPLSGVDFQLR	RT: 31.41	1682000	Lab1_UC_Day3_B
	P04217	A1BG_HUMAN	VTLTCVAPLSGVDFQLR	VTLTC[+57]VAPLSGVDFQLR	RT: 31.43	1762900	Lab1_UC_Day3_C
	P04217	A1BG_HUMAN	VTLTCVAPLSGVDFQLR	VTLTC[+57]VAPLSGVDFQLR	RT: 31.44	2222100	Lab2_IAC_Day1_A
	P04217	A1BG_HUMAN	VTLTCVAPLSGVDFQLR	VTLTC[+57]VAPLSGVDFQLR	RT: 31.5	1915500	Lab2_IAC_Day1_B
	P04217	A1BG_HUMAN	VTLTCVAPLSGVDFQLR	VTLTC[+57]VAPLSGVDFQLR	RT: 31.46	3774100	Lab2_IAC_Day1_C
	P04217	A1BG_HUMAN	VTLTCVAPLSGVDFQLR	VTLTC[+57]VAPLSGVDFQLR	RT: 31.28	2835300	Lab2_IAC_Day2_A
	P04217	A1BG_HUMAN	VTLTCVAPLSGVDFQLR	VTLTC[+57]VAPLSGVDFQLR	RT: 31.39	1891600	Lab2_IAC_Day2_B
	P04217	A1BG_HUMAN	VTLTCVAPLSGVDFQLR	VTLTC[+57]VAPLSGVDFQLR	RT: 31.48	2598200	Lab2_IAC_Day2_C
	P04217	A1BG_HUMAN	VTLTCVAPLSGVDFQLR	VTLTC[+57]VAPLSGVDFQLR	RT: 31.36	5128000	Lab2_IAC_Day3_A
	P04217	A1BG_HUMAN	VTLTCVAPLSGVDFQLR	VTLTC[+57]VAPLSGVDFQLR	RT: 31.22	2156600	Lab2_IAC_Day3_B
	P04217	A1BG_HUMAN	VTLTCVAPLSGVDFQLR	VTLTC[+57]VAPLSGVDFQLR	RT: 31.42	5937300	Lab2_IAC_Day3_C
	P04217	A1BG_HUMAN	VTLTCVAPLSGVDFQLR	VTLTC[+57]VAPLSGVDFQLR	RT: 31.41	*1.0367E+6	Lab2_UC_Day1_A
	P04217	A1BG_HUMAN	VTLTCVAPLSGVDFQLR	VTLTC[+57]VAPLSGVDFQLR	RT: 31.46	1491700	Lab2_UC_Day1_B
	P04217	A1BG_HUMAN	VTLTCVAPLSGVDFQLR	VTLTC[+57]VAPLSGVDFQLR	RT: 31.4	2061400	Lab2_UC_Day1_C
	P04217	A1BG_HUMAN	VTLTCVAPLSGVDFQLR	VTLTC[+57]VAPLSGVDFQLR	RT: 31.43	1809800	Lab2_UC_Day2_A
	P04217	A1BG_HUMAN	VTLTCVAPLSGVDFQLR	VTLTC[+57]VAPLSGVDFQLR	RT: 31.35	1522500	Lab2_UC_Day2_B
	P04217	A1BG_HUMAN	VTLTCVAPLSGVDFQLR	VTLTC[+57]VAPLSGVDFQLR	RT: 31.39	*1.4738E+6	Lab2_UC_Day2_C
	P04217	A1BG_HUMAN	VTLTCVAPLSGVDFQLR	VTLTC[+57]VAPLSGVDFQLR	RT: 31.39	*1.1421E+6	Lab2_UC_Day3_A
	P04217	A1BG_HUMAN	VTLTCVAPLSGVDFQLR	VTLTC[+57]VAPLSGVDFQLR	RT: 31.44	*1.6101E+6	Lab2_UC_Day3_B
	P04217	A1BG_HUMAN	VTLTCVAPLSGVDFQLR	VTLTC[+57]VAPLSGVDFQLR	RT: 31.29	*2.0207E+6	Lab2_UC_Day3_C
	P04217	A1BG_HUMAN	ATWSGAVLAGR	ATWSGAVLAGR	RT: 20.32	1419000	Lab1_IAC_Day1_A
	P04217	A1BG_HUMAN	ATWSGAVLAGR	ATWSGAVLAGR	RT: 20.53	2558100	Lab1_IAC_Day1_B
	P04217	A1BG_HUMAN	ATWSGAVLAGR	ATWSGAVLAGR	RT: 20.48	1671700	Lab1_IAC_Day1_C
	P04217	A1BG_HUMAN	ATWSGAVLAGR	ATWSGAVLAGR	RT: 20.55	2494700	Lab1_IAC_Day2_A
	P04217	A1BG_HUMAN	ATWSGAVLAGR	ATWSGAVLAGR	RT: 20.46	1543400	Lab1_IAC_Day2_B
	P04217	A1BG_HUMAN	ATWSGAVLAGR	ATWSGAVLAGR	RT: 20.51	1975000	Lab1_IAC_Day2_C
	P04217	A1BG_HUMAN	ATWSGAVLAGR	ATWSGAVLAGR	RT: 20.7	1855100	Lab1_IAC_Day3_A
	P04217	A1BG_HUMAN	ATWSGAVLAGR	ATWSGAVLAGR	RT: 20.56	1833900	Lab1_IAC_Day3_B
	P04217	A1BG_HUMAN	ATWSGAVLAGR	ATWSGAVLAGR	RT: 20.52	1764500	Lab1_IAC_Day3_C
	P04217	A1BG_HUMAN	ATWSGAVLAGR	ATWSGAVLAGR	RT: 20.62	1898800	Lab1_UC_Day1_A
	P04217	A1BG_HUMAN	ATWSGAVLAGR	ATWSGAVLAGR	RT: 20.61	1976000	Lab1_UC_Day1_B
	P04217	A1BG_HUMAN	ATWSGAVLAGR	ATWSGAVLAGR	RT: 20.46	1571400	Lab1_UC_Day1_C
	P04217	A1BG_HUMAN	ATWSGAVLAGR	ATWSGAVLAGR	RT: 20.68	2223700	Lab1_UC_Day2_A
	P04217	A1BG_HUMAN	ATWSGAVLAGR	ATWSGAVLAGR	RT: 20.3	1697200	Lab1_UC_Day2_B
	P04217	A1BG_HUMAN	ATWSGAVLAGR	ATWSGAVLAGR	RT: 20.63	1530400	Lab1_UC_Day2_C
	P04217	A1BG_HUMAN	ATWSGAVLAGR	ATWSGAVLAGR	RT: 20.46	1880600	Lab1_UC_Day3_A
	P04217	A1BG_HUMAN	ATWSGAVLAGR	ATWSGAVLAGR	RT: 20.52	1682000	Lab1_UC_Day3_B
	P04217	A1BG_HUMAN	ATWSGAVLAGR	ATWSGAVLAGR	RT: 20.37	1762900	Lab1_UC_Day3_C
	P04217	A1BG_HUMAN	ATWSGAVLAGR	ATWSGAVLAGR	RT: 20.63	2222100	Lab2_IAC_Day1_A
	P04217	A1BG_HUMAN	ATWSGAVLAGR	ATWSGAVLAGR	RT: 20.46	1915500	Lab2_IAC_Day1_B
	P04217	A1BG_HUMAN	ATWSGAVLAGR	ATWSGAVLAGR	RT: 20.58	3774100	Lab2_IAC_Day1_C
	P04217	A1BG_HUMAN	ATWSGAVLAGR	ATWSGAVLAGR	RT: 20.35	2835300	Lab2_IAC_Day2_A
	P04217	A1BG_HUMAN	ATWSGAVLAGR	ATWSGAVLAGR	RT: 20.53	1891600	Lab2_IAC_Day2_B
	P04217	A1BG_HUMAN	ATWSGAVLAGR	ATWSGAVLAGR	RT: 20.57	2598200	Lab2_IAC_Day2_C
	P04217	A1BG_HUMAN	ATWSGAVLAGR	ATWSGAVLAGR	RT: 20.45	5128000	Lab2_IAC_Day3_A
	P04217	A1BG_HUMAN	ATWSGAVLAGR	ATWSGAVLAGR	RT: 20.52	2156600	Lab2_IAC_Day3_B
	P04217	A1BG_HUMAN	ATWSGAVLAGR	ATWSGAVLAGR	RT: 20.51	5937300	Lab2_IAC_Day3_C
	P04217	A1BG_HUMAN	ATWSGAVLAGR	ATWSGAVLAGR	RT:	*1.0367E+6	Lab2_UC_Day1_A
	P04217	A1BG_HUMAN	ATWSGAVLAGR	ATWSGAVLAGR	RT: 20.54	1491700	Lab2_UC_Day1_B
	P04217	A1BG_HUMAN	ATWSGAVLAGR	ATWSGAVLAGR	RT: 20.34	2061400	Lab2_UC_Day1_C
	P04217	A1BG_HUMAN	ATWSGAVLAGR	ATWSGAVLAGR	RT: 20.62	1809800	Lab2_UC_Day2_A
	P04217	A1BG_HUMAN	ATWSGAVLAGR	ATWSGAVLAGR	RT: 20.44	1522500	Lab2_UC_Day2_B
	P04217	A1BG_HUMAN	ATWSGAVLAGR	ATWSGAVLAGR	RT:	*1.4738E+6	Lab2_UC_Day2_C
	P04217	A1BG_HUMAN	ATWSGAVLAGR	ATWSGAVLAGR	RT:	*1.1421E+6	Lab2_UC_Day3_A
	P04217	A1BG_HUMAN	ATWSGAVLAGR	ATWSGAVLAGR	RT:	*1.6101E+6	Lab2_UC_Day3_B
	P04217	A1BG_HUMAN	ATWSGAVLAGR	ATWSGAVLAGR	RT:	*2.0207E+6	Lab2_UC_Day3_C
	P04217	A1BG_HUMAN	TPGAAANLELIFVGPQHAGNYR	TPGAAANLELIFVGPQHAGNYR	RT: 27.88	1419000	Lab1_IAC_Day1_A
	P04217	A1BG_HUMAN	TPGAAANLELIFVGPQHAGNYR	TPGAAANLELIFVGPQHAGNYR	RT: 28.14	2558100	Lab1_IAC_Day1_B
	P04217	A1BG_HUMAN	TPGAAANLELIFVGPQHAGNYR	TPGAAANLELIFVGPQHAGNYR	RT: 27.99	1671700	Lab1_IAC_Day1_C
	P04217	A1BG_HUMAN	TPGAAANLELIFVGPQHAGNYR	TPGAAANLELIFVGPQHAGNYR	RT: 28.18	2494700	Lab1_IAC_Day2_A
	P04217	A1BG_HUMAN	TPGAAANLELIFVGPQHAGNYR	TPGAAANLELIFVGPQHAGNYR	RT: 28.11	1543400	Lab1_IAC_Day2_B
	P04217	A1BG_HUMAN	TPGAAANLELIFVGPQHAGNYR	TPGAAANLELIFVGPQHAGNYR	RT: 27.99	1975000	Lab1_IAC_Day2_C
	P04217	A1BG_HUMAN	TPGAAANLELIFVGPQHAGNYR	TPGAAANLELIFVGPQHAGNYR	RT: 28.47	1855100	Lab1_IAC_Day3_A
	P04217	A1BG_HUMAN	TPGAAANLELIFVGPQHAGNYR	TPGAAANLELIFVGPQHAGNYR	RT: 28.07	1833900	Lab1_IAC_Day3_B
	P04217	A1BG_HUMAN	TPGAAANLELIFVGPQHAGNYR	TPGAAANLELIFVGPQHAGNYR	RT: 28.01	1764500	Lab1_IAC_Day3_C
	P04217	A1BG_HUMAN	TPGAAANLELIFVGPQHAGNYR	TPGAAANLELIFVGPQHAGNYR	RT: 28.25	1898800	Lab1_UC_Day1_A
	P04217	A1BG_HUMAN	TPGAAANLELIFVGPQHAGNYR	TPGAAANLELIFVGPQHAGNYR	RT: 28.27	1976000	Lab1_UC_Day1_B
	P04217	A1BG_HUMAN	TPGAAANLELIFVGPQHAGNYR	TPGAAANLELIFVGPQHAGNYR	RT: 27.91	1571400	Lab1_UC_Day1_C
	P04217	A1BG_HUMAN	TPGAAANLELIFVGPQHAGNYR	TPGAAANLELIFVGPQHAGNYR	RT: 28.36	2223700	Lab1_UC_Day2_A
	P04217	A1BG_HUMAN	TPGAAANLELIFVGPQHAGNYR	TPGAAANLELIFVGPQHAGNYR	RT: 27.99	1697200	Lab1_UC_Day2_B
	P04217	A1BG_HUMAN	TPGAAANLELIFVGPQHAGNYR	TPGAAANLELIFVGPQHAGNYR	RT: 28.12	1530400	Lab1_UC_Day2_C
	P04217	A1BG_HUMAN	TPGAAANLELIFVGPQHAGNYR	TPGAAANLELIFVGPQHAGNYR	RT: 28.25	1880600	Lab1_UC_Day3_A
	P04217	A1BG_HUMAN	TPGAAANLELIFVGPQHAGNYR	TPGAAANLELIFVGPQHAGNYR	RT: 28.3	1682000	Lab1_UC_Day3_B
	P04217	A1BG_HUMAN	TPGAAANLELIFVGPQHAGNYR	TPGAAANLELIFVGPQHAGNYR	RT: 28.07	1762900	Lab1_UC_Day3_C
	P04217	A1BG_HUMAN	TPGAAANLELIFVGPQHAGNYR	TPGAAANLELIFVGPQHAGNYR	RT: 28	2222100	Lab2_IAC_Day1_A
	P04217	A1BG_HUMAN	TPGAAANLELIFVGPQHAGNYR	TPGAAANLELIFVGPQHAGNYR	RT: 28.18	1915500	Lab2_IAC_Day1_B
	P04217	A1BG_HUMAN	TPGAAANLELIFVGPQHAGNYR	TPGAAANLELIFVGPQHAGNYR	RT: 28.17	3774100	Lab2_IAC_Day1_C
	P04217	A1BG_HUMAN	TPGAAANLELIFVGPQHAGNYR	TPGAAANLELIFVGPQHAGNYR	RT: 27.89	2835300	Lab2_IAC_Day2_A
	P04217	A1BG_HUMAN	TPGAAANLELIFVGPQHAGNYR	TPGAAANLELIFVGPQHAGNYR	RT: 27.81	1891600	Lab2_IAC_Day2_B
	P04217	A1BG_HUMAN	TPGAAANLELIFVGPQHAGNYR	TPGAAANLELIFVGPQHAGNYR	RT: 28.15	2598200	Lab2_IAC_Day2_C
	P04217	A1BG_HUMAN	TPGAAANLELIFVGPQHAGNYR	TPGAAANLELIFVGPQHAGNYR	RT: 27.68	5128000	Lab2_IAC_Day3_A
	P04217	A1BG_HUMAN	TPGAAANLELIFVGPQHAGNYR	TPGAAANLELIFVGPQHAGNYR	RT: 28.12	2156600	Lab2_IAC_Day3_B
	P04217	A1BG_HUMAN	TPGAAANLELIFVGPQHAGNYR	TPGAAANLELIFVGPQHAGNYR	RT: 28.23	5937300	Lab2_IAC_Day3_C
	P04217	A1BG_HUMAN	TPGAAANLELIFVGPQHAGNYR	TPGAAANLELIFVGPQHAGNYR	RT:	*1.0367E+6	Lab2_UC_Day1_A
	P04217	A1BG_HUMAN	TPGAAANLELIFVGPQHAGNYR	TPGAAANLELIFVGPQHAGNYR	RT: 28.03	1491700	Lab2_UC_Day1_B
	P04217	A1BG_HUMAN	TPGAAANLELIFVGPQHAGNYR	TPGAAANLELIFVGPQHAGNYR	RT: 28.02	2061400	Lab2_UC_Day1_C
	P04217	A1BG_HUMAN	TPGAAANLELIFVGPQHAGNYR	TPGAAANLELIFVGPQHAGNYR	RT: 28.11	1809800	Lab2_UC_Day2_A
	P04217	A1BG_HUMAN	TPGAAANLELIFVGPQHAGNYR	TPGAAANLELIFVGPQHAGNYR	RT: 28.09	1522500	Lab2_UC_Day2_B
	P04217	A1BG_HUMAN	TPGAAANLELIFVGPQHAGNYR	TPGAAANLELIFVGPQHAGNYR	RT: 28.25	*1.4738E+6	Lab2_UC_Day2_C
	P04217	A1BG_HUMAN	TPGAAANLELIFVGPQHAGNYR	TPGAAANLELIFVGPQHAGNYR	RT:	*1.1421E+6	Lab2_UC_Day3_A
	P04217	A1BG_HUMAN	TPGAAANLELIFVGPQHAGNYR	TPGAAANLELIFVGPQHAGNYR	RT: 28.4	*1.6101E+6	Lab2_UC_Day3_B
	P04217	A1BG_HUMAN	TPGAAANLELIFVGPQHAGNYR	TPGAAANLELIFVGPQHAGNYR	RT: 28	*2.0207E+6	Lab2_UC_Day3_C
	P01023	A2MG_HUMAN	NEDSLVFVQTDK	NEDSLVFVQTDK	RT: 21.55	24165000	Lab1_IAC_Day1_A
	P01023	A2MG_HUMAN	NEDSLVFVQTDK	NEDSLVFVQTDK	RT: 21.81	51862000	Lab1_IAC_Day1_B
	P01023	A2MG_HUMAN	NEDSLVFVQTDK	NEDSLVFVQTDK	RT: 21.74	32636000	Lab1_IAC_Day1_C
	P01023	A2MG_HUMAN	NEDSLVFVQTDK	NEDSLVFVQTDK	RT: 21.7	45180000	Lab1_IAC_Day2_A
	P01023	A2MG_HUMAN	NEDSLVFVQTDK	NEDSLVFVQTDK	RT: 21.61	30512000	Lab1_IAC_Day2_B
	P01023	A2MG_HUMAN	NEDSLVFVQTDK	NEDSLVFVQTDK	RT: 21.6	21213000	Lab1_IAC_Day2_C
	P01023	A2MG_HUMAN	NEDSLVFVQTDK	NEDSLVFVQTDK	RT: 21.83	18304000	Lab1_IAC_Day3_A
	P01023	A2MG_HUMAN	NEDSLVFVQTDK	NEDSLVFVQTDK	RT: 21.85	13136000	Lab1_IAC_Day3_B
	P01023	A2MG_HUMAN	NEDSLVFVQTDK	NEDSLVFVQTDK	RT: 21.63	26722000	Lab1_IAC_Day3_C
	P01023	A2MG_HUMAN	NEDSLVFVQTDK	NEDSLVFVQTDK	RT: 21.77	*4.3093E+6	Lab1_UC_Day1_A
	P01023	A2MG_HUMAN	NEDSLVFVQTDK	NEDSLVFVQTDK	RT: 21.63	*5.5901E+6	Lab1_UC_Day1_B
	P01023	A2MG_HUMAN	NEDSLVFVQTDK	NEDSLVFVQTDK	RT: 21.67	*1.4398E+7	Lab1_UC_Day1_C
	P01023	A2MG_HUMAN	NEDSLVFVQTDK	NEDSLVFVQTDK	RT:	*1.9184E+6	Lab1_UC_Day2_A
	P01023	A2MG_HUMAN	NEDSLVFVQTDK	NEDSLVFVQTDK	RT:	*3.0336E+5	Lab1_UC_Day2_B
	P01023	A2MG_HUMAN	NEDSLVFVQTDK	NEDSLVFVQTDK	RT:	*2.4437E+5	Lab1_UC_Day2_C
	P01023	A2MG_HUMAN	NEDSLVFVQTDK	NEDSLVFVQTDK	RT:	*9.8028E+5	Lab1_UC_Day3_A
	P01023	A2MG_HUMAN	NEDSLVFVQTDK	NEDSLVFVQTDK	RT:	*1.2240E+5	Lab1_UC_Day3_B
	P01023	A2MG_HUMAN	NEDSLVFVQTDK	NEDSLVFVQTDK	RT:	*6.8912E+6	Lab1_UC_Day3_C
	P01023	A2MG_HUMAN	NEDSLVFVQTDK	NEDSLVFVQTDK	RT: 21.78	44242000	Lab2_IAC_Day1_A
	P01023	A2MG_HUMAN	NEDSLVFVQTDK	NEDSLVFVQTDK	RT: 21.81	100970000	Lab2_IAC_Day1_B
	P01023	A2MG_HUMAN	NEDSLVFVQTDK	NEDSLVFVQTDK	RT: 21.75	230800000	Lab2_IAC_Day1_C
	P01023	A2MG_HUMAN	NEDSLVFVQTDK	NEDSLVFVQTDK	RT: 21.62	118660000	Lab2_IAC_Day2_A
	P01023	A2MG_HUMAN	NEDSLVFVQTDK	NEDSLVFVQTDK	RT: 21.7	51157000	Lab2_IAC_Day2_B
	P01023	A2MG_HUMAN	NEDSLVFVQTDK	NEDSLVFVQTDK	RT: 21.86	111030000	Lab2_IAC_Day2_C
	P01023	A2MG_HUMAN	NEDSLVFVQTDK	NEDSLVFVQTDK	RT: 21.49	338910000	Lab2_IAC_Day3_A
	P01023	A2MG_HUMAN	NEDSLVFVQTDK	NEDSLVFVQTDK	RT: 21.86	62714000	Lab2_IAC_Day3_B
	P01023	A2MG_HUMAN	NEDSLVFVQTDK	NEDSLVFVQTDK	RT: 21.75	351130000	Lab2_IAC_Day3_C
	P01023	A2MG_HUMAN	NEDSLVFVQTDK	NEDSLVFVQTDK	RT:	*1.1037E+6	Lab2_UC_Day1_A
	P01023	A2MG_HUMAN	NEDSLVFVQTDK	NEDSLVFVQTDK	RT:	*1.0164E+6	Lab2_UC_Day1_B
	P01023	A2MG_HUMAN	NEDSLVFVQTDK	NEDSLVFVQTDK	RT:	*1.5600E+6	Lab2_UC_Day1_C
	P01023	A2MG_HUMAN	NEDSLVFVQTDK	NEDSLVFVQTDK	RT:	*9.7201E+6	Lab2_UC_Day2_A
	P01023	A2MG_HUMAN	NEDSLVFVQTDK	NEDSLVFVQTDK	RT:	*8.6239E+5	Lab2_UC_Day2_B
	P01023	A2MG_HUMAN	NEDSLVFVQTDK	NEDSLVFVQTDK	RT:	*9.2138E+5	Lab2_UC_Day2_C
	P01023	A2MG_HUMAN	NEDSLVFVQTDK	NEDSLVFVQTDK	RT:	*5.1130E+5	Lab2_UC_Day3_A
	P01023	A2MG_HUMAN	NEDSLVFVQTDK	NEDSLVFVQTDK	RT:	*1.6883E+5	Lab2_UC_Day3_B
	P01023	A2MG_HUMAN	NEDSLVFVQTDK	NEDSLVFVQTDK	RT:	*1.8720E+5	Lab2_UC_Day3_C
	P01023	A2MG_HUMAN	SIYKPGQTVK	SIYKPGQTVK	RT: 9.15	24165000	Lab1_IAC_Day1_A
	P01023	A2MG_HUMAN	SIYKPGQTVK	SIYKPGQTVK	RT: 9.21	51862000	Lab1_IAC_Day1_B
	P01023	A2MG_HUMAN	SIYKPGQTVK	SIYKPGQTVK	RT: 9.14	32636000	Lab1_IAC_Day1_C
	P01023	A2MG_HUMAN	SIYKPGQTVK	SIYKPGQTVK	RT: 9.1	45180000	Lab1_IAC_Day2_A
	P01023	A2MG_HUMAN	SIYKPGQTVK	SIYKPGQTVK	RT: 9.14	30512000	Lab1_IAC_Day2_B
	P01023	A2MG_HUMAN	SIYKPGQTVK	SIYKPGQTVK	RT: 9.17	21213000	Lab1_IAC_Day2_C
	P01023	A2MG_HUMAN	SIYKPGQTVK	SIYKPGQTVK	RT: 9.02	18304000	Lab1_IAC_Day3_A
	P01023	A2MG_HUMAN	SIYKPGQTVK	SIYKPGQTVK	RT: 9.28	13136000	Lab1_IAC_Day3_B
	P01023	A2MG_HUMAN	SIYKPGQTVK	SIYKPGQTVK	RT: 9.06	26722000	Lab1_IAC_Day3_C
	P01023	A2MG_HUMAN	SIYKPGQTVK	SIYKPGQTVK	RT:	*4.3093E+6	Lab1_UC_Day1_A
	P01023	A2MG_HUMAN	SIYKPGQTVK	SIYKPGQTVK	RT:	*5.5901E+6	Lab1_UC_Day1_B
	P01023	A2MG_HUMAN	SIYKPGQTVK	SIYKPGQTVK	RT: 9.21	*1.4398E+7	Lab1_UC_Day1_C
	P01023	A2MG_HUMAN	SIYKPGQTVK	SIYKPGQTVK	RT:	*1.9184E+6	Lab1_UC_Day2_A
	P01023	A2MG_HUMAN	SIYKPGQTVK	SIYKPGQTVK	RT:	*3.0336E+5	Lab1_UC_Day2_B
	P01023	A2MG_HUMAN	SIYKPGQTVK	SIYKPGQTVK	RT:	*2.4437E+5	Lab1_UC_Day2_C
	P01023	A2MG_HUMAN	SIYKPGQTVK	SIYKPGQTVK	RT:	*9.8028E+5	Lab1_UC_Day3_A
	P01023	A2MG_HUMAN	SIYKPGQTVK	SIYKPGQTVK	RT:	*1.2240E+5	Lab1_UC_Day3_B
	P01023	A2MG_HUMAN	SIYKPGQTVK	SIYKPGQTVK	RT:	*6.8912E+6	Lab1_UC_Day3_C
	P01023	A2MG_HUMAN	SIYKPGQTVK	SIYKPGQTVK	RT: 9.03	44242000	Lab2_IAC_Day1_A
	P01023	A2MG_HUMAN	SIYKPGQTVK	SIYKPGQTVK	RT: 9.06	100970000	Lab2_IAC_Day1_B
	P01023	A2MG_HUMAN	SIYKPGQTVK	SIYKPGQTVK	RT: 9.14	230800000	Lab2_IAC_Day1_C
	P01023	A2MG_HUMAN	SIYKPGQTVK	SIYKPGQTVK	RT: 9.2	118660000	Lab2_IAC_Day2_A
	P01023	A2MG_HUMAN	SIYKPGQTVK	SIYKPGQTVK	RT: 9.07	51157000	Lab2_IAC_Day2_B
	P01023	A2MG_HUMAN	SIYKPGQTVK	SIYKPGQTVK	RT: 9.17	111030000	Lab2_IAC_Day2_C
	P01023	A2MG_HUMAN	SIYKPGQTVK	SIYKPGQTVK	RT: 8.99	338910000	Lab2_IAC_Day3_A
	P01023	A2MG_HUMAN	SIYKPGQTVK	SIYKPGQTVK	RT: 8.99	62714000	Lab2_IAC_Day3_B
	P01023	A2MG_HUMAN	SIYKPGQTVK	SIYKPGQTVK	RT: 9.2	351130000	Lab2_IAC_Day3_C
	P01023	A2MG_HUMAN	SIYKPGQTVK	SIYKPGQTVK	RT:	*1.1037E+6	Lab2_UC_Day1_A
	P01023	A2MG_HUMAN	SIYKPGQTVK	SIYKPGQTVK	RT:	*1.0164E+6	Lab2_UC_Day1_B
	P01023	A2MG_HUMAN	SIYKPGQTVK	SIYKPGQTVK	RT:	*1.5600E+6	Lab2_UC_Day1_C
	P01023	A2MG_HUMAN	SIYKPGQTVK	SIYKPGQTVK	RT:	*9.7201E+6	Lab2_UC_Day2_A
	P01023	A2MG_HUMAN	SIYKPGQTVK	SIYKPGQTVK	RT:	*8.6239E+5	Lab2_UC_Day2_B
	P01023	A2MG_HUMAN	SIYKPGQTVK	SIYKPGQTVK	RT:	*9.2138E+5	Lab2_UC_Day2_C
	P01023	A2MG_HUMAN	SIYKPGQTVK	SIYKPGQTVK	RT:	*5.1130E+5	Lab2_UC_Day3_A
	P01023	A2MG_HUMAN	SIYKPGQTVK	SIYKPGQTVK	RT:	*1.6883E+5	Lab2_UC_Day3_B
	P01023	A2MG_HUMAN	SIYKPGQTVK	SIYKPGQTVK	RT:	*1.8720E+5	Lab2_UC_Day3_C
	P01023	A2MG_HUMAN	VVSMDENFHPLNELIPLVYIQDPK	VVSMDENFHPLNELIPLVYIQDPK	RT: 32.45	24165000	Lab1_IAC_Day1_A
	P01023	A2MG_HUMAN	VVSMDENFHPLNELIPLVYIQDPK	VVSMDENFHPLNELIPLVYIQDPK	RT: 32.33	51862000	Lab1_IAC_Day1_B
	P01023	A2MG_HUMAN	VVSMDENFHPLNELIPLVYIQDPK	VVSMDENFHPLNELIPLVYIQDPK	RT: 32.31	32636000	Lab1_IAC_Day1_C
	P01023	A2MG_HUMAN	VVSMDENFHPLNELIPLVYIQDPK	VVSMDENFHPLNELIPLVYIQDPK	RT: 32.43	45180000	Lab1_IAC_Day2_A
	P01023	A2MG_HUMAN	VVSMDENFHPLNELIPLVYIQDPK	VVSMDENFHPLNELIPLVYIQDPK	RT: 32.4	30512000	Lab1_IAC_Day2_B
	P01023	A2MG_HUMAN	VVSMDENFHPLNELIPLVYIQDPK	VVSMDENFHPLNELIPLVYIQDPK	RT: 32.42	21213000	Lab1_IAC_Day2_C
	P01023	A2MG_HUMAN	VVSMDENFHPLNELIPLVYIQDPK	VVSMDENFHPLNELIPLVYIQDPK	RT: 32.5	18304000	Lab1_IAC_Day3_A
	P01023	A2MG_HUMAN	VVSMDENFHPLNELIPLVYIQDPK	VVSMDENFHPLNELIPLVYIQDPK	RT: 32.42	13136000	Lab1_IAC_Day3_B
	P01023	A2MG_HUMAN	VVSMDENFHPLNELIPLVYIQDPK	VVSMDENFHPLNELIPLVYIQDPK	RT: 32.46	26722000	Lab1_IAC_Day3_C
	P01023	A2MG_HUMAN	VVSMDENFHPLNELIPLVYIQDPK	VVSMDENFHPLNELIPLVYIQDPK	RT:	*4.3093E+6	Lab1_UC_Day1_A
	P01023	A2MG_HUMAN	VVSMDENFHPLNELIPLVYIQDPK	VVSMDENFHPLNELIPLVYIQDPK	RT:	*5.5901E+6	Lab1_UC_Day1_B
	P01023	A2MG_HUMAN	VVSMDENFHPLNELIPLVYIQDPK	VVSMDENFHPLNELIPLVYIQDPK	RT: 32.3	*1.4398E+7	Lab1_UC_Day1_C
	P01023	A2MG_HUMAN	VVSMDENFHPLNELIPLVYIQDPK	VVSMDENFHPLNELIPLVYIQDPK	RT:	*1.9184E+6	Lab1_UC_Day2_A
	P01023	A2MG_HUMAN	VVSMDENFHPLNELIPLVYIQDPK	VVSMDENFHPLNELIPLVYIQDPK	RT:	*3.0336E+5	Lab1_UC_Day2_B
	P01023	A2MG_HUMAN	VVSMDENFHPLNELIPLVYIQDPK	VVSMDENFHPLNELIPLVYIQDPK	RT:	*2.4437E+5	Lab1_UC_Day2_C
	P01023	A2MG_HUMAN	VVSMDENFHPLNELIPLVYIQDPK	VVSMDENFHPLNELIPLVYIQDPK	RT:	*9.8028E+5	Lab1_UC_Day3_A
	P01023	A2MG_HUMAN	VVSMDENFHPLNELIPLVYIQDPK	VVSMDENFHPLNELIPLVYIQDPK	RT:	*1.2240E+5	Lab1_UC_Day3_B
	P01023	A2MG_HUMAN	VVSMDENFHPLNELIPLVYIQDPK	VVSMDENFHPLNELIPLVYIQDPK	RT:	*6.8912E+6	Lab1_UC_Day3_C
	P01023	A2MG_HUMAN	VVSMDENFHPLNELIPLVYIQDPK	VVSMDENFHPLNELIPLVYIQDPK	RT: 32.38	44242000	Lab2_IAC_Day1_A
	P01023	A2MG_HUMAN	VVSMDENFHPLNELIPLVYIQDPK	VVSMDENFHPLNELIPLVYIQDPK	RT: 32.4	100970000	Lab2_IAC_Day1_B
	P01023	A2MG_HUMAN	VVSMDENFHPLNELIPLVYIQDPK	VVSMDENFHPLNELIPLVYIQDPK	RT: 32.44	230800000	Lab2_IAC_Day1_C
	P01023	A2MG_HUMAN	VVSMDENFHPLNELIPLVYIQDPK	VVSMDENFHPLNELIPLVYIQDPK	RT: 32.3	118660000	Lab2_IAC_Day2_A
	P01023	A2MG_HUMAN	VVSMDENFHPLNELIPLVYIQDPK	VVSMDENFHPLNELIPLVYIQDPK	RT: 32.5	51157000	Lab2_IAC_Day2_B
	P01023	A2MG_HUMAN	VVSMDENFHPLNELIPLVYIQDPK	VVSMDENFHPLNELIPLVYIQDPK	RT: 32.39	111030000	Lab2_IAC_Day2_C
	P01023	A2MG_HUMAN	VVSMDENFHPLNELIPLVYIQDPK	VVSMDENFHPLNELIPLVYIQDPK	RT: 32.3	338910000	Lab2_IAC_Day3_A
	P01023	A2MG_HUMAN	VVSMDENFHPLNELIPLVYIQDPK	VVSMDENFHPLNELIPLVYIQDPK	RT: 32.36	62714000	Lab2_IAC_Day3_B
	P01023	A2MG_HUMAN	VVSMDENFHPLNELIPLVYIQDPK	VVSMDENFHPLNELIPLVYIQDPK	RT: 32.39	351130000	Lab2_IAC_Day3_C
	P01023	A2MG_HUMAN	VVSMDENFHPLNELIPLVYIQDPK	VVSMDENFHPLNELIPLVYIQDPK	RT:	*1.1037E+6	Lab2_UC_Day1_A
	P01023	A2MG_HUMAN	VVSMDENFHPLNELIPLVYIQDPK	VVSMDENFHPLNELIPLVYIQDPK	RT:	*1.0164E+6	Lab2_UC_Day1_B
	P01023	A2MG_HUMAN	VVSMDENFHPLNELIPLVYIQDPK	VVSMDENFHPLNELIPLVYIQDPK	RT:	*1.5600E+6	Lab2_UC_Day1_C
	P01023	A2MG_HUMAN	VVSMDENFHPLNELIPLVYIQDPK	VVSMDENFHPLNELIPLVYIQDPK	RT:	*9.7201E+6	Lab2_UC_Day2_A
	P01023	A2MG_HUMAN	VVSMDENFHPLNELIPLVYIQDPK	VVSMDENFHPLNELIPLVYIQDPK	RT:	*8.6239E+5	Lab2_UC_Day2_B
	P01023	A2MG_HUMAN	VVSMDENFHPLNELIPLVYIQDPK	VVSMDENFHPLNELIPLVYIQDPK	RT:	*9.2138E+5	Lab2_UC_Day2_C
	P01023	A2MG_HUMAN	VVSMDENFHPLNELIPLVYIQDPK	VVSMDENFHPLNELIPLVYIQDPK	RT:	*5.1130E+5	Lab2_UC_Day3_A
	P01023	A2MG_HUMAN	VVSMDENFHPLNELIPLVYIQDPK	VVSMDENFHPLNELIPLVYIQDPK	RT:	*1.6883E+5	Lab2_UC_Day3_B
	P01023	A2MG_HUMAN	VVSMDENFHPLNELIPLVYIQDPK	VVSMDENFHPLNELIPLVYIQDPK	RT:	*1.8720E+5	Lab2_UC_Day3_C
	P01023	A2MG_HUMAN	IAQWQSFQLEGGLK	IAQWQSFQLEGGLK	RT: 27.93	24165000	Lab1_IAC_Day1_A
	P01023	A2MG_HUMAN	IAQWQSFQLEGGLK	IAQWQSFQLEGGLK	RT: 28.09	51862000	Lab1_IAC_Day1_B
	P01023	A2MG_HUMAN	IAQWQSFQLEGGLK	IAQWQSFQLEGGLK	RT: 27.79	32636000	Lab1_IAC_Day1_C
	P01023	A2MG_HUMAN	IAQWQSFQLEGGLK	IAQWQSFQLEGGLK	RT: 28.14	45180000	Lab1_IAC_Day2_A
	P01023	A2MG_HUMAN	IAQWQSFQLEGGLK	IAQWQSFQLEGGLK	RT: 28.07	30512000	Lab1_IAC_Day2_B
	P01023	A2MG_HUMAN	IAQWQSFQLEGGLK	IAQWQSFQLEGGLK	RT: 27.96	21213000	Lab1_IAC_Day2_C
	P01023	A2MG_HUMAN	IAQWQSFQLEGGLK	IAQWQSFQLEGGLK	RT: 28.18	18304000	Lab1_IAC_Day3_A
	P01023	A2MG_HUMAN	IAQWQSFQLEGGLK	IAQWQSFQLEGGLK	RT: 28.04	13136000	Lab1_IAC_Day3_B
	P01023	A2MG_HUMAN	IAQWQSFQLEGGLK	IAQWQSFQLEGGLK	RT: 28.02	26722000	Lab1_IAC_Day3_C
	P01023	A2MG_HUMAN	IAQWQSFQLEGGLK	IAQWQSFQLEGGLK	RT: 28.26	*4.3093E+6	Lab1_UC_Day1_A
	P01023	A2MG_HUMAN	IAQWQSFQLEGGLK	IAQWQSFQLEGGLK	RT: 28.05	*5.5901E+6	Lab1_UC_Day1_B
	P01023	A2MG_HUMAN	IAQWQSFQLEGGLK	IAQWQSFQLEGGLK	RT: 27.71	*1.4398E+7	Lab1_UC_Day1_C
	P01023	A2MG_HUMAN	IAQWQSFQLEGGLK	IAQWQSFQLEGGLK	RT: 28.12	*1.9184E+6	Lab1_UC_Day2_A
	P01023	A2MG_HUMAN	IAQWQSFQLEGGLK	IAQWQSFQLEGGLK	RT: 27.94	*3.0336E+5	Lab1_UC_Day2_B
	P01023	A2MG_HUMAN	IAQWQSFQLEGGLK	IAQWQSFQLEGGLK	RT: 28.09	*2.4437E+5	Lab1_UC_Day2_C
	P01023	A2MG_HUMAN	IAQWQSFQLEGGLK	IAQWQSFQLEGGLK	RT: 28.05	*9.8028E+5	Lab1_UC_Day3_A
	P01023	A2MG_HUMAN	IAQWQSFQLEGGLK	IAQWQSFQLEGGLK	RT: 28.12	*1.2240E+5	Lab1_UC_Day3_B
	P01023	A2MG_HUMAN	IAQWQSFQLEGGLK	IAQWQSFQLEGGLK	RT: 27.93	*6.8912E+6	Lab1_UC_Day3_C
	P01023	A2MG_HUMAN	IAQWQSFQLEGGLK	IAQWQSFQLEGGLK	RT: 27.99	44242000	Lab2_IAC_Day1_A
	P01023	A2MG_HUMAN	IAQWQSFQLEGGLK	IAQWQSFQLEGGLK	RT: 28.11	100970000	Lab2_IAC_Day1_B
	P01023	A2MG_HUMAN	IAQWQSFQLEGGLK	IAQWQSFQLEGGLK	RT: 28.16	230800000	Lab2_IAC_Day1_C
	P01023	A2MG_HUMAN	IAQWQSFQLEGGLK	IAQWQSFQLEGGLK	RT: 27.84	118660000	Lab2_IAC_Day2_A
	P01023	A2MG_HUMAN	IAQWQSFQLEGGLK	IAQWQSFQLEGGLK	RT: 27.82	51157000	Lab2_IAC_Day2_B
	P01023	A2MG_HUMAN	IAQWQSFQLEGGLK	IAQWQSFQLEGGLK	RT: 28.15	111030000	Lab2_IAC_Day2_C
	P01023	A2MG_HUMAN	IAQWQSFQLEGGLK	IAQWQSFQLEGGLK	RT: 27.62	338910000	Lab2_IAC_Day3_A
	P01023	A2MG_HUMAN	IAQWQSFQLEGGLK	IAQWQSFQLEGGLK	RT: 28.1	62714000	Lab2_IAC_Day3_B
	P01023	A2MG_HUMAN	IAQWQSFQLEGGLK	IAQWQSFQLEGGLK	RT: 28.21	351130000	Lab2_IAC_Day3_C
	P01023	A2MG_HUMAN	IAQWQSFQLEGGLK	IAQWQSFQLEGGLK	RT: 28.13	*1.1037E+6	Lab2_UC_Day1_A
	P01023	A2MG_HUMAN	IAQWQSFQLEGGLK	IAQWQSFQLEGGLK	RT: 28.05	*1.0164E+6	Lab2_UC_Day1_B
	P01023	A2MG_HUMAN	IAQWQSFQLEGGLK	IAQWQSFQLEGGLK	RT: 27.99	*1.5600E+6	Lab2_UC_Day1_C
	P01023	A2MG_HUMAN	IAQWQSFQLEGGLK	IAQWQSFQLEGGLK	RT: 28.11	*9.7201E+6	Lab2_UC_Day2_A
	P01023	A2MG_HUMAN	IAQWQSFQLEGGLK	IAQWQSFQLEGGLK	RT: 27.93	*8.6239E+5	Lab2_UC_Day2_B
	P01023	A2MG_HUMAN	IAQWQSFQLEGGLK	IAQWQSFQLEGGLK	RT: 28	*9.2138E+5	Lab2_UC_Day2_C
	P01023	A2MG_HUMAN	IAQWQSFQLEGGLK	IAQWQSFQLEGGLK	RT: 28.17	*5.1130E+5	Lab2_UC_Day3_A
	P01023	A2MG_HUMAN	IAQWQSFQLEGGLK	IAQWQSFQLEGGLK	RT: 28.19	*1.6883E+5	Lab2_UC_Day3_B
	P01023	A2MG_HUMAN	IAQWQSFQLEGGLK	IAQWQSFQLEGGLK	RT:	*1.8720E+5	Lab2_UC_Day3_C
	P01023	A2MG_HUMAN	TEHPFTVEEFVLPK	TEHPFTVEEFVLPK	RT: 26.87	24165000	Lab1_IAC_Day1_A
	P01023	A2MG_HUMAN	TEHPFTVEEFVLPK	TEHPFTVEEFVLPK	RT: 26.86	51862000	Lab1_IAC_Day1_B
	P01023	A2MG_HUMAN	TEHPFTVEEFVLPK	TEHPFTVEEFVLPK	RT: 26.64	32636000	Lab1_IAC_Day1_C
	P01023	A2MG_HUMAN	TEHPFTVEEFVLPK	TEHPFTVEEFVLPK	RT: 27.02	45180000	Lab1_IAC_Day2_A
	P01023	A2MG_HUMAN	TEHPFTVEEFVLPK	TEHPFTVEEFVLPK	RT: 26.76	30512000	Lab1_IAC_Day2_B
	P01023	A2MG_HUMAN	TEHPFTVEEFVLPK	TEHPFTVEEFVLPK	RT: 26.92	21213000	Lab1_IAC_Day2_C
	P01023	A2MG_HUMAN	TEHPFTVEEFVLPK	TEHPFTVEEFVLPK	RT: 27.03	18304000	Lab1_IAC_Day3_A
	P01023	A2MG_HUMAN	TEHPFTVEEFVLPK	TEHPFTVEEFVLPK	RT: 27.03	13136000	Lab1_IAC_Day3_B
	P01023	A2MG_HUMAN	TEHPFTVEEFVLPK	TEHPFTVEEFVLPK	RT: 27	26722000	Lab1_IAC_Day3_C
	P01023	A2MG_HUMAN	TEHPFTVEEFVLPK	TEHPFTVEEFVLPK	RT: 26.95	*4.3093E+6	Lab1_UC_Day1_A
	P01023	A2MG_HUMAN	TEHPFTVEEFVLPK	TEHPFTVEEFVLPK	RT: 26.96	*5.5901E+6	Lab1_UC_Day1_B
	P01023	A2MG_HUMAN	TEHPFTVEEFVLPK	TEHPFTVEEFVLPK	RT: 26.44	*1.4398E+7	Lab1_UC_Day1_C
	P01023	A2MG_HUMAN	TEHPFTVEEFVLPK	TEHPFTVEEFVLPK	RT:	*1.9184E+6	Lab1_UC_Day2_A
	P01023	A2MG_HUMAN	TEHPFTVEEFVLPK	TEHPFTVEEFVLPK	RT: 26.75	*3.0336E+5	Lab1_UC_Day2_B
	P01023	A2MG_HUMAN	TEHPFTVEEFVLPK	TEHPFTVEEFVLPK	RT: 26.81	*2.4437E+5	Lab1_UC_Day2_C
	P01023	A2MG_HUMAN	TEHPFTVEEFVLPK	TEHPFTVEEFVLPK	RT: 26.92	*9.8028E+5	Lab1_UC_Day3_A
	P01023	A2MG_HUMAN	TEHPFTVEEFVLPK	TEHPFTVEEFVLPK	RT:	*1.2240E+5	Lab1_UC_Day3_B
	P01023	A2MG_HUMAN	TEHPFTVEEFVLPK	TEHPFTVEEFVLPK	RT: 26.72	*6.8912E+6	Lab1_UC_Day3_C
	P01023	A2MG_HUMAN	TEHPFTVEEFVLPK	TEHPFTVEEFVLPK	RT: 26.88	44242000	Lab2_IAC_Day1_A
	P01023	A2MG_HUMAN	TEHPFTVEEFVLPK	TEHPFTVEEFVLPK	RT: 26.99	100970000	Lab2_IAC_Day1_B
	P01023	A2MG_HUMAN	TEHPFTVEEFVLPK	TEHPFTVEEFVLPK	RT: 26.94	230800000	Lab2_IAC_Day1_C
	P01023	A2MG_HUMAN	TEHPFTVEEFVLPK	TEHPFTVEEFVLPK	RT: 26.67	118660000	Lab2_IAC_Day2_A
	P01023	A2MG_HUMAN	TEHPFTVEEFVLPK	TEHPFTVEEFVLPK	RT: 26.89	51157000	Lab2_IAC_Day2_B
	P01023	A2MG_HUMAN	TEHPFTVEEFVLPK	TEHPFTVEEFVLPK	RT: 26.77	111030000	Lab2_IAC_Day2_C
	P01023	A2MG_HUMAN	TEHPFTVEEFVLPK	TEHPFTVEEFVLPK	RT: 26.74	338910000	Lab2_IAC_Day3_A
	P01023	A2MG_HUMAN	TEHPFTVEEFVLPK	TEHPFTVEEFVLPK	RT: 27.09	62714000	Lab2_IAC_Day3_B
	P01023	A2MG_HUMAN	TEHPFTVEEFVLPK	TEHPFTVEEFVLPK	RT: 27	351130000	Lab2_IAC_Day3_C
	P01023	A2MG_HUMAN	TEHPFTVEEFVLPK	TEHPFTVEEFVLPK	RT:	*1.1037E+6	Lab2_UC_Day1_A
	P01023	A2MG_HUMAN	TEHPFTVEEFVLPK	TEHPFTVEEFVLPK	RT:	*1.0164E+6	Lab2_UC_Day1_B
	P01023	A2MG_HUMAN	TEHPFTVEEFVLPK	TEHPFTVEEFVLPK	RT: 26.84	*1.5600E+6	Lab2_UC_Day1_C
	P01023	A2MG_HUMAN	TEHPFTVEEFVLPK	TEHPFTVEEFVLPK	RT:	*9.7201E+6	Lab2_UC_Day2_A
	P01023	A2MG_HUMAN	TEHPFTVEEFVLPK	TEHPFTVEEFVLPK	RT:	*8.6239E+5	Lab2_UC_Day2_B
	P01023	A2MG_HUMAN	TEHPFTVEEFVLPK	TEHPFTVEEFVLPK	RT:	*9.2138E+5	Lab2_UC_Day2_C
	P01023	A2MG_HUMAN	TEHPFTVEEFVLPK	TEHPFTVEEFVLPK	RT:	*5.1130E+5	Lab2_UC_Day3_A
	P01023	A2MG_HUMAN	TEHPFTVEEFVLPK	TEHPFTVEEFVLPK	RT:	*1.6883E+5	Lab2_UC_Day3_B
	P01023	A2MG_HUMAN	TEHPFTVEEFVLPK	TEHPFTVEEFVLPK	RT:	*1.8720E+5	Lab2_UC_Day3_C
	P01023	A2MG_HUMAN	FEVQVTVPK	FEVQVTVPK	RT: 20.85	24165000	Lab1_IAC_Day1_A
	P01023	A2MG_HUMAN	FEVQVTVPK	FEVQVTVPK	RT: 21.1	51862000	Lab1_IAC_Day1_B
	P01023	A2MG_HUMAN	FEVQVTVPK	FEVQVTVPK	RT: 20.97	32636000	Lab1_IAC_Day1_C
	P01023	A2MG_HUMAN	FEVQVTVPK	FEVQVTVPK	RT: 21.06	45180000	Lab1_IAC_Day2_A
	P01023	A2MG_HUMAN	FEVQVTVPK	FEVQVTVPK	RT: 20.89	30512000	Lab1_IAC_Day2_B
	P01023	A2MG_HUMAN	FEVQVTVPK	FEVQVTVPK	RT: 21.06	21213000	Lab1_IAC_Day2_C
	P01023	A2MG_HUMAN	FEVQVTVPK	FEVQVTVPK	RT: 21.24	18304000	Lab1_IAC_Day3_A
	P01023	A2MG_HUMAN	FEVQVTVPK	FEVQVTVPK	RT: 21.19	13136000	Lab1_IAC_Day3_B
	P01023	A2MG_HUMAN	FEVQVTVPK	FEVQVTVPK	RT: 20.99	26722000	Lab1_IAC_Day3_C
	P01023	A2MG_HUMAN	FEVQVTVPK	FEVQVTVPK	RT: 21.27	*4.3093E+6	Lab1_UC_Day1_A
	P01023	A2MG_HUMAN	FEVQVTVPK	FEVQVTVPK	RT: 21.19	*5.5901E+6	Lab1_UC_Day1_B
	P01023	A2MG_HUMAN	FEVQVTVPK	FEVQVTVPK	RT: 21.17	*1.4398E+7	Lab1_UC_Day1_C
	P01023	A2MG_HUMAN	FEVQVTVPK	FEVQVTVPK	RT:	*1.9184E+6	Lab1_UC_Day2_A
	P01023	A2MG_HUMAN	FEVQVTVPK	FEVQVTVPK	RT:	*3.0336E+5	Lab1_UC_Day2_B
	P01023	A2MG_HUMAN	FEVQVTVPK	FEVQVTVPK	RT:	*2.4437E+5	Lab1_UC_Day2_C
	P01023	A2MG_HUMAN	FEVQVTVPK	FEVQVTVPK	RT:	*9.8028E+5	Lab1_UC_Day3_A
	P01023	A2MG_HUMAN	FEVQVTVPK	FEVQVTVPK	RT:	*1.2240E+5	Lab1_UC_Day3_B
	P01023	A2MG_HUMAN	FEVQVTVPK	FEVQVTVPK	RT:	*6.8912E+6	Lab1_UC_Day3_C
	P01023	A2MG_HUMAN	FEVQVTVPK	FEVQVTVPK	RT: 21.13	44242000	Lab2_IAC_Day1_A
	P01023	A2MG_HUMAN	FEVQVTVPK	FEVQVTVPK	RT: 20.95	100970000	Lab2_IAC_Day1_B
	P01023	A2MG_HUMAN	FEVQVTVPK	FEVQVTVPK	RT: 21.09	230800000	Lab2_IAC_Day1_C
	P01023	A2MG_HUMAN	FEVQVTVPK	FEVQVTVPK	RT: 20.83	118660000	Lab2_IAC_Day2_A
	P01023	A2MG_HUMAN	FEVQVTVPK	FEVQVTVPK	RT: 20.99	51157000	Lab2_IAC_Day2_B
	P01023	A2MG_HUMAN	FEVQVTVPK	FEVQVTVPK	RT: 21.06	111030000	Lab2_IAC_Day2_C
	P01023	A2MG_HUMAN	FEVQVTVPK	FEVQVTVPK	RT: 21.05	338910000	Lab2_IAC_Day3_A
	P01023	A2MG_HUMAN	FEVQVTVPK	FEVQVTVPK	RT: 21.06	62714000	Lab2_IAC_Day3_B
	P01023	A2MG_HUMAN	FEVQVTVPK	FEVQVTVPK	RT: 21.25	351130000	Lab2_IAC_Day3_C
	P01023	A2MG_HUMAN	FEVQVTVPK	FEVQVTVPK	RT:	*1.1037E+6	Lab2_UC_Day1_A
	P01023	A2MG_HUMAN	FEVQVTVPK	FEVQVTVPK	RT:	*1.0164E+6	Lab2_UC_Day1_B
	P01023	A2MG_HUMAN	FEVQVTVPK	FEVQVTVPK	RT:	*1.5600E+6	Lab2_UC_Day1_C
	P01023	A2MG_HUMAN	FEVQVTVPK	FEVQVTVPK	RT:	*9.7201E+6	Lab2_UC_Day2_A
	P01023	A2MG_HUMAN	FEVQVTVPK	FEVQVTVPK	RT:	*8.6239E+5	Lab2_UC_Day2_B
	P01023	A2MG_HUMAN	FEVQVTVPK	FEVQVTVPK	RT:	*9.2138E+5	Lab2_UC_Day2_C
	P01023	A2MG_HUMAN	FEVQVTVPK	FEVQVTVPK	RT:	*5.1130E+5	Lab2_UC_Day3_A
	P01023	A2MG_HUMAN	FEVQVTVPK	FEVQVTVPK	RT:	*1.6883E+5	Lab2_UC_Day3_B
	P01023	A2MG_HUMAN	FEVQVTVPK	FEVQVTVPK	RT:	*1.8720E+5	Lab2_UC_Day3_C
	P01023	A2MG_HUMAN	YSDASDCHGEDSQAFCEK	YSDASDC[+57]HGEDSQAFC[+57]EK	RT: 14.04	24165000	Lab1_IAC_Day1_A
	P01023	A2MG_HUMAN	YSDASDCHGEDSQAFCEK	YSDASDC[+57]HGEDSQAFC[+57]EK	RT: 14.22	51862000	Lab1_IAC_Day1_B
	P01023	A2MG_HUMAN	YSDASDCHGEDSQAFCEK	YSDASDC[+57]HGEDSQAFC[+57]EK	RT: 14.15	32636000	Lab1_IAC_Day1_C
	P01023	A2MG_HUMAN	YSDASDCHGEDSQAFCEK	YSDASDC[+57]HGEDSQAFC[+57]EK	RT: 14.02	45180000	Lab1_IAC_Day2_A
	P01023	A2MG_HUMAN	YSDASDCHGEDSQAFCEK	YSDASDC[+57]HGEDSQAFC[+57]EK	RT: 13.92	30512000	Lab1_IAC_Day2_B
	P01023	A2MG_HUMAN	YSDASDCHGEDSQAFCEK	YSDASDC[+57]HGEDSQAFC[+57]EK	RT: 14.02	21213000	Lab1_IAC_Day2_C
	P01023	A2MG_HUMAN	YSDASDCHGEDSQAFCEK	YSDASDC[+57]HGEDSQAFC[+57]EK	RT: 14.22	18304000	Lab1_IAC_Day3_A
	P01023	A2MG_HUMAN	YSDASDCHGEDSQAFCEK	YSDASDC[+57]HGEDSQAFC[+57]EK	RT: 14.09	13136000	Lab1_IAC_Day3_B
	P01023	A2MG_HUMAN	YSDASDCHGEDSQAFCEK	YSDASDC[+57]HGEDSQAFC[+57]EK	RT: 14.1	26722000	Lab1_IAC_Day3_C
	P01023	A2MG_HUMAN	YSDASDCHGEDSQAFCEK	YSDASDC[+57]HGEDSQAFC[+57]EK	RT:	*4.3093E+6	Lab1_UC_Day1_A
	P01023	A2MG_HUMAN	YSDASDCHGEDSQAFCEK	YSDASDC[+57]HGEDSQAFC[+57]EK	RT:	*5.5901E+6	Lab1_UC_Day1_B
	P01023	A2MG_HUMAN	YSDASDCHGEDSQAFCEK	YSDASDC[+57]HGEDSQAFC[+57]EK	RT:	*1.4398E+7	Lab1_UC_Day1_C
	P01023	A2MG_HUMAN	YSDASDCHGEDSQAFCEK	YSDASDC[+57]HGEDSQAFC[+57]EK	RT:	*1.9184E+6	Lab1_UC_Day2_A
	P01023	A2MG_HUMAN	YSDASDCHGEDSQAFCEK	YSDASDC[+57]HGEDSQAFC[+57]EK	RT:	*3.0336E+5	Lab1_UC_Day2_B
	P01023	A2MG_HUMAN	YSDASDCHGEDSQAFCEK	YSDASDC[+57]HGEDSQAFC[+57]EK	RT:	*2.4437E+5	Lab1_UC_Day2_C
	P01023	A2MG_HUMAN	YSDASDCHGEDSQAFCEK	YSDASDC[+57]HGEDSQAFC[+57]EK	RT:	*9.8028E+5	Lab1_UC_Day3_A
	P01023	A2MG_HUMAN	YSDASDCHGEDSQAFCEK	YSDASDC[+57]HGEDSQAFC[+57]EK	RT:	*1.2240E+5	Lab1_UC_Day3_B
	P01023	A2MG_HUMAN	YSDASDCHGEDSQAFCEK	YSDASDC[+57]HGEDSQAFC[+57]EK	RT:	*6.8912E+6	Lab1_UC_Day3_C
	P01023	A2MG_HUMAN	YSDASDCHGEDSQAFCEK	YSDASDC[+57]HGEDSQAFC[+57]EK	RT: 13.88	44242000	Lab2_IAC_Day1_A
	P01023	A2MG_HUMAN	YSDASDCHGEDSQAFCEK	YSDASDC[+57]HGEDSQAFC[+57]EK	RT: 13.99	100970000	Lab2_IAC_Day1_B
	P01023	A2MG_HUMAN	YSDASDCHGEDSQAFCEK	YSDASDC[+57]HGEDSQAFC[+57]EK	RT: 14.15	230800000	Lab2_IAC_Day1_C
	P01023	A2MG_HUMAN	YSDASDCHGEDSQAFCEK	YSDASDC[+57]HGEDSQAFC[+57]EK	RT: 14.15	118660000	Lab2_IAC_Day2_A
	P01023	A2MG_HUMAN	YSDASDCHGEDSQAFCEK	YSDASDC[+57]HGEDSQAFC[+57]EK	RT: 14.11	51157000	Lab2_IAC_Day2_B
	P01023	A2MG_HUMAN	YSDASDCHGEDSQAFCEK	YSDASDC[+57]HGEDSQAFC[+57]EK	RT: 14.22	111030000	Lab2_IAC_Day2_C
	P01023	A2MG_HUMAN	YSDASDCHGEDSQAFCEK	YSDASDC[+57]HGEDSQAFC[+57]EK	RT: 14	338910000	Lab2_IAC_Day3_A
	P01023	A2MG_HUMAN	YSDASDCHGEDSQAFCEK	YSDASDC[+57]HGEDSQAFC[+57]EK	RT: 14.06	62714000	Lab2_IAC_Day3_B
	P01023	A2MG_HUMAN	YSDASDCHGEDSQAFCEK	YSDASDC[+57]HGEDSQAFC[+57]EK	RT: 14.06	351130000	Lab2_IAC_Day3_C
	P01023	A2MG_HUMAN	YSDASDCHGEDSQAFCEK	YSDASDC[+57]HGEDSQAFC[+57]EK	RT:	*1.1037E+6	Lab2_UC_Day1_A
	P01023	A2MG_HUMAN	YSDASDCHGEDSQAFCEK	YSDASDC[+57]HGEDSQAFC[+57]EK	RT:	*1.0164E+6	Lab2_UC_Day1_B
	P01023	A2MG_HUMAN	YSDASDCHGEDSQAFCEK	YSDASDC[+57]HGEDSQAFC[+57]EK	RT:	*1.5600E+6	Lab2_UC_Day1_C
	P01023	A2MG_HUMAN	YSDASDCHGEDSQAFCEK	YSDASDC[+57]HGEDSQAFC[+57]EK	RT:	*9.7201E+6	Lab2_UC_Day2_A
	P01023	A2MG_HUMAN	YSDASDCHGEDSQAFCEK	YSDASDC[+57]HGEDSQAFC[+57]EK	RT:	*8.6239E+5	Lab2_UC_Day2_B
	P01023	A2MG_HUMAN	YSDASDCHGEDSQAFCEK	YSDASDC[+57]HGEDSQAFC[+57]EK	RT:	*9.2138E+5	Lab2_UC_Day2_C
	P01023	A2MG_HUMAN	YSDASDCHGEDSQAFCEK	YSDASDC[+57]HGEDSQAFC[+57]EK	RT:	*5.1130E+5	Lab2_UC_Day3_A
	P01023	A2MG_HUMAN	YSDASDCHGEDSQAFCEK	YSDASDC[+57]HGEDSQAFC[+57]EK	RT:	*1.6883E+5	Lab2_UC_Day3_B
	P01023	A2MG_HUMAN	YSDASDCHGEDSQAFCEK	YSDASDC[+57]HGEDSQAFC[+57]EK	RT:	*1.8720E+5	Lab2_UC_Day3_C
	P01023	A2MG_HUMAN	FSGQLNSHGCFYQQVK	FSGQLNSHGC[+57]FYQQVK	RT: 17.72	24165000	Lab1_IAC_Day1_A
	P01023	A2MG_HUMAN	FSGQLNSHGCFYQQVK	FSGQLNSHGC[+57]FYQQVK	RT: 17.37	51862000	Lab1_IAC_Day1_B
	P01023	A2MG_HUMAN	FSGQLNSHGCFYQQVK	FSGQLNSHGC[+57]FYQQVK	RT: 17.88	32636000	Lab1_IAC_Day1_C
	P01023	A2MG_HUMAN	FSGQLNSHGCFYQQVK	FSGQLNSHGC[+57]FYQQVK	RT: 17.76	45180000	Lab1_IAC_Day2_A
	P01023	A2MG_HUMAN	FSGQLNSHGCFYQQVK	FSGQLNSHGC[+57]FYQQVK	RT: 17.44	30512000	Lab1_IAC_Day2_B
	P01023	A2MG_HUMAN	FSGQLNSHGCFYQQVK	FSGQLNSHGC[+57]FYQQVK	RT: 16.93	21213000	Lab1_IAC_Day2_C
	P01023	A2MG_HUMAN	FSGQLNSHGCFYQQVK	FSGQLNSHGC[+57]FYQQVK	RT: 17.56	18304000	Lab1_IAC_Day3_A
	P01023	A2MG_HUMAN	FSGQLNSHGCFYQQVK	FSGQLNSHGC[+57]FYQQVK	RT: 17.33	13136000	Lab1_IAC_Day3_B
	P01023	A2MG_HUMAN	FSGQLNSHGCFYQQVK	FSGQLNSHGC[+57]FYQQVK	RT: 17.57	26722000	Lab1_IAC_Day3_C
	P01023	A2MG_HUMAN	FSGQLNSHGCFYQQVK	FSGQLNSHGC[+57]FYQQVK	RT:	*4.3093E+6	Lab1_UC_Day1_A
	P01023	A2MG_HUMAN	FSGQLNSHGCFYQQVK	FSGQLNSHGC[+57]FYQQVK	RT:	*5.5901E+6	Lab1_UC_Day1_B
	P01023	A2MG_HUMAN	FSGQLNSHGCFYQQVK	FSGQLNSHGC[+57]FYQQVK	RT: 16.85	*1.4398E+7	Lab1_UC_Day1_C
	P01023	A2MG_HUMAN	FSGQLNSHGCFYQQVK	FSGQLNSHGC[+57]FYQQVK	RT: 17.36	*1.9184E+6	Lab1_UC_Day2_A
	P01023	A2MG_HUMAN	FSGQLNSHGCFYQQVK	FSGQLNSHGC[+57]FYQQVK	RT:	*3.0336E+5	Lab1_UC_Day2_B
	P01023	A2MG_HUMAN	FSGQLNSHGCFYQQVK	FSGQLNSHGC[+57]FYQQVK	RT:	*2.4437E+5	Lab1_UC_Day2_C
	P01023	A2MG_HUMAN	FSGQLNSHGCFYQQVK	FSGQLNSHGC[+57]FYQQVK	RT:	*9.8028E+5	Lab1_UC_Day3_A
	P01023	A2MG_HUMAN	FSGQLNSHGCFYQQVK	FSGQLNSHGC[+57]FYQQVK	RT:	*1.2240E+5	Lab1_UC_Day3_B
	P01023	A2MG_HUMAN	FSGQLNSHGCFYQQVK	FSGQLNSHGC[+57]FYQQVK	RT: 17.53	*6.8912E+6	Lab1_UC_Day3_C
	P01023	A2MG_HUMAN	FSGQLNSHGCFYQQVK	FSGQLNSHGC[+57]FYQQVK	RT: 17.64	44242000	Lab2_IAC_Day1_A
	P01023	A2MG_HUMAN	FSGQLNSHGCFYQQVK	FSGQLNSHGC[+57]FYQQVK	RT: 17.75	100970000	Lab2_IAC_Day1_B
	P01023	A2MG_HUMAN	FSGQLNSHGCFYQQVK	FSGQLNSHGC[+57]FYQQVK	RT: 17.35	230800000	Lab2_IAC_Day1_C
	P01023	A2MG_HUMAN	FSGQLNSHGCFYQQVK	FSGQLNSHGC[+57]FYQQVK	RT: 16.99	118660000	Lab2_IAC_Day2_A
	P01023	A2MG_HUMAN	FSGQLNSHGCFYQQVK	FSGQLNSHGC[+57]FYQQVK	RT: 17.32	51157000	Lab2_IAC_Day2_B
	P01023	A2MG_HUMAN	FSGQLNSHGCFYQQVK	FSGQLNSHGC[+57]FYQQVK	RT: 17.63	111030000	Lab2_IAC_Day2_C
	P01023	A2MG_HUMAN	FSGQLNSHGCFYQQVK	FSGQLNSHGC[+57]FYQQVK	RT: 17.41	338910000	Lab2_IAC_Day3_A
	P01023	A2MG_HUMAN	FSGQLNSHGCFYQQVK	FSGQLNSHGC[+57]FYQQVK	RT: 17.61	62714000	Lab2_IAC_Day3_B
	P01023	A2MG_HUMAN	FSGQLNSHGCFYQQVK	FSGQLNSHGC[+57]FYQQVK	RT: 17.61	351130000	Lab2_IAC_Day3_C
	P01023	A2MG_HUMAN	FSGQLNSHGCFYQQVK	FSGQLNSHGC[+57]FYQQVK	RT:	*1.1037E+6	Lab2_UC_Day1_A
	P01023	A2MG_HUMAN	FSGQLNSHGCFYQQVK	FSGQLNSHGC[+57]FYQQVK	RT:	*1.0164E+6	Lab2_UC_Day1_B
	P01023	A2MG_HUMAN	FSGQLNSHGCFYQQVK	FSGQLNSHGC[+57]FYQQVK	RT:	*1.5600E+6	Lab2_UC_Day1_C
	P01023	A2MG_HUMAN	FSGQLNSHGCFYQQVK	FSGQLNSHGC[+57]FYQQVK	RT: 17.47	*9.7201E+6	Lab2_UC_Day2_A
	P01023	A2MG_HUMAN	FSGQLNSHGCFYQQVK	FSGQLNSHGC[+57]FYQQVK	RT:	*8.6239E+5	Lab2_UC_Day2_B
	P01023	A2MG_HUMAN	FSGQLNSHGCFYQQVK	FSGQLNSHGC[+57]FYQQVK	RT:	*9.2138E+5	Lab2_UC_Day2_C
	P01023	A2MG_HUMAN	FSGQLNSHGCFYQQVK	FSGQLNSHGC[+57]FYQQVK	RT:	*5.1130E+5	Lab2_UC_Day3_A
	P01023	A2MG_HUMAN	FSGQLNSHGCFYQQVK	FSGQLNSHGC[+57]FYQQVK	RT:	*1.6883E+5	Lab2_UC_Day3_B
	P01023	A2MG_HUMAN	FSGQLNSHGCFYQQVK	FSGQLNSHGC[+57]FYQQVK	RT:	*1.8720E+5	Lab2_UC_Day3_C
	P01023	A2MG_HUMAN	LHTEAQIQEEGTVVELTGR	LHTEAQIQEEGTVVELTGR	RT: 21.41	24165000	Lab1_IAC_Day1_A
	P01023	A2MG_HUMAN	LHTEAQIQEEGTVVELTGR	LHTEAQIQEEGTVVELTGR	RT: 21.53	51862000	Lab1_IAC_Day1_B
	P01023	A2MG_HUMAN	LHTEAQIQEEGTVVELTGR	LHTEAQIQEEGTVVELTGR	RT: 21.47	32636000	Lab1_IAC_Day1_C
	P01023	A2MG_HUMAN	LHTEAQIQEEGTVVELTGR	LHTEAQIQEEGTVVELTGR	RT: 21.41	45180000	Lab1_IAC_Day2_A
	P01023	A2MG_HUMAN	LHTEAQIQEEGTVVELTGR	LHTEAQIQEEGTVVELTGR	RT: 21.23	30512000	Lab1_IAC_Day2_B
	P01023	A2MG_HUMAN	LHTEAQIQEEGTVVELTGR	LHTEAQIQEEGTVVELTGR	RT: 21.41	21213000	Lab1_IAC_Day2_C
	P01023	A2MG_HUMAN	LHTEAQIQEEGTVVELTGR	LHTEAQIQEEGTVVELTGR	RT: 21.7	18304000	Lab1_IAC_Day3_A
	P01023	A2MG_HUMAN	LHTEAQIQEEGTVVELTGR	LHTEAQIQEEGTVVELTGR	RT: 21.58	13136000	Lab1_IAC_Day3_B
	P01023	A2MG_HUMAN	LHTEAQIQEEGTVVELTGR	LHTEAQIQEEGTVVELTGR	RT: 21.38	26722000	Lab1_IAC_Day3_C
	P01023	A2MG_HUMAN	LHTEAQIQEEGTVVELTGR	LHTEAQIQEEGTVVELTGR	RT:	*4.3093E+6	Lab1_UC_Day1_A
	P01023	A2MG_HUMAN	LHTEAQIQEEGTVVELTGR	LHTEAQIQEEGTVVELTGR	RT: 21.37	*5.5901E+6	Lab1_UC_Day1_B
	P01023	A2MG_HUMAN	LHTEAQIQEEGTVVELTGR	LHTEAQIQEEGTVVELTGR	RT: 21.3	*1.4398E+7	Lab1_UC_Day1_C
	P01023	A2MG_HUMAN	LHTEAQIQEEGTVVELTGR	LHTEAQIQEEGTVVELTGR	RT: 21.64	*1.9184E+6	Lab1_UC_Day2_A
	P01023	A2MG_HUMAN	LHTEAQIQEEGTVVELTGR	LHTEAQIQEEGTVVELTGR	RT:	*3.0336E+5	Lab1_UC_Day2_B
	P01023	A2MG_HUMAN	LHTEAQIQEEGTVVELTGR	LHTEAQIQEEGTVVELTGR	RT:	*2.4437E+5	Lab1_UC_Day2_C
	P01023	A2MG_HUMAN	LHTEAQIQEEGTVVELTGR	LHTEAQIQEEGTVVELTGR	RT: 21.31	*9.8028E+5	Lab1_UC_Day3_A
	P01023	A2MG_HUMAN	LHTEAQIQEEGTVVELTGR	LHTEAQIQEEGTVVELTGR	RT:	*1.2240E+5	Lab1_UC_Day3_B
	P01023	A2MG_HUMAN	LHTEAQIQEEGTVVELTGR	LHTEAQIQEEGTVVELTGR	RT: 21.42	*6.8912E+6	Lab1_UC_Day3_C
	P01023	A2MG_HUMAN	LHTEAQIQEEGTVVELTGR	LHTEAQIQEEGTVVELTGR	RT: 21.49	44242000	Lab2_IAC_Day1_A
	P01023	A2MG_HUMAN	LHTEAQIQEEGTVVELTGR	LHTEAQIQEEGTVVELTGR	RT: 21.3	100970000	Lab2_IAC_Day1_B
	P01023	A2MG_HUMAN	LHTEAQIQEEGTVVELTGR	LHTEAQIQEEGTVVELTGR	RT: 21.48	230800000	Lab2_IAC_Day1_C
	P01023	A2MG_HUMAN	LHTEAQIQEEGTVVELTGR	LHTEAQIQEEGTVVELTGR	RT: 21.28	118660000	Lab2_IAC_Day2_A
	P01023	A2MG_HUMAN	LHTEAQIQEEGTVVELTGR	LHTEAQIQEEGTVVELTGR	RT: 21.37	51157000	Lab2_IAC_Day2_B
	P01023	A2MG_HUMAN	LHTEAQIQEEGTVVELTGR	LHTEAQIQEEGTVVELTGR	RT: 21.45	111030000	Lab2_IAC_Day2_C
	P01023	A2MG_HUMAN	LHTEAQIQEEGTVVELTGR	LHTEAQIQEEGTVVELTGR	RT: 21.16	338910000	Lab2_IAC_Day3_A
	P01023	A2MG_HUMAN	LHTEAQIQEEGTVVELTGR	LHTEAQIQEEGTVVELTGR	RT: 21.45	62714000	Lab2_IAC_Day3_B
	P01023	A2MG_HUMAN	LHTEAQIQEEGTVVELTGR	LHTEAQIQEEGTVVELTGR	RT: 21.55	351130000	Lab2_IAC_Day3_C
	P01023	A2MG_HUMAN	LHTEAQIQEEGTVVELTGR	LHTEAQIQEEGTVVELTGR	RT: 21.47	*1.1037E+6	Lab2_UC_Day1_A
	P01023	A2MG_HUMAN	LHTEAQIQEEGTVVELTGR	LHTEAQIQEEGTVVELTGR	RT: 21.47	*1.0164E+6	Lab2_UC_Day1_B
	P01023	A2MG_HUMAN	LHTEAQIQEEGTVVELTGR	LHTEAQIQEEGTVVELTGR	RT:	*1.5600E+6	Lab2_UC_Day1_C
	P01023	A2MG_HUMAN	LHTEAQIQEEGTVVELTGR	LHTEAQIQEEGTVVELTGR	RT: 21.44	*9.7201E+6	Lab2_UC_Day2_A
	P01023	A2MG_HUMAN	LHTEAQIQEEGTVVELTGR	LHTEAQIQEEGTVVELTGR	RT:	*8.6239E+5	Lab2_UC_Day2_B
	P01023	A2MG_HUMAN	LHTEAQIQEEGTVVELTGR	LHTEAQIQEEGTVVELTGR	RT:	*9.2138E+5	Lab2_UC_Day2_C
	P01023	A2MG_HUMAN	LHTEAQIQEEGTVVELTGR	LHTEAQIQEEGTVVELTGR	RT:	*5.1130E+5	Lab2_UC_Day3_A
	P01023	A2MG_HUMAN	LHTEAQIQEEGTVVELTGR	LHTEAQIQEEGTVVELTGR	RT:	*1.6883E+5	Lab2_UC_Day3_B
	P01023	A2MG_HUMAN	LHTEAQIQEEGTVVELTGR	LHTEAQIQEEGTVVELTGR	RT:	*1.8720E+5	Lab2_UC_Day3_C
	P01023	A2MG_HUMAN	QGIPFFGQVR	QGIPFFGQVR	RT: 27.61	24165000	Lab1_IAC_Day1_A
	P01023	A2MG_HUMAN	QGIPFFGQVR	QGIPFFGQVR	RT: 27.67	51862000	Lab1_IAC_Day1_B
	P01023	A2MG_HUMAN	QGIPFFGQVR	QGIPFFGQVR	RT: 27.43	32636000	Lab1_IAC_Day1_C
	P01023	A2MG_HUMAN	QGIPFFGQVR	QGIPFFGQVR	RT: 27.73	45180000	Lab1_IAC_Day2_A
	P01023	A2MG_HUMAN	QGIPFFGQVR	QGIPFFGQVR	RT: 27.65	30512000	Lab1_IAC_Day2_B
	P01023	A2MG_HUMAN	QGIPFFGQVR	QGIPFFGQVR	RT: 27.65	21213000	Lab1_IAC_Day2_C
	P01023	A2MG_HUMAN	QGIPFFGQVR	QGIPFFGQVR	RT: 27.75	18304000	Lab1_IAC_Day3_A
	P01023	A2MG_HUMAN	QGIPFFGQVR	QGIPFFGQVR	RT: 27.69	13136000	Lab1_IAC_Day3_B
	P01023	A2MG_HUMAN	QGIPFFGQVR	QGIPFFGQVR	RT: 27.65	26722000	Lab1_IAC_Day3_C
	P01023	A2MG_HUMAN	QGIPFFGQVR	QGIPFFGQVR	RT: 27.82	*4.3093E+6	Lab1_UC_Day1_A
	P01023	A2MG_HUMAN	QGIPFFGQVR	QGIPFFGQVR	RT: 27.79	*5.5901E+6	Lab1_UC_Day1_B
	P01023	A2MG_HUMAN	QGIPFFGQVR	QGIPFFGQVR	RT: 27.46	*1.4398E+7	Lab1_UC_Day1_C
	P01023	A2MG_HUMAN	QGIPFFGQVR	QGIPFFGQVR	RT:	*1.9184E+6	Lab1_UC_Day2_A
	P01023	A2MG_HUMAN	QGIPFFGQVR	QGIPFFGQVR	RT: 27.54	*3.0336E+5	Lab1_UC_Day2_B
	P01023	A2MG_HUMAN	QGIPFFGQVR	QGIPFFGQVR	RT:	*2.4437E+5	Lab1_UC_Day2_C
	P01023	A2MG_HUMAN	QGIPFFGQVR	QGIPFFGQVR	RT:	*9.8028E+5	Lab1_UC_Day3_A
	P01023	A2MG_HUMAN	QGIPFFGQVR	QGIPFFGQVR	RT:	*1.2240E+5	Lab1_UC_Day3_B
	P01023	A2MG_HUMAN	QGIPFFGQVR	QGIPFFGQVR	RT:	*6.8912E+6	Lab1_UC_Day3_C
	P01023	A2MG_HUMAN	QGIPFFGQVR	QGIPFFGQVR	RT: 27.63	44242000	Lab2_IAC_Day1_A
	P01023	A2MG_HUMAN	QGIPFFGQVR	QGIPFFGQVR	RT: 27.7	100970000	Lab2_IAC_Day1_B
	P01023	A2MG_HUMAN	QGIPFFGQVR	QGIPFFGQVR	RT: 27.68	230800000	Lab2_IAC_Day1_C
	P01023	A2MG_HUMAN	QGIPFFGQVR	QGIPFFGQVR	RT: 27.19	118660000	Lab2_IAC_Day2_A
	P01023	A2MG_HUMAN	QGIPFFGQVR	QGIPFFGQVR	RT: 27.52	51157000	Lab2_IAC_Day2_B
	P01023	A2MG_HUMAN	QGIPFFGQVR	QGIPFFGQVR	RT: 27.56	111030000	Lab2_IAC_Day2_C
	P01023	A2MG_HUMAN	QGIPFFGQVR	QGIPFFGQVR	RT: 27.35	338910000	Lab2_IAC_Day3_A
	P01023	A2MG_HUMAN	QGIPFFGQVR	QGIPFFGQVR	RT: 27.67	62714000	Lab2_IAC_Day3_B
	P01023	A2MG_HUMAN	QGIPFFGQVR	QGIPFFGQVR	RT: 27.66	351130000	Lab2_IAC_Day3_C
	P01023	A2MG_HUMAN	QGIPFFGQVR	QGIPFFGQVR	RT:	*1.1037E+6	Lab2_UC_Day1_A
	P01023	A2MG_HUMAN	QGIPFFGQVR	QGIPFFGQVR	RT:	*1.0164E+6	Lab2_UC_Day1_B
	P01023	A2MG_HUMAN	QGIPFFGQVR	QGIPFFGQVR	RT: 27.64	*1.5600E+6	Lab2_UC_Day1_C
	P01023	A2MG_HUMAN	QGIPFFGQVR	QGIPFFGQVR	RT:	*9.7201E+6	Lab2_UC_Day2_A
	P01023	A2MG_HUMAN	QGIPFFGQVR	QGIPFFGQVR	RT:	*8.6239E+5	Lab2_UC_Day2_B
	P01023	A2MG_HUMAN	QGIPFFGQVR	QGIPFFGQVR	RT:	*9.2138E+5	Lab2_UC_Day2_C
	P01023	A2MG_HUMAN	QGIPFFGQVR	QGIPFFGQVR	RT:	*5.1130E+5	Lab2_UC_Day3_A
	P01023	A2MG_HUMAN	QGIPFFGQVR	QGIPFFGQVR	RT:	*1.6883E+5	Lab2_UC_Day3_B
	P01023	A2MG_HUMAN	QGIPFFGQVR	QGIPFFGQVR	RT:	*1.8720E+5	Lab2_UC_Day3_C
	P01023	A2MG_HUMAN	TGTHGLLVK	TGTHGLLVK	RT: 9.25	24165000	Lab1_IAC_Day1_A
	P01023	A2MG_HUMAN	TGTHGLLVK	TGTHGLLVK	RT: 9.32	51862000	Lab1_IAC_Day1_B
	P01023	A2MG_HUMAN	TGTHGLLVK	TGTHGLLVK	RT: 9.32	32636000	Lab1_IAC_Day1_C
	P01023	A2MG_HUMAN	TGTHGLLVK	TGTHGLLVK	RT: 9.25	45180000	Lab1_IAC_Day2_A
	P01023	A2MG_HUMAN	TGTHGLLVK	TGTHGLLVK	RT: 9.28	30512000	Lab1_IAC_Day2_B
	P01023	A2MG_HUMAN	TGTHGLLVK	TGTHGLLVK	RT: 9.29	21213000	Lab1_IAC_Day2_C
	P01023	A2MG_HUMAN	TGTHGLLVK	TGTHGLLVK	RT: 9.2	18304000	Lab1_IAC_Day3_A
	P01023	A2MG_HUMAN	TGTHGLLVK	TGTHGLLVK	RT: 9.47	13136000	Lab1_IAC_Day3_B
	P01023	A2MG_HUMAN	TGTHGLLVK	TGTHGLLVK	RT: 9.18	26722000	Lab1_IAC_Day3_C
	P01023	A2MG_HUMAN	TGTHGLLVK	TGTHGLLVK	RT: 9.48	*4.3093E+6	Lab1_UC_Day1_A
	P01023	A2MG_HUMAN	TGTHGLLVK	TGTHGLLVK	RT: 9.36	*5.5901E+6	Lab1_UC_Day1_B
	P01023	A2MG_HUMAN	TGTHGLLVK	TGTHGLLVK	RT: 9.4	*1.4398E+7	Lab1_UC_Day1_C
	P01023	A2MG_HUMAN	TGTHGLLVK	TGTHGLLVK	RT:	*1.9184E+6	Lab1_UC_Day2_A
	P01023	A2MG_HUMAN	TGTHGLLVK	TGTHGLLVK	RT:	*3.0336E+5	Lab1_UC_Day2_B
	P01023	A2MG_HUMAN	TGTHGLLVK	TGTHGLLVK	RT:	*2.4437E+5	Lab1_UC_Day2_C
	P01023	A2MG_HUMAN	TGTHGLLVK	TGTHGLLVK	RT:	*9.8028E+5	Lab1_UC_Day3_A
	P01023	A2MG_HUMAN	TGTHGLLVK	TGTHGLLVK	RT:	*1.2240E+5	Lab1_UC_Day3_B
	P01023	A2MG_HUMAN	TGTHGLLVK	TGTHGLLVK	RT:	*6.8912E+6	Lab1_UC_Day3_C
	P01023	A2MG_HUMAN	TGTHGLLVK	TGTHGLLVK	RT: 9.14	44242000	Lab2_IAC_Day1_A
	P01023	A2MG_HUMAN	TGTHGLLVK	TGTHGLLVK	RT: 9.21	100970000	Lab2_IAC_Day1_B
	P01023	A2MG_HUMAN	TGTHGLLVK	TGTHGLLVK	RT: 9.32	230800000	Lab2_IAC_Day1_C
	P01023	A2MG_HUMAN	TGTHGLLVK	TGTHGLLVK	RT: 9.32	118660000	Lab2_IAC_Day2_A
	P01023	A2MG_HUMAN	TGTHGLLVK	TGTHGLLVK	RT: 9.18	51157000	Lab2_IAC_Day2_B
	P01023	A2MG_HUMAN	TGTHGLLVK	TGTHGLLVK	RT: 9.35	111030000	Lab2_IAC_Day2_C
	P01023	A2MG_HUMAN	TGTHGLLVK	TGTHGLLVK	RT: 9.13	338910000	Lab2_IAC_Day3_A
	P01023	A2MG_HUMAN	TGTHGLLVK	TGTHGLLVK	RT: 9.18	62714000	Lab2_IAC_Day3_B
	P01023	A2MG_HUMAN	TGTHGLLVK	TGTHGLLVK	RT: 9.32	351130000	Lab2_IAC_Day3_C
	P01023	A2MG_HUMAN	TGTHGLLVK	TGTHGLLVK	RT:	*1.1037E+6	Lab2_UC_Day1_A
	P01023	A2MG_HUMAN	TGTHGLLVK	TGTHGLLVK	RT:	*1.0164E+6	Lab2_UC_Day1_B
	P01023	A2MG_HUMAN	TGTHGLLVK	TGTHGLLVK	RT:	*1.5600E+6	Lab2_UC_Day1_C
	P01023	A2MG_HUMAN	TGTHGLLVK	TGTHGLLVK	RT:	*9.7201E+6	Lab2_UC_Day2_A
	P01023	A2MG_HUMAN	TGTHGLLVK	TGTHGLLVK	RT:	*8.6239E+5	Lab2_UC_Day2_B
	P01023	A2MG_HUMAN	TGTHGLLVK	TGTHGLLVK	RT:	*9.2138E+5	Lab2_UC_Day2_C
	P01023	A2MG_HUMAN	TGTHGLLVK	TGTHGLLVK	RT:	*5.1130E+5	Lab2_UC_Day3_A
	P01023	A2MG_HUMAN	TGTHGLLVK	TGTHGLLVK	RT:	*1.6883E+5	Lab2_UC_Day3_B
	P01023	A2MG_HUMAN	TGTHGLLVK	TGTHGLLVK	RT:	*1.8720E+5	Lab2_UC_Day3_C
	P01023	A2MG_HUMAN	SDIAPVAR	SDIAPVAR	RT: 10.67	24165000	Lab1_IAC_Day1_A
	P01023	A2MG_HUMAN	SDIAPVAR	SDIAPVAR	RT: 10.26	51862000	Lab1_IAC_Day1_B
	P01023	A2MG_HUMAN	SDIAPVAR	SDIAPVAR	RT: 10.66	32636000	Lab1_IAC_Day1_C
	P01023	A2MG_HUMAN	SDIAPVAR	SDIAPVAR	RT: 10.33	45180000	Lab1_IAC_Day2_A
	P01023	A2MG_HUMAN	SDIAPVAR	SDIAPVAR	RT: 10.41	30512000	Lab1_IAC_Day2_B
	P01023	A2MG_HUMAN	SDIAPVAR	SDIAPVAR	RT: 10.26	21213000	Lab1_IAC_Day2_C
	P01023	A2MG_HUMAN	SDIAPVAR	SDIAPVAR	RT: 10.37	18304000	Lab1_IAC_Day3_A
	P01023	A2MG_HUMAN	SDIAPVAR	SDIAPVAR	RT: 10.42	13136000	Lab1_IAC_Day3_B
	P01023	A2MG_HUMAN	SDIAPVAR	SDIAPVAR	RT: 10.08	26722000	Lab1_IAC_Day3_C
	P01023	A2MG_HUMAN	SDIAPVAR	SDIAPVAR	RT: 10.56	*4.3093E+6	Lab1_UC_Day1_A
	P01023	A2MG_HUMAN	SDIAPVAR	SDIAPVAR	RT: 10.48	*5.5901E+6	Lab1_UC_Day1_B
	P01023	A2MG_HUMAN	SDIAPVAR	SDIAPVAR	RT: 10.19	*1.4398E+7	Lab1_UC_Day1_C
	P01023	A2MG_HUMAN	SDIAPVAR	SDIAPVAR	RT:	*1.9184E+6	Lab1_UC_Day2_A
	P01023	A2MG_HUMAN	SDIAPVAR	SDIAPVAR	RT:	*3.0336E+5	Lab1_UC_Day2_B
	P01023	A2MG_HUMAN	SDIAPVAR	SDIAPVAR	RT:	*2.4437E+5	Lab1_UC_Day2_C
	P01023	A2MG_HUMAN	SDIAPVAR	SDIAPVAR	RT:	*9.8028E+5	Lab1_UC_Day3_A
	P01023	A2MG_HUMAN	SDIAPVAR	SDIAPVAR	RT:	*1.2240E+5	Lab1_UC_Day3_B
	P01023	A2MG_HUMAN	SDIAPVAR	SDIAPVAR	RT:	*6.8912E+6	Lab1_UC_Day3_C
	P01023	A2MG_HUMAN	SDIAPVAR	SDIAPVAR	RT: 10.48	44242000	Lab2_IAC_Day1_A
	P01023	A2MG_HUMAN	SDIAPVAR	SDIAPVAR	RT: 10.77	100970000	Lab2_IAC_Day1_B
	P01023	A2MG_HUMAN	SDIAPVAR	SDIAPVAR	RT: 10.55	230800000	Lab2_IAC_Day1_C
	P01023	A2MG_HUMAN	SDIAPVAR	SDIAPVAR	RT: 10.48	118660000	Lab2_IAC_Day2_A
	P01023	A2MG_HUMAN	SDIAPVAR	SDIAPVAR	RT: 10.26	51157000	Lab2_IAC_Day2_B
	P01023	A2MG_HUMAN	SDIAPVAR	SDIAPVAR	RT: 10.4	111030000	Lab2_IAC_Day2_C
	P01023	A2MG_HUMAN	SDIAPVAR	SDIAPVAR	RT: 10.26	338910000	Lab2_IAC_Day3_A
	P01023	A2MG_HUMAN	SDIAPVAR	SDIAPVAR	RT: 10.55	62714000	Lab2_IAC_Day3_B
	P01023	A2MG_HUMAN	SDIAPVAR	SDIAPVAR	RT: 10.55	351130000	Lab2_IAC_Day3_C
	P01023	A2MG_HUMAN	SDIAPVAR	SDIAPVAR	RT:	*1.1037E+6	Lab2_UC_Day1_A
	P01023	A2MG_HUMAN	SDIAPVAR	SDIAPVAR	RT:	*1.0164E+6	Lab2_UC_Day1_B
	P01023	A2MG_HUMAN	SDIAPVAR	SDIAPVAR	RT:	*1.5600E+6	Lab2_UC_Day1_C
	P01023	A2MG_HUMAN	SDIAPVAR	SDIAPVAR	RT:	*9.7201E+6	Lab2_UC_Day2_A
	P01023	A2MG_HUMAN	SDIAPVAR	SDIAPVAR	RT:	*8.6239E+5	Lab2_UC_Day2_B
	P01023	A2MG_HUMAN	SDIAPVAR	SDIAPVAR	RT:	*9.2138E+5	Lab2_UC_Day2_C
	P01023	A2MG_HUMAN	SDIAPVAR	SDIAPVAR	RT:	*5.1130E+5	Lab2_UC_Day3_A
	P01023	A2MG_HUMAN	SDIAPVAR	SDIAPVAR	RT:	*1.6883E+5	Lab2_UC_Day3_B
	P01023	A2MG_HUMAN	SDIAPVAR	SDIAPVAR	RT:	*1.8720E+5	Lab2_UC_Day3_C
	P01023	A2MG_HUMAN	LLIYAVLPTGDVIGDSAK	LLIYAVLPTGDVIGDSAK	RT: 31.91	24165000	Lab1_IAC_Day1_A
	P01023	A2MG_HUMAN	LLIYAVLPTGDVIGDSAK	LLIYAVLPTGDVIGDSAK	RT: 31.9	51862000	Lab1_IAC_Day1_B
	P01023	A2MG_HUMAN	LLIYAVLPTGDVIGDSAK	LLIYAVLPTGDVIGDSAK	RT: 31.81	32636000	Lab1_IAC_Day1_C
	P01023	A2MG_HUMAN	LLIYAVLPTGDVIGDSAK	LLIYAVLPTGDVIGDSAK	RT: 31.93	45180000	Lab1_IAC_Day2_A
	P01023	A2MG_HUMAN	LLIYAVLPTGDVIGDSAK	LLIYAVLPTGDVIGDSAK	RT: 31.97	30512000	Lab1_IAC_Day2_B
	P01023	A2MG_HUMAN	LLIYAVLPTGDVIGDSAK	LLIYAVLPTGDVIGDSAK	RT: 31.98	21213000	Lab1_IAC_Day2_C
	P01023	A2MG_HUMAN	LLIYAVLPTGDVIGDSAK	LLIYAVLPTGDVIGDSAK	RT: 32.06	18304000	Lab1_IAC_Day3_A
	P01023	A2MG_HUMAN	LLIYAVLPTGDVIGDSAK	LLIYAVLPTGDVIGDSAK	RT: 31.93	13136000	Lab1_IAC_Day3_B
	P01023	A2MG_HUMAN	LLIYAVLPTGDVIGDSAK	LLIYAVLPTGDVIGDSAK	RT: 31.96	26722000	Lab1_IAC_Day3_C
	P01023	A2MG_HUMAN	LLIYAVLPTGDVIGDSAK	LLIYAVLPTGDVIGDSAK	RT: 31.96	*4.3093E+6	Lab1_UC_Day1_A
	P01023	A2MG_HUMAN	LLIYAVLPTGDVIGDSAK	LLIYAVLPTGDVIGDSAK	RT: 31.98	*5.5901E+6	Lab1_UC_Day1_B
	P01023	A2MG_HUMAN	LLIYAVLPTGDVIGDSAK	LLIYAVLPTGDVIGDSAK	RT: 31.86	*1.4398E+7	Lab1_UC_Day1_C
	P01023	A2MG_HUMAN	LLIYAVLPTGDVIGDSAK	LLIYAVLPTGDVIGDSAK	RT: 32	*1.9184E+6	Lab1_UC_Day2_A
	P01023	A2MG_HUMAN	LLIYAVLPTGDVIGDSAK	LLIYAVLPTGDVIGDSAK	RT: 31.94	*3.0336E+5	Lab1_UC_Day2_B
	P01023	A2MG_HUMAN	LLIYAVLPTGDVIGDSAK	LLIYAVLPTGDVIGDSAK	RT: 31.95	*2.4437E+5	Lab1_UC_Day2_C
	P01023	A2MG_HUMAN	LLIYAVLPTGDVIGDSAK	LLIYAVLPTGDVIGDSAK	RT: 31.92	*9.8028E+5	Lab1_UC_Day3_A
	P01023	A2MG_HUMAN	LLIYAVLPTGDVIGDSAK	LLIYAVLPTGDVIGDSAK	RT: 31.99	*1.2240E+5	Lab1_UC_Day3_B
	P01023	A2MG_HUMAN	LLIYAVLPTGDVIGDSAK	LLIYAVLPTGDVIGDSAK	RT: 31.9	*6.8912E+6	Lab1_UC_Day3_C
	P01023	A2MG_HUMAN	LLIYAVLPTGDVIGDSAK	LLIYAVLPTGDVIGDSAK	RT: 32.05	44242000	Lab2_IAC_Day1_A
	P01023	A2MG_HUMAN	LLIYAVLPTGDVIGDSAK	LLIYAVLPTGDVIGDSAK	RT: 31.96	100970000	Lab2_IAC_Day1_B
	P01023	A2MG_HUMAN	LLIYAVLPTGDVIGDSAK	LLIYAVLPTGDVIGDSAK	RT: 32.02	230800000	Lab2_IAC_Day1_C
	P01023	A2MG_HUMAN	LLIYAVLPTGDVIGDSAK	LLIYAVLPTGDVIGDSAK	RT: 31.86	118660000	Lab2_IAC_Day2_A
	P01023	A2MG_HUMAN	LLIYAVLPTGDVIGDSAK	LLIYAVLPTGDVIGDSAK	RT: 31.96	51157000	Lab2_IAC_Day2_B
	P01023	A2MG_HUMAN	LLIYAVLPTGDVIGDSAK	LLIYAVLPTGDVIGDSAK	RT: 31.88	111030000	Lab2_IAC_Day2_C
	P01023	A2MG_HUMAN	LLIYAVLPTGDVIGDSAK	LLIYAVLPTGDVIGDSAK	RT: 31.86	338910000	Lab2_IAC_Day3_A
	P01023	A2MG_HUMAN	LLIYAVLPTGDVIGDSAK	LLIYAVLPTGDVIGDSAK	RT: 31.97	62714000	Lab2_IAC_Day3_B
	P01023	A2MG_HUMAN	LLIYAVLPTGDVIGDSAK	LLIYAVLPTGDVIGDSAK	RT: 31.97	351130000	Lab2_IAC_Day3_C
	P01023	A2MG_HUMAN	LLIYAVLPTGDVIGDSAK	LLIYAVLPTGDVIGDSAK	RT: 31.99	*1.1037E+6	Lab2_UC_Day1_A
	P01023	A2MG_HUMAN	LLIYAVLPTGDVIGDSAK	LLIYAVLPTGDVIGDSAK	RT: 31.96	*1.0164E+6	Lab2_UC_Day1_B
	P01023	A2MG_HUMAN	LLIYAVLPTGDVIGDSAK	LLIYAVLPTGDVIGDSAK	RT: 31.95	*1.5600E+6	Lab2_UC_Day1_C
	P01023	A2MG_HUMAN	LLIYAVLPTGDVIGDSAK	LLIYAVLPTGDVIGDSAK	RT: 32	*9.7201E+6	Lab2_UC_Day2_A
	P01023	A2MG_HUMAN	LLIYAVLPTGDVIGDSAK	LLIYAVLPTGDVIGDSAK	RT: 31.96	*8.6239E+5	Lab2_UC_Day2_B
	P01023	A2MG_HUMAN	LLIYAVLPTGDVIGDSAK	LLIYAVLPTGDVIGDSAK	RT: 31.97	*9.2138E+5	Lab2_UC_Day2_C
	P01023	A2MG_HUMAN	LLIYAVLPTGDVIGDSAK	LLIYAVLPTGDVIGDSAK	RT: 31.96	*5.1130E+5	Lab2_UC_Day3_A
	P01023	A2MG_HUMAN	LLIYAVLPTGDVIGDSAK	LLIYAVLPTGDVIGDSAK	RT: 32.03	*1.6883E+5	Lab2_UC_Day3_B
	P01023	A2MG_HUMAN	LLIYAVLPTGDVIGDSAK	LLIYAVLPTGDVIGDSAK	RT: 31.9	*1.8720E+5	Lab2_UC_Day3_C
	P01023	A2MG_HUMAN	VTAAPQSVCALR	VTAAPQSVC[+57]ALR	RT: 15.83	24165000	Lab1_IAC_Day1_A
	P01023	A2MG_HUMAN	VTAAPQSVCALR	VTAAPQSVC[+57]ALR	RT: 15.99	51862000	Lab1_IAC_Day1_B
	P01023	A2MG_HUMAN	VTAAPQSVCALR	VTAAPQSVC[+57]ALR	RT: 15.98	32636000	Lab1_IAC_Day1_C
	P01023	A2MG_HUMAN	VTAAPQSVCALR	VTAAPQSVC[+57]ALR	RT: 15.93	45180000	Lab1_IAC_Day2_A
	P01023	A2MG_HUMAN	VTAAPQSVCALR	VTAAPQSVC[+57]ALR	RT: 15.78	30512000	Lab1_IAC_Day2_B
	P01023	A2MG_HUMAN	VTAAPQSVCALR	VTAAPQSVC[+57]ALR	RT: 15.78	21213000	Lab1_IAC_Day2_C
	P01023	A2MG_HUMAN	VTAAPQSVCALR	VTAAPQSVC[+57]ALR	RT: 15.77	18304000	Lab1_IAC_Day3_A
	P01023	A2MG_HUMAN	VTAAPQSVCALR	VTAAPQSVC[+57]ALR	RT: 16.06	13136000	Lab1_IAC_Day3_B
	P01023	A2MG_HUMAN	VTAAPQSVCALR	VTAAPQSVC[+57]ALR	RT: 15.72	26722000	Lab1_IAC_Day3_C
	P01023	A2MG_HUMAN	VTAAPQSVCALR	VTAAPQSVC[+57]ALR	RT: 15.96	*4.3093E+6	Lab1_UC_Day1_A
	P01023	A2MG_HUMAN	VTAAPQSVCALR	VTAAPQSVC[+57]ALR	RT: 16.03	*5.5901E+6	Lab1_UC_Day1_B
	P01023	A2MG_HUMAN	VTAAPQSVCALR	VTAAPQSVC[+57]ALR	RT: 15.82	*1.4398E+7	Lab1_UC_Day1_C
	P01023	A2MG_HUMAN	VTAAPQSVCALR	VTAAPQSVC[+57]ALR	RT:	*1.9184E+6	Lab1_UC_Day2_A
	P01023	A2MG_HUMAN	VTAAPQSVCALR	VTAAPQSVC[+57]ALR	RT: 15.76	*3.0336E+5	Lab1_UC_Day2_B
	P01023	A2MG_HUMAN	VTAAPQSVCALR	VTAAPQSVC[+57]ALR	RT: 16	*2.4437E+5	Lab1_UC_Day2_C
	P01023	A2MG_HUMAN	VTAAPQSVCALR	VTAAPQSVC[+57]ALR	RT: 15.9	*9.8028E+5	Lab1_UC_Day3_A
	P01023	A2MG_HUMAN	VTAAPQSVCALR	VTAAPQSVC[+57]ALR	RT:	*1.2240E+5	Lab1_UC_Day3_B
	P01023	A2MG_HUMAN	VTAAPQSVCALR	VTAAPQSVC[+57]ALR	RT:	*6.8912E+6	Lab1_UC_Day3_C
	P01023	A2MG_HUMAN	VTAAPQSVCALR	VTAAPQSVC[+57]ALR	RT: 15.88	44242000	Lab2_IAC_Day1_A
	P01023	A2MG_HUMAN	VTAAPQSVCALR	VTAAPQSVC[+57]ALR	RT: 16.05	100970000	Lab2_IAC_Day1_B
	P01023	A2MG_HUMAN	VTAAPQSVCALR	VTAAPQSVC[+57]ALR	RT: 15.86	230800000	Lab2_IAC_Day1_C
	P01023	A2MG_HUMAN	VTAAPQSVCALR	VTAAPQSVC[+57]ALR	RT: 15.82	118660000	Lab2_IAC_Day2_A
	P01023	A2MG_HUMAN	VTAAPQSVCALR	VTAAPQSVC[+57]ALR	RT: 15.81	51157000	Lab2_IAC_Day2_B
	P01023	A2MG_HUMAN	VTAAPQSVCALR	VTAAPQSVC[+57]ALR	RT: 15.78	111030000	Lab2_IAC_Day2_C
	P01023	A2MG_HUMAN	VTAAPQSVCALR	VTAAPQSVC[+57]ALR	RT: 15.8	338910000	Lab2_IAC_Day3_A
	P01023	A2MG_HUMAN	VTAAPQSVCALR	VTAAPQSVC[+57]ALR	RT: 15.79	62714000	Lab2_IAC_Day3_B
	P01023	A2MG_HUMAN	VTAAPQSVCALR	VTAAPQSVC[+57]ALR	RT: 15.89	351130000	Lab2_IAC_Day3_C
	P01023	A2MG_HUMAN	VTAAPQSVCALR	VTAAPQSVC[+57]ALR	RT:	*1.1037E+6	Lab2_UC_Day1_A
	P01023	A2MG_HUMAN	VTAAPQSVCALR	VTAAPQSVC[+57]ALR	RT:	*1.0164E+6	Lab2_UC_Day1_B
	P01023	A2MG_HUMAN	VTAAPQSVCALR	VTAAPQSVC[+57]ALR	RT: 16.03	*1.5600E+6	Lab2_UC_Day1_C
	P01023	A2MG_HUMAN	VTAAPQSVCALR	VTAAPQSVC[+57]ALR	RT:	*9.7201E+6	Lab2_UC_Day2_A
	P01023	A2MG_HUMAN	VTAAPQSVCALR	VTAAPQSVC[+57]ALR	RT:	*8.6239E+5	Lab2_UC_Day2_B
	P01023	A2MG_HUMAN	VTAAPQSVCALR	VTAAPQSVC[+57]ALR	RT: 15.8	*9.2138E+5	Lab2_UC_Day2_C
	P01023	A2MG_HUMAN	VTAAPQSVCALR	VTAAPQSVC[+57]ALR	RT:	*5.1130E+5	Lab2_UC_Day3_A
	P01023	A2MG_HUMAN	VTAAPQSVCALR	VTAAPQSVC[+57]ALR	RT:	*1.6883E+5	Lab2_UC_Day3_B
	P01023	A2MG_HUMAN	VTAAPQSVCALR	VTAAPQSVC[+57]ALR	RT:	*1.8720E+5	Lab2_UC_Day3_C
	P01023	A2MG_HUMAN	VGFYESDVMGR	VGFYESDVMGR	RT: 22.55	24165000	Lab1_IAC_Day1_A
	P01023	A2MG_HUMAN	VGFYESDVMGR	VGFYESDVMGR	RT: 22.75	51862000	Lab1_IAC_Day1_B
	P01023	A2MG_HUMAN	VGFYESDVMGR	VGFYESDVMGR	RT: 22.6	32636000	Lab1_IAC_Day1_C
	P01023	A2MG_HUMAN	VGFYESDVMGR	VGFYESDVMGR	RT: 22.7	45180000	Lab1_IAC_Day2_A
	P01023	A2MG_HUMAN	VGFYESDVMGR	VGFYESDVMGR	RT: 22.55	30512000	Lab1_IAC_Day2_B
	P01023	A2MG_HUMAN	VGFYESDVMGR	VGFYESDVMGR	RT: 22.61	21213000	Lab1_IAC_Day2_C
	P01023	A2MG_HUMAN	VGFYESDVMGR	VGFYESDVMGR	RT: 22.64	18304000	Lab1_IAC_Day3_A
	P01023	A2MG_HUMAN	VGFYESDVMGR	VGFYESDVMGR	RT: 22.64	13136000	Lab1_IAC_Day3_B
	P01023	A2MG_HUMAN	VGFYESDVMGR	VGFYESDVMGR	RT: 22.59	26722000	Lab1_IAC_Day3_C
	P01023	A2MG_HUMAN	VGFYESDVMGR	VGFYESDVMGR	RT: 22.69	*4.3093E+6	Lab1_UC_Day1_A
	P01023	A2MG_HUMAN	VGFYESDVMGR	VGFYESDVMGR	RT: 22.56	*5.5901E+6	Lab1_UC_Day1_B
	P01023	A2MG_HUMAN	VGFYESDVMGR	VGFYESDVMGR	RT: 22.62	*1.4398E+7	Lab1_UC_Day1_C
	P01023	A2MG_HUMAN	VGFYESDVMGR	VGFYESDVMGR	RT:	*1.9184E+6	Lab1_UC_Day2_A
	P01023	A2MG_HUMAN	VGFYESDVMGR	VGFYESDVMGR	RT:	*3.0336E+5	Lab1_UC_Day2_B
	P01023	A2MG_HUMAN	VGFYESDVMGR	VGFYESDVMGR	RT:	*2.4437E+5	Lab1_UC_Day2_C
	P01023	A2MG_HUMAN	VGFYESDVMGR	VGFYESDVMGR	RT:	*9.8028E+5	Lab1_UC_Day3_A
	P01023	A2MG_HUMAN	VGFYESDVMGR	VGFYESDVMGR	RT:	*1.2240E+5	Lab1_UC_Day3_B
	P01023	A2MG_HUMAN	VGFYESDVMGR	VGFYESDVMGR	RT:	*6.8912E+6	Lab1_UC_Day3_C
	P01023	A2MG_HUMAN	VGFYESDVMGR	VGFYESDVMGR	RT: 22.48	44242000	Lab2_IAC_Day1_A
	P01023	A2MG_HUMAN	VGFYESDVMGR	VGFYESDVMGR	RT: 22.65	100970000	Lab2_IAC_Day1_B
	P01023	A2MG_HUMAN	VGFYESDVMGR	VGFYESDVMGR	RT: 22.62	230800000	Lab2_IAC_Day1_C
	P01023	A2MG_HUMAN	VGFYESDVMGR	VGFYESDVMGR	RT: 22.62	118660000	Lab2_IAC_Day2_A
	P01023	A2MG_HUMAN	VGFYESDVMGR	VGFYESDVMGR	RT: 22.43	51157000	Lab2_IAC_Day2_B
	P01023	A2MG_HUMAN	VGFYESDVMGR	VGFYESDVMGR	RT: 22.72	111030000	Lab2_IAC_Day2_C
	P01023	A2MG_HUMAN	VGFYESDVMGR	VGFYESDVMGR	RT: 22.3	338910000	Lab2_IAC_Day3_A
	P01023	A2MG_HUMAN	VGFYESDVMGR	VGFYESDVMGR	RT: 22.64	62714000	Lab2_IAC_Day3_B
	P01023	A2MG_HUMAN	VGFYESDVMGR	VGFYESDVMGR	RT: 22.7	351130000	Lab2_IAC_Day3_C
	P01023	A2MG_HUMAN	VGFYESDVMGR	VGFYESDVMGR	RT:	*1.1037E+6	Lab2_UC_Day1_A
	P01023	A2MG_HUMAN	VGFYESDVMGR	VGFYESDVMGR	RT:	*1.0164E+6	Lab2_UC_Day1_B
	P01023	A2MG_HUMAN	VGFYESDVMGR	VGFYESDVMGR	RT: 22.59	*1.5600E+6	Lab2_UC_Day1_C
	P01023	A2MG_HUMAN	VGFYESDVMGR	VGFYESDVMGR	RT: 22.61	*9.7201E+6	Lab2_UC_Day2_A
	P01023	A2MG_HUMAN	VGFYESDVMGR	VGFYESDVMGR	RT:	*8.6239E+5	Lab2_UC_Day2_B
	P01023	A2MG_HUMAN	VGFYESDVMGR	VGFYESDVMGR	RT:	*9.2138E+5	Lab2_UC_Day2_C
	P01023	A2MG_HUMAN	VGFYESDVMGR	VGFYESDVMGR	RT:	*5.1130E+5	Lab2_UC_Day3_A
	P01023	A2MG_HUMAN	VGFYESDVMGR	VGFYESDVMGR	RT:	*1.6883E+5	Lab2_UC_Day3_B
	P01023	A2MG_HUMAN	VGFYESDVMGR	VGFYESDVMGR	RT:	*1.8720E+5	Lab2_UC_Day3_C
	P01023	A2MG_HUMAN	LVHVEEPHTETVR	LVHVEEPHTETVR	RT: 12.69	24165000	Lab1_IAC_Day1_A
	P01023	A2MG_HUMAN	LVHVEEPHTETVR	LVHVEEPHTETVR	RT: 12.56	51862000	Lab1_IAC_Day1_B
	P01023	A2MG_HUMAN	LVHVEEPHTETVR	LVHVEEPHTETVR	RT: 12.79	32636000	Lab1_IAC_Day1_C
	P01023	A2MG_HUMAN	LVHVEEPHTETVR	LVHVEEPHTETVR	RT: 12.94	45180000	Lab1_IAC_Day2_A
	P01023	A2MG_HUMAN	LVHVEEPHTETVR	LVHVEEPHTETVR	RT: 12.69	30512000	Lab1_IAC_Day2_B
	P01023	A2MG_HUMAN	LVHVEEPHTETVR	LVHVEEPHTETVR	RT: 12.56	21213000	Lab1_IAC_Day2_C
	P01023	A2MG_HUMAN	LVHVEEPHTETVR	LVHVEEPHTETVR	RT: 13.02	18304000	Lab1_IAC_Day3_A
	P01023	A2MG_HUMAN	LVHVEEPHTETVR	LVHVEEPHTETVR	RT: 12.71	13136000	Lab1_IAC_Day3_B
	P01023	A2MG_HUMAN	LVHVEEPHTETVR	LVHVEEPHTETVR	RT: 12.65	26722000	Lab1_IAC_Day3_C
	P01023	A2MG_HUMAN	LVHVEEPHTETVR	LVHVEEPHTETVR	RT: 12.85	*4.3093E+6	Lab1_UC_Day1_A
	P01023	A2MG_HUMAN	LVHVEEPHTETVR	LVHVEEPHTETVR	RT: 12.57	*5.5901E+6	Lab1_UC_Day1_B
	P01023	A2MG_HUMAN	LVHVEEPHTETVR	LVHVEEPHTETVR	RT: 12.96	*1.4398E+7	Lab1_UC_Day1_C
	P01023	A2MG_HUMAN	LVHVEEPHTETVR	LVHVEEPHTETVR	RT:	*1.9184E+6	Lab1_UC_Day2_A
	P01023	A2MG_HUMAN	LVHVEEPHTETVR	LVHVEEPHTETVR	RT:	*3.0336E+5	Lab1_UC_Day2_B
	P01023	A2MG_HUMAN	LVHVEEPHTETVR	LVHVEEPHTETVR	RT:	*2.4437E+5	Lab1_UC_Day2_C
	P01023	A2MG_HUMAN	LVHVEEPHTETVR	LVHVEEPHTETVR	RT:	*9.8028E+5	Lab1_UC_Day3_A
	P01023	A2MG_HUMAN	LVHVEEPHTETVR	LVHVEEPHTETVR	RT:	*1.2240E+5	Lab1_UC_Day3_B
	P01023	A2MG_HUMAN	LVHVEEPHTETVR	LVHVEEPHTETVR	RT:	*6.8912E+6	Lab1_UC_Day3_C
	P01023	A2MG_HUMAN	LVHVEEPHTETVR	LVHVEEPHTETVR	RT: 12.79	44242000	Lab2_IAC_Day1_A
	P01023	A2MG_HUMAN	LVHVEEPHTETVR	LVHVEEPHTETVR	RT: 12.63	100970000	Lab2_IAC_Day1_B
	P01023	A2MG_HUMAN	LVHVEEPHTETVR	LVHVEEPHTETVR	RT: 12.79	230800000	Lab2_IAC_Day1_C
	P01023	A2MG_HUMAN	LVHVEEPHTETVR	LVHVEEPHTETVR	RT: 12.64	118660000	Lab2_IAC_Day2_A
	P01023	A2MG_HUMAN	LVHVEEPHTETVR	LVHVEEPHTETVR	RT: 12.51	51157000	Lab2_IAC_Day2_B
	P01023	A2MG_HUMAN	LVHVEEPHTETVR	LVHVEEPHTETVR	RT: 12.78	111030000	Lab2_IAC_Day2_C
	P01023	A2MG_HUMAN	LVHVEEPHTETVR	LVHVEEPHTETVR	RT: 12.88	338910000	Lab2_IAC_Day3_A
	P01023	A2MG_HUMAN	LVHVEEPHTETVR	LVHVEEPHTETVR	RT: 12.84	62714000	Lab2_IAC_Day3_B
	P01023	A2MG_HUMAN	LVHVEEPHTETVR	LVHVEEPHTETVR	RT: 12.85	351130000	Lab2_IAC_Day3_C
	P01023	A2MG_HUMAN	LVHVEEPHTETVR	LVHVEEPHTETVR	RT:	*1.1037E+6	Lab2_UC_Day1_A
	P01023	A2MG_HUMAN	LVHVEEPHTETVR	LVHVEEPHTETVR	RT:	*1.0164E+6	Lab2_UC_Day1_B
	P01023	A2MG_HUMAN	LVHVEEPHTETVR	LVHVEEPHTETVR	RT:	*1.5600E+6	Lab2_UC_Day1_C
	P01023	A2MG_HUMAN	LVHVEEPHTETVR	LVHVEEPHTETVR	RT:	*9.7201E+6	Lab2_UC_Day2_A
	P01023	A2MG_HUMAN	LVHVEEPHTETVR	LVHVEEPHTETVR	RT:	*8.6239E+5	Lab2_UC_Day2_B
	P01023	A2MG_HUMAN	LVHVEEPHTETVR	LVHVEEPHTETVR	RT:	*9.2138E+5	Lab2_UC_Day2_C
	P01023	A2MG_HUMAN	LVHVEEPHTETVR	LVHVEEPHTETVR	RT:	*5.1130E+5	Lab2_UC_Day3_A
	P01023	A2MG_HUMAN	LVHVEEPHTETVR	LVHVEEPHTETVR	RT:	*1.6883E+5	Lab2_UC_Day3_B
	P01023	A2MG_HUMAN	LVHVEEPHTETVR	LVHVEEPHTETVR	RT:	*1.8720E+5	Lab2_UC_Day3_C
	P01023	A2MG_HUMAN	VSVQLEASPAFLAVPVEK	VSVQLEASPAFLAVPVEK	RT: 29.84	24165000	Lab1_IAC_Day1_A
	P01023	A2MG_HUMAN	VSVQLEASPAFLAVPVEK	VSVQLEASPAFLAVPVEK	RT: 30.12	51862000	Lab1_IAC_Day1_B
	P01023	A2MG_HUMAN	VSVQLEASPAFLAVPVEK	VSVQLEASPAFLAVPVEK	RT: 29.49	32636000	Lab1_IAC_Day1_C
	P01023	A2MG_HUMAN	VSVQLEASPAFLAVPVEK	VSVQLEASPAFLAVPVEK	RT: 29.87	45180000	Lab1_IAC_Day2_A
	P01023	A2MG_HUMAN	VSVQLEASPAFLAVPVEK	VSVQLEASPAFLAVPVEK	RT: 30.03	30512000	Lab1_IAC_Day2_B
	P01023	A2MG_HUMAN	VSVQLEASPAFLAVPVEK	VSVQLEASPAFLAVPVEK	RT: 30.08	21213000	Lab1_IAC_Day2_C
	P01023	A2MG_HUMAN	VSVQLEASPAFLAVPVEK	VSVQLEASPAFLAVPVEK	RT: 29.99	18304000	Lab1_IAC_Day3_A
	P01023	A2MG_HUMAN	VSVQLEASPAFLAVPVEK	VSVQLEASPAFLAVPVEK	RT: 29.83	13136000	Lab1_IAC_Day3_B
	P01023	A2MG_HUMAN	VSVQLEASPAFLAVPVEK	VSVQLEASPAFLAVPVEK	RT: 30.1	26722000	Lab1_IAC_Day3_C
	P01023	A2MG_HUMAN	VSVQLEASPAFLAVPVEK	VSVQLEASPAFLAVPVEK	RT: 30.17	*4.3093E+6	Lab1_UC_Day1_A
	P01023	A2MG_HUMAN	VSVQLEASPAFLAVPVEK	VSVQLEASPAFLAVPVEK	RT: 30.04	*5.5901E+6	Lab1_UC_Day1_B
	P01023	A2MG_HUMAN	VSVQLEASPAFLAVPVEK	VSVQLEASPAFLAVPVEK	RT: 29.87	*1.4398E+7	Lab1_UC_Day1_C
	P01023	A2MG_HUMAN	VSVQLEASPAFLAVPVEK	VSVQLEASPAFLAVPVEK	RT: 30.01	*1.9184E+6	Lab1_UC_Day2_A
	P01023	A2MG_HUMAN	VSVQLEASPAFLAVPVEK	VSVQLEASPAFLAVPVEK	RT: 30.07	*3.0336E+5	Lab1_UC_Day2_B
	P01023	A2MG_HUMAN	VSVQLEASPAFLAVPVEK	VSVQLEASPAFLAVPVEK	RT: 30.1	*2.4437E+5	Lab1_UC_Day2_C
	P01023	A2MG_HUMAN	VSVQLEASPAFLAVPVEK	VSVQLEASPAFLAVPVEK	RT: 30.02	*9.8028E+5	Lab1_UC_Day3_A
	P01023	A2MG_HUMAN	VSVQLEASPAFLAVPVEK	VSVQLEASPAFLAVPVEK	RT: 30.07	*1.2240E+5	Lab1_UC_Day3_B
	P01023	A2MG_HUMAN	VSVQLEASPAFLAVPVEK	VSVQLEASPAFLAVPVEK	RT: 30.1	*6.8912E+6	Lab1_UC_Day3_C
	P01023	A2MG_HUMAN	VSVQLEASPAFLAVPVEK	VSVQLEASPAFLAVPVEK	RT: 29.96	44242000	Lab2_IAC_Day1_A
	P01023	A2MG_HUMAN	VSVQLEASPAFLAVPVEK	VSVQLEASPAFLAVPVEK	RT: 29.91	100970000	Lab2_IAC_Day1_B
	P01023	A2MG_HUMAN	VSVQLEASPAFLAVPVEK	VSVQLEASPAFLAVPVEK	RT: 30.01	230800000	Lab2_IAC_Day1_C
	P01023	A2MG_HUMAN	VSVQLEASPAFLAVPVEK	VSVQLEASPAFLAVPVEK	RT: 29.63	118660000	Lab2_IAC_Day2_A
	P01023	A2MG_HUMAN	VSVQLEASPAFLAVPVEK	VSVQLEASPAFLAVPVEK	RT: 30.06	51157000	Lab2_IAC_Day2_B
	P01023	A2MG_HUMAN	VSVQLEASPAFLAVPVEK	VSVQLEASPAFLAVPVEK	RT: 30.03	111030000	Lab2_IAC_Day2_C
	P01023	A2MG_HUMAN	VSVQLEASPAFLAVPVEK	VSVQLEASPAFLAVPVEK	RT: 29.74	338910000	Lab2_IAC_Day3_A
	P01023	A2MG_HUMAN	VSVQLEASPAFLAVPVEK	VSVQLEASPAFLAVPVEK	RT: 29.91	62714000	Lab2_IAC_Day3_B
	P01023	A2MG_HUMAN	VSVQLEASPAFLAVPVEK	VSVQLEASPAFLAVPVEK	RT: 30.09	351130000	Lab2_IAC_Day3_C
	P01023	A2MG_HUMAN	VSVQLEASPAFLAVPVEK	VSVQLEASPAFLAVPVEK	RT: 29.79	*1.1037E+6	Lab2_UC_Day1_A
	P01023	A2MG_HUMAN	VSVQLEASPAFLAVPVEK	VSVQLEASPAFLAVPVEK	RT: 30.01	*1.0164E+6	Lab2_UC_Day1_B
	P01023	A2MG_HUMAN	VSVQLEASPAFLAVPVEK	VSVQLEASPAFLAVPVEK	RT: 30.11	*1.5600E+6	Lab2_UC_Day1_C
	P01023	A2MG_HUMAN	VSVQLEASPAFLAVPVEK	VSVQLEASPAFLAVPVEK	RT: 29.86	*9.7201E+6	Lab2_UC_Day2_A
	P01023	A2MG_HUMAN	VSVQLEASPAFLAVPVEK	VSVQLEASPAFLAVPVEK	RT: 30.03	*8.6239E+5	Lab2_UC_Day2_B
	P01023	A2MG_HUMAN	VSVQLEASPAFLAVPVEK	VSVQLEASPAFLAVPVEK	RT: 30.15	*9.2138E+5	Lab2_UC_Day2_C
	P01023	A2MG_HUMAN	VSVQLEASPAFLAVPVEK	VSVQLEASPAFLAVPVEK	RT: 29.84	*5.1130E+5	Lab2_UC_Day3_A
	P01023	A2MG_HUMAN	VSVQLEASPAFLAVPVEK	VSVQLEASPAFLAVPVEK	RT: 29.94	*1.6883E+5	Lab2_UC_Day3_B
	P01023	A2MG_HUMAN	VSVQLEASPAFLAVPVEK	VSVQLEASPAFLAVPVEK	RT: 29.91	*1.8720E+5	Lab2_UC_Day3_C
	P01023	A2MG_HUMAN	EQAPHCICANGR	EQAPHC[+57]IC[+57]ANGR	RT: 8.91	24165000	Lab1_IAC_Day1_A
	P01023	A2MG_HUMAN	EQAPHCICANGR	EQAPHC[+57]IC[+57]ANGR	RT: 8.93	51862000	Lab1_IAC_Day1_B
	P01023	A2MG_HUMAN	EQAPHCICANGR	EQAPHC[+57]IC[+57]ANGR	RT: 8.85	32636000	Lab1_IAC_Day1_C
	P01023	A2MG_HUMAN	EQAPHCICANGR	EQAPHC[+57]IC[+57]ANGR	RT: 8.85	45180000	Lab1_IAC_Day2_A
	P01023	A2MG_HUMAN	EQAPHCICANGR	EQAPHC[+57]IC[+57]ANGR	RT: 8.85	30512000	Lab1_IAC_Day2_B
	P01023	A2MG_HUMAN	EQAPHCICANGR	EQAPHC[+57]IC[+57]ANGR	RT: 8.92	21213000	Lab1_IAC_Day2_C
	P01023	A2MG_HUMAN	EQAPHCICANGR	EQAPHC[+57]IC[+57]ANGR	RT: 8.78	18304000	Lab1_IAC_Day3_A
	P01023	A2MG_HUMAN	EQAPHCICANGR	EQAPHC[+57]IC[+57]ANGR	RT: 8.85	13136000	Lab1_IAC_Day3_B
	P01023	A2MG_HUMAN	EQAPHCICANGR	EQAPHC[+57]IC[+57]ANGR	RT: 8.85	26722000	Lab1_IAC_Day3_C
	P01023	A2MG_HUMAN	EQAPHCICANGR	EQAPHC[+57]IC[+57]ANGR	RT: 9.06	*4.3093E+6	Lab1_UC_Day1_A
	P01023	A2MG_HUMAN	EQAPHCICANGR	EQAPHC[+57]IC[+57]ANGR	RT: 8.92	*5.5901E+6	Lab1_UC_Day1_B
	P01023	A2MG_HUMAN	EQAPHCICANGR	EQAPHC[+57]IC[+57]ANGR	RT: 8.85	*1.4398E+7	Lab1_UC_Day1_C
	P01023	A2MG_HUMAN	EQAPHCICANGR	EQAPHC[+57]IC[+57]ANGR	RT:	*1.9184E+6	Lab1_UC_Day2_A
	P01023	A2MG_HUMAN	EQAPHCICANGR	EQAPHC[+57]IC[+57]ANGR	RT:	*3.0336E+5	Lab1_UC_Day2_B
	P01023	A2MG_HUMAN	EQAPHCICANGR	EQAPHC[+57]IC[+57]ANGR	RT:	*2.4437E+5	Lab1_UC_Day2_C
	P01023	A2MG_HUMAN	EQAPHCICANGR	EQAPHC[+57]IC[+57]ANGR	RT: 8.92	*9.8028E+5	Lab1_UC_Day3_A
	P01023	A2MG_HUMAN	EQAPHCICANGR	EQAPHC[+57]IC[+57]ANGR	RT:	*1.2240E+5	Lab1_UC_Day3_B
	P01023	A2MG_HUMAN	EQAPHCICANGR	EQAPHC[+57]IC[+57]ANGR	RT:	*6.8912E+6	Lab1_UC_Day3_C
	P01023	A2MG_HUMAN	EQAPHCICANGR	EQAPHC[+57]IC[+57]ANGR	RT: 8.78	44242000	Lab2_IAC_Day1_A
	P01023	A2MG_HUMAN	EQAPHCICANGR	EQAPHC[+57]IC[+57]ANGR	RT: 8.78	100970000	Lab2_IAC_Day1_B
	P01023	A2MG_HUMAN	EQAPHCICANGR	EQAPHC[+57]IC[+57]ANGR	RT: 8.85	230800000	Lab2_IAC_Day1_C
	P01023	A2MG_HUMAN	EQAPHCICANGR	EQAPHC[+57]IC[+57]ANGR	RT: 8.92	118660000	Lab2_IAC_Day2_A
	P01023	A2MG_HUMAN	EQAPHCICANGR	EQAPHC[+57]IC[+57]ANGR	RT: 8.85	51157000	Lab2_IAC_Day2_B
	P01023	A2MG_HUMAN	EQAPHCICANGR	EQAPHC[+57]IC[+57]ANGR	RT: 8.93	111030000	Lab2_IAC_Day2_C
	P01023	A2MG_HUMAN	EQAPHCICANGR	EQAPHC[+57]IC[+57]ANGR	RT: 8.7	338910000	Lab2_IAC_Day3_A
	P01023	A2MG_HUMAN	EQAPHCICANGR	EQAPHC[+57]IC[+57]ANGR	RT: 8.77	62714000	Lab2_IAC_Day3_B
	P01023	A2MG_HUMAN	EQAPHCICANGR	EQAPHC[+57]IC[+57]ANGR	RT: 8.92	351130000	Lab2_IAC_Day3_C
	P01023	A2MG_HUMAN	EQAPHCICANGR	EQAPHC[+57]IC[+57]ANGR	RT:	*1.1037E+6	Lab2_UC_Day1_A
	P01023	A2MG_HUMAN	EQAPHCICANGR	EQAPHC[+57]IC[+57]ANGR	RT:	*1.0164E+6	Lab2_UC_Day1_B
	P01023	A2MG_HUMAN	EQAPHCICANGR	EQAPHC[+57]IC[+57]ANGR	RT: 8.93	*1.5600E+6	Lab2_UC_Day1_C
	P01023	A2MG_HUMAN	EQAPHCICANGR	EQAPHC[+57]IC[+57]ANGR	RT:	*9.7201E+6	Lab2_UC_Day2_A
	P01023	A2MG_HUMAN	EQAPHCICANGR	EQAPHC[+57]IC[+57]ANGR	RT:	*8.6239E+5	Lab2_UC_Day2_B
	P01023	A2MG_HUMAN	EQAPHCICANGR	EQAPHC[+57]IC[+57]ANGR	RT:	*9.2138E+5	Lab2_UC_Day2_C
	P01023	A2MG_HUMAN	EQAPHCICANGR	EQAPHC[+57]IC[+57]ANGR	RT:	*5.1130E+5	Lab2_UC_Day3_A
	P01023	A2MG_HUMAN	EQAPHCICANGR	EQAPHC[+57]IC[+57]ANGR	RT:	*1.6883E+5	Lab2_UC_Day3_B
	P01023	A2MG_HUMAN	EQAPHCICANGR	EQAPHC[+57]IC[+57]ANGR	RT:	*1.8720E+5	Lab2_UC_Day3_C
	P01023	A2MG_HUMAN	QTVSWAVTPK	QTVSWAVTPK	RT: 18.4	24165000	Lab1_IAC_Day1_A
	P01023	A2MG_HUMAN	QTVSWAVTPK	QTVSWAVTPK	RT: 18.24	51862000	Lab1_IAC_Day1_B
	P01023	A2MG_HUMAN	QTVSWAVTPK	QTVSWAVTPK	RT: 18.47	32636000	Lab1_IAC_Day1_C
	P01023	A2MG_HUMAN	QTVSWAVTPK	QTVSWAVTPK	RT: 18.42	45180000	Lab1_IAC_Day2_A
	P01023	A2MG_HUMAN	QTVSWAVTPK	QTVSWAVTPK	RT: 18.34	30512000	Lab1_IAC_Day2_B
	P01023	A2MG_HUMAN	QTVSWAVTPK	QTVSWAVTPK	RT: 18.2	21213000	Lab1_IAC_Day2_C
	P01023	A2MG_HUMAN	QTVSWAVTPK	QTVSWAVTPK	RT: 18.4	18304000	Lab1_IAC_Day3_A
	P01023	A2MG_HUMAN	QTVSWAVTPK	QTVSWAVTPK	RT: 18.29	13136000	Lab1_IAC_Day3_B
	P01023	A2MG_HUMAN	QTVSWAVTPK	QTVSWAVTPK	RT: 18.36	26722000	Lab1_IAC_Day3_C
	P01023	A2MG_HUMAN	QTVSWAVTPK	QTVSWAVTPK	RT: 18.37	*4.3093E+6	Lab1_UC_Day1_A
	P01023	A2MG_HUMAN	QTVSWAVTPK	QTVSWAVTPK	RT: 18.29	*5.5901E+6	Lab1_UC_Day1_B
	P01023	A2MG_HUMAN	QTVSWAVTPK	QTVSWAVTPK	RT: 18.13	*1.4398E+7	Lab1_UC_Day1_C
	P01023	A2MG_HUMAN	QTVSWAVTPK	QTVSWAVTPK	RT:	*1.9184E+6	Lab1_UC_Day2_A
	P01023	A2MG_HUMAN	QTVSWAVTPK	QTVSWAVTPK	RT:	*3.0336E+5	Lab1_UC_Day2_B
	P01023	A2MG_HUMAN	QTVSWAVTPK	QTVSWAVTPK	RT:	*2.4437E+5	Lab1_UC_Day2_C
	P01023	A2MG_HUMAN	QTVSWAVTPK	QTVSWAVTPK	RT:	*9.8028E+5	Lab1_UC_Day3_A
	P01023	A2MG_HUMAN	QTVSWAVTPK	QTVSWAVTPK	RT:	*1.2240E+5	Lab1_UC_Day3_B
	P01023	A2MG_HUMAN	QTVSWAVTPK	QTVSWAVTPK	RT:	*6.8912E+6	Lab1_UC_Day3_C
	P01023	A2MG_HUMAN	QTVSWAVTPK	QTVSWAVTPK	RT: 18.38	44242000	Lab2_IAC_Day1_A
	P01023	A2MG_HUMAN	QTVSWAVTPK	QTVSWAVTPK	RT: 18.46	100970000	Lab2_IAC_Day1_B
	P01023	A2MG_HUMAN	QTVSWAVTPK	QTVSWAVTPK	RT: 18.37	230800000	Lab2_IAC_Day1_C
	P01023	A2MG_HUMAN	QTVSWAVTPK	QTVSWAVTPK	RT: 18.13	118660000	Lab2_IAC_Day2_A
	P01023	A2MG_HUMAN	QTVSWAVTPK	QTVSWAVTPK	RT: 18.39	51157000	Lab2_IAC_Day2_B
	P01023	A2MG_HUMAN	QTVSWAVTPK	QTVSWAVTPK	RT: 18.35	111030000	Lab2_IAC_Day2_C
	P01023	A2MG_HUMAN	QTVSWAVTPK	QTVSWAVTPK	RT: 18.3	338910000	Lab2_IAC_Day3_A
	P01023	A2MG_HUMAN	QTVSWAVTPK	QTVSWAVTPK	RT: 18.53	62714000	Lab2_IAC_Day3_B
	P01023	A2MG_HUMAN	QTVSWAVTPK	QTVSWAVTPK	RT: 18.46	351130000	Lab2_IAC_Day3_C
	P01023	A2MG_HUMAN	QTVSWAVTPK	QTVSWAVTPK	RT:	*1.1037E+6	Lab2_UC_Day1_A
	P01023	A2MG_HUMAN	QTVSWAVTPK	QTVSWAVTPK	RT:	*1.0164E+6	Lab2_UC_Day1_B
	P01023	A2MG_HUMAN	QTVSWAVTPK	QTVSWAVTPK	RT:	*1.5600E+6	Lab2_UC_Day1_C
	P01023	A2MG_HUMAN	QTVSWAVTPK	QTVSWAVTPK	RT:	*9.7201E+6	Lab2_UC_Day2_A
	P01023	A2MG_HUMAN	QTVSWAVTPK	QTVSWAVTPK	RT:	*8.6239E+5	Lab2_UC_Day2_B
	P01023	A2MG_HUMAN	QTVSWAVTPK	QTVSWAVTPK	RT:	*9.2138E+5	Lab2_UC_Day2_C
	P01023	A2MG_HUMAN	QTVSWAVTPK	QTVSWAVTPK	RT:	*5.1130E+5	Lab2_UC_Day3_A
	P01023	A2MG_HUMAN	QTVSWAVTPK	QTVSWAVTPK	RT:	*1.6883E+5	Lab2_UC_Day3_B
	P01023	A2MG_HUMAN	QTVSWAVTPK	QTVSWAVTPK	RT:	*1.8720E+5	Lab2_UC_Day3_C
	P01023	A2MG_HUMAN	DTVIKPLLVEPEGLEK	DTVIKPLLVEPEGLEK	RT: 25.56	24165000	Lab1_IAC_Day1_A
	P01023	A2MG_HUMAN	DTVIKPLLVEPEGLEK	DTVIKPLLVEPEGLEK	RT: 25.41	51862000	Lab1_IAC_Day1_B
	P01023	A2MG_HUMAN	DTVIKPLLVEPEGLEK	DTVIKPLLVEPEGLEK	RT: 25.53	32636000	Lab1_IAC_Day1_C
	P01023	A2MG_HUMAN	DTVIKPLLVEPEGLEK	DTVIKPLLVEPEGLEK	RT: 25.44	45180000	Lab1_IAC_Day2_A
	P01023	A2MG_HUMAN	DTVIKPLLVEPEGLEK	DTVIKPLLVEPEGLEK	RT: 25.48	30512000	Lab1_IAC_Day2_B
	P01023	A2MG_HUMAN	DTVIKPLLVEPEGLEK	DTVIKPLLVEPEGLEK	RT: 25.43	21213000	Lab1_IAC_Day2_C
	P01023	A2MG_HUMAN	DTVIKPLLVEPEGLEK	DTVIKPLLVEPEGLEK	RT: 25.68	18304000	Lab1_IAC_Day3_A
	P01023	A2MG_HUMAN	DTVIKPLLVEPEGLEK	DTVIKPLLVEPEGLEK	RT: 25.22	13136000	Lab1_IAC_Day3_B
	P01023	A2MG_HUMAN	DTVIKPLLVEPEGLEK	DTVIKPLLVEPEGLEK	RT: 25.46	26722000	Lab1_IAC_Day3_C
	P01023	A2MG_HUMAN	DTVIKPLLVEPEGLEK	DTVIKPLLVEPEGLEK	RT: 25.43	*4.3093E+6	Lab1_UC_Day1_A
	P01023	A2MG_HUMAN	DTVIKPLLVEPEGLEK	DTVIKPLLVEPEGLEK	RT: 25.47	*5.5901E+6	Lab1_UC_Day1_B
	P01023	A2MG_HUMAN	DTVIKPLLVEPEGLEK	DTVIKPLLVEPEGLEK	RT: 25.15	*1.4398E+7	Lab1_UC_Day1_C
	P01023	A2MG_HUMAN	DTVIKPLLVEPEGLEK	DTVIKPLLVEPEGLEK	RT:	*1.9184E+6	Lab1_UC_Day2_A
	P01023	A2MG_HUMAN	DTVIKPLLVEPEGLEK	DTVIKPLLVEPEGLEK	RT:	*3.0336E+5	Lab1_UC_Day2_B
	P01023	A2MG_HUMAN	DTVIKPLLVEPEGLEK	DTVIKPLLVEPEGLEK	RT:	*2.4437E+5	Lab1_UC_Day2_C
	P01023	A2MG_HUMAN	DTVIKPLLVEPEGLEK	DTVIKPLLVEPEGLEK	RT:	*9.8028E+5	Lab1_UC_Day3_A
	P01023	A2MG_HUMAN	DTVIKPLLVEPEGLEK	DTVIKPLLVEPEGLEK	RT:	*1.2240E+5	Lab1_UC_Day3_B
	P01023	A2MG_HUMAN	DTVIKPLLVEPEGLEK	DTVIKPLLVEPEGLEK	RT:	*6.8912E+6	Lab1_UC_Day3_C
	P01023	A2MG_HUMAN	DTVIKPLLVEPEGLEK	DTVIKPLLVEPEGLEK	RT: 25.52	44242000	Lab2_IAC_Day1_A
	P01023	A2MG_HUMAN	DTVIKPLLVEPEGLEK	DTVIKPLLVEPEGLEK	RT: 25.6	100970000	Lab2_IAC_Day1_B
	P01023	A2MG_HUMAN	DTVIKPLLVEPEGLEK	DTVIKPLLVEPEGLEK	RT: 25.64	230800000	Lab2_IAC_Day1_C
	P01023	A2MG_HUMAN	DTVIKPLLVEPEGLEK	DTVIKPLLVEPEGLEK	RT: 25.08	118660000	Lab2_IAC_Day2_A
	P01023	A2MG_HUMAN	DTVIKPLLVEPEGLEK	DTVIKPLLVEPEGLEK	RT: 25.72	51157000	Lab2_IAC_Day2_B
	P01023	A2MG_HUMAN	DTVIKPLLVEPEGLEK	DTVIKPLLVEPEGLEK	RT: 25.56	111030000	Lab2_IAC_Day2_C
	P01023	A2MG_HUMAN	DTVIKPLLVEPEGLEK	DTVIKPLLVEPEGLEK	RT: 25.6	338910000	Lab2_IAC_Day3_A
	P01023	A2MG_HUMAN	DTVIKPLLVEPEGLEK	DTVIKPLLVEPEGLEK	RT: 25.47	62714000	Lab2_IAC_Day3_B
	P01023	A2MG_HUMAN	DTVIKPLLVEPEGLEK	DTVIKPLLVEPEGLEK	RT: 25.49	351130000	Lab2_IAC_Day3_C
	P01023	A2MG_HUMAN	DTVIKPLLVEPEGLEK	DTVIKPLLVEPEGLEK	RT:	*1.1037E+6	Lab2_UC_Day1_A
	P01023	A2MG_HUMAN	DTVIKPLLVEPEGLEK	DTVIKPLLVEPEGLEK	RT:	*1.0164E+6	Lab2_UC_Day1_B
	P01023	A2MG_HUMAN	DTVIKPLLVEPEGLEK	DTVIKPLLVEPEGLEK	RT: 25.53	*1.5600E+6	Lab2_UC_Day1_C
	P01023	A2MG_HUMAN	DTVIKPLLVEPEGLEK	DTVIKPLLVEPEGLEK	RT:	*9.7201E+6	Lab2_UC_Day2_A
	P01023	A2MG_HUMAN	DTVIKPLLVEPEGLEK	DTVIKPLLVEPEGLEK	RT:	*8.6239E+5	Lab2_UC_Day2_B
	P01023	A2MG_HUMAN	DTVIKPLLVEPEGLEK	DTVIKPLLVEPEGLEK	RT:	*9.2138E+5	Lab2_UC_Day2_C
	P01023	A2MG_HUMAN	DTVIKPLLVEPEGLEK	DTVIKPLLVEPEGLEK	RT:	*5.1130E+5	Lab2_UC_Day3_A
	P01023	A2MG_HUMAN	DTVIKPLLVEPEGLEK	DTVIKPLLVEPEGLEK	RT:	*1.6883E+5	Lab2_UC_Day3_B
	P01023	A2MG_HUMAN	DTVIKPLLVEPEGLEK	DTVIKPLLVEPEGLEK	RT:	*1.8720E+5	Lab2_UC_Day3_C
	P01023	A2MG_HUMAN	HYDGSYSTFGER	HYDGSYSTFGER	RT: 14.9	24165000	Lab1_IAC_Day1_A
	P01023	A2MG_HUMAN	HYDGSYSTFGER	HYDGSYSTFGER	RT: 15.17	51862000	Lab1_IAC_Day1_B
	P01023	A2MG_HUMAN	HYDGSYSTFGER	HYDGSYSTFGER	RT: 15.13	32636000	Lab1_IAC_Day1_C
	P01023	A2MG_HUMAN	HYDGSYSTFGER	HYDGSYSTFGER	RT: 14.99	45180000	Lab1_IAC_Day2_A
	P01023	A2MG_HUMAN	HYDGSYSTFGER	HYDGSYSTFGER	RT: 14.9	30512000	Lab1_IAC_Day2_B
	P01023	A2MG_HUMAN	HYDGSYSTFGER	HYDGSYSTFGER	RT: 15	21213000	Lab1_IAC_Day2_C
	P01023	A2MG_HUMAN	HYDGSYSTFGER	HYDGSYSTFGER	RT: 15.07	18304000	Lab1_IAC_Day3_A
	P01023	A2MG_HUMAN	HYDGSYSTFGER	HYDGSYSTFGER	RT: 15.12	13136000	Lab1_IAC_Day3_B
	P01023	A2MG_HUMAN	HYDGSYSTFGER	HYDGSYSTFGER	RT: 14.86	26722000	Lab1_IAC_Day3_C
	P01023	A2MG_HUMAN	HYDGSYSTFGER	HYDGSYSTFGER	RT: 15.14	*4.3093E+6	Lab1_UC_Day1_A
	P01023	A2MG_HUMAN	HYDGSYSTFGER	HYDGSYSTFGER	RT: 15.17	*5.5901E+6	Lab1_UC_Day1_B
	P01023	A2MG_HUMAN	HYDGSYSTFGER	HYDGSYSTFGER	RT: 15.08	*1.4398E+7	Lab1_UC_Day1_C
	P01023	A2MG_HUMAN	HYDGSYSTFGER	HYDGSYSTFGER	RT:	*1.9184E+6	Lab1_UC_Day2_A
	P01023	A2MG_HUMAN	HYDGSYSTFGER	HYDGSYSTFGER	RT:	*3.0336E+5	Lab1_UC_Day2_B
	P01023	A2MG_HUMAN	HYDGSYSTFGER	HYDGSYSTFGER	RT:	*2.4437E+5	Lab1_UC_Day2_C
	P01023	A2MG_HUMAN	HYDGSYSTFGER	HYDGSYSTFGER	RT:	*9.8028E+5	Lab1_UC_Day3_A
	P01023	A2MG_HUMAN	HYDGSYSTFGER	HYDGSYSTFGER	RT:	*1.2240E+5	Lab1_UC_Day3_B
	P01023	A2MG_HUMAN	HYDGSYSTFGER	HYDGSYSTFGER	RT:	*6.8912E+6	Lab1_UC_Day3_C
	P01023	A2MG_HUMAN	HYDGSYSTFGER	HYDGSYSTFGER	RT: 14.99	44242000	Lab2_IAC_Day1_A
	P01023	A2MG_HUMAN	HYDGSYSTFGER	HYDGSYSTFGER	RT: 15.12	100970000	Lab2_IAC_Day1_B
	P01023	A2MG_HUMAN	HYDGSYSTFGER	HYDGSYSTFGER	RT: 15.1	230800000	Lab2_IAC_Day1_C
	P01023	A2MG_HUMAN	HYDGSYSTFGER	HYDGSYSTFGER	RT: 14.99	118660000	Lab2_IAC_Day2_A
	P01023	A2MG_HUMAN	HYDGSYSTFGER	HYDGSYSTFGER	RT: 14.98	51157000	Lab2_IAC_Day2_B
	P01023	A2MG_HUMAN	HYDGSYSTFGER	HYDGSYSTFGER	RT: 15.08	111030000	Lab2_IAC_Day2_C
	P01023	A2MG_HUMAN	HYDGSYSTFGER	HYDGSYSTFGER	RT: 14.95	338910000	Lab2_IAC_Day3_A
	P01023	A2MG_HUMAN	HYDGSYSTFGER	HYDGSYSTFGER	RT: 15.13	62714000	Lab2_IAC_Day3_B
	P01023	A2MG_HUMAN	HYDGSYSTFGER	HYDGSYSTFGER	RT: 15.04	351130000	Lab2_IAC_Day3_C
	P01023	A2MG_HUMAN	HYDGSYSTFGER	HYDGSYSTFGER	RT:	*1.1037E+6	Lab2_UC_Day1_A
	P01023	A2MG_HUMAN	HYDGSYSTFGER	HYDGSYSTFGER	RT:	*1.0164E+6	Lab2_UC_Day1_B
	P01023	A2MG_HUMAN	HYDGSYSTFGER	HYDGSYSTFGER	RT:	*1.5600E+6	Lab2_UC_Day1_C
	P01023	A2MG_HUMAN	HYDGSYSTFGER	HYDGSYSTFGER	RT:	*9.7201E+6	Lab2_UC_Day2_A
	P01023	A2MG_HUMAN	HYDGSYSTFGER	HYDGSYSTFGER	RT:	*8.6239E+5	Lab2_UC_Day2_B
	P01023	A2MG_HUMAN	HYDGSYSTFGER	HYDGSYSTFGER	RT:	*9.2138E+5	Lab2_UC_Day2_C
	P01023	A2MG_HUMAN	HYDGSYSTFGER	HYDGSYSTFGER	RT:	*5.1130E+5	Lab2_UC_Day3_A
	P01023	A2MG_HUMAN	HYDGSYSTFGER	HYDGSYSTFGER	RT:	*1.6883E+5	Lab2_UC_Day3_B
	P01023	A2MG_HUMAN	HYDGSYSTFGER	HYDGSYSTFGER	RT:	*1.8720E+5	Lab2_UC_Day3_C
	P01023	A2MG_HUMAN	NALFCLESAWK	NALFC[+57]LESAWK	RT: 30.51	24165000	Lab1_IAC_Day1_A
	P01023	A2MG_HUMAN	NALFCLESAWK	NALFC[+57]LESAWK	RT: 30.67	51862000	Lab1_IAC_Day1_B
	P01023	A2MG_HUMAN	NALFCLESAWK	NALFC[+57]LESAWK	RT: 30.16	32636000	Lab1_IAC_Day1_C
	P01023	A2MG_HUMAN	NALFCLESAWK	NALFC[+57]LESAWK	RT: 30.57	45180000	Lab1_IAC_Day2_A
	P01023	A2MG_HUMAN	NALFCLESAWK	NALFC[+57]LESAWK	RT: 30.59	30512000	Lab1_IAC_Day2_B
	P01023	A2MG_HUMAN	NALFCLESAWK	NALFC[+57]LESAWK	RT: 30.51	21213000	Lab1_IAC_Day2_C
	P01023	A2MG_HUMAN	NALFCLESAWK	NALFC[+57]LESAWK	RT: 30.55	18304000	Lab1_IAC_Day3_A
	P01023	A2MG_HUMAN	NALFCLESAWK	NALFC[+57]LESAWK	RT: 30.37	13136000	Lab1_IAC_Day3_B
	P01023	A2MG_HUMAN	NALFCLESAWK	NALFC[+57]LESAWK	RT: 30.69	26722000	Lab1_IAC_Day3_C
	P01023	A2MG_HUMAN	NALFCLESAWK	NALFC[+57]LESAWK	RT: 30.64	*4.3093E+6	Lab1_UC_Day1_A
	P01023	A2MG_HUMAN	NALFCLESAWK	NALFC[+57]LESAWK	RT: 30.4	*5.5901E+6	Lab1_UC_Day1_B
	P01023	A2MG_HUMAN	NALFCLESAWK	NALFC[+57]LESAWK	RT: 30.51	*1.4398E+7	Lab1_UC_Day1_C
	P01023	A2MG_HUMAN	NALFCLESAWK	NALFC[+57]LESAWK	RT: 30.37	*1.9184E+6	Lab1_UC_Day2_A
	P01023	A2MG_HUMAN	NALFCLESAWK	NALFC[+57]LESAWK	RT:	*3.0336E+5	Lab1_UC_Day2_B
	P01023	A2MG_HUMAN	NALFCLESAWK	NALFC[+57]LESAWK	RT: 30.74	*2.4437E+5	Lab1_UC_Day2_C
	P01023	A2MG_HUMAN	NALFCLESAWK	NALFC[+57]LESAWK	RT: 30.59	*9.8028E+5	Lab1_UC_Day3_A
	P01023	A2MG_HUMAN	NALFCLESAWK	NALFC[+57]LESAWK	RT: 30.72	*1.2240E+5	Lab1_UC_Day3_B
	P01023	A2MG_HUMAN	NALFCLESAWK	NALFC[+57]LESAWK	RT: 30.56	*6.8912E+6	Lab1_UC_Day3_C
	P01023	A2MG_HUMAN	NALFCLESAWK	NALFC[+57]LESAWK	RT: 30.6	44242000	Lab2_IAC_Day1_A
	P01023	A2MG_HUMAN	NALFCLESAWK	NALFC[+57]LESAWK	RT: 30.71	100970000	Lab2_IAC_Day1_B
	P01023	A2MG_HUMAN	NALFCLESAWK	NALFC[+57]LESAWK	RT: 30.72	230800000	Lab2_IAC_Day1_C
	P01023	A2MG_HUMAN	NALFCLESAWK	NALFC[+57]LESAWK	RT: 30.41	118660000	Lab2_IAC_Day2_A
	P01023	A2MG_HUMAN	NALFCLESAWK	NALFC[+57]LESAWK	RT: 30.57	51157000	Lab2_IAC_Day2_B
	P01023	A2MG_HUMAN	NALFCLESAWK	NALFC[+57]LESAWK	RT: 30.76	111030000	Lab2_IAC_Day2_C
	P01023	A2MG_HUMAN	NALFCLESAWK	NALFC[+57]LESAWK	RT: 30.18	338910000	Lab2_IAC_Day3_A
	P01023	A2MG_HUMAN	NALFCLESAWK	NALFC[+57]LESAWK	RT: 30.65	62714000	Lab2_IAC_Day3_B
	P01023	A2MG_HUMAN	NALFCLESAWK	NALFC[+57]LESAWK	RT: 30.67	351130000	Lab2_IAC_Day3_C
	P01023	A2MG_HUMAN	NALFCLESAWK	NALFC[+57]LESAWK	RT: 30.57	*1.1037E+6	Lab2_UC_Day1_A
	P01023	A2MG_HUMAN	NALFCLESAWK	NALFC[+57]LESAWK	RT: 30.58	*1.0164E+6	Lab2_UC_Day1_B
	P01023	A2MG_HUMAN	NALFCLESAWK	NALFC[+57]LESAWK	RT: 30.54	*1.5600E+6	Lab2_UC_Day1_C
	P01023	A2MG_HUMAN	NALFCLESAWK	NALFC[+57]LESAWK	RT: 30.55	*9.7201E+6	Lab2_UC_Day2_A
	P01023	A2MG_HUMAN	NALFCLESAWK	NALFC[+57]LESAWK	RT: 30.48	*8.6239E+5	Lab2_UC_Day2_B
	P01023	A2MG_HUMAN	NALFCLESAWK	NALFC[+57]LESAWK	RT: 30.52	*9.2138E+5	Lab2_UC_Day2_C
	P01023	A2MG_HUMAN	NALFCLESAWK	NALFC[+57]LESAWK	RT:	*5.1130E+5	Lab2_UC_Day3_A
	P01023	A2MG_HUMAN	NALFCLESAWK	NALFC[+57]LESAWK	RT:	*1.6883E+5	Lab2_UC_Day3_B
	P01023	A2MG_HUMAN	NALFCLESAWK	NALFC[+57]LESAWK	RT: 30.37	*1.8720E+5	Lab2_UC_Day3_C
	P01023	A2MG_HUMAN	TAQEGDHGSHVYTK	TAQEGDHGSHVYTK	RT: 7.97	24165000	Lab1_IAC_Day1_A
	P01023	A2MG_HUMAN	TAQEGDHGSHVYTK	TAQEGDHGSHVYTK	RT: 8.04	51862000	Lab1_IAC_Day1_B
	P01023	A2MG_HUMAN	TAQEGDHGSHVYTK	TAQEGDHGSHVYTK	RT: 7.96	32636000	Lab1_IAC_Day1_C
	P01023	A2MG_HUMAN	TAQEGDHGSHVYTK	TAQEGDHGSHVYTK	RT: 7.96	45180000	Lab1_IAC_Day2_A
	P01023	A2MG_HUMAN	TAQEGDHGSHVYTK	TAQEGDHGSHVYTK	RT: 7.82	30512000	Lab1_IAC_Day2_B
	P01023	A2MG_HUMAN	TAQEGDHGSHVYTK	TAQEGDHGSHVYTK	RT: 7.89	21213000	Lab1_IAC_Day2_C
	P01023	A2MG_HUMAN	TAQEGDHGSHVYTK	TAQEGDHGSHVYTK	RT: 8.04	18304000	Lab1_IAC_Day3_A
	P01023	A2MG_HUMAN	TAQEGDHGSHVYTK	TAQEGDHGSHVYTK	RT: 7.89	13136000	Lab1_IAC_Day3_B
	P01023	A2MG_HUMAN	TAQEGDHGSHVYTK	TAQEGDHGSHVYTK	RT: 7.82	26722000	Lab1_IAC_Day3_C
	P01023	A2MG_HUMAN	TAQEGDHGSHVYTK	TAQEGDHGSHVYTK	RT: 8.04	*4.3093E+6	Lab1_UC_Day1_A
	P01023	A2MG_HUMAN	TAQEGDHGSHVYTK	TAQEGDHGSHVYTK	RT: 8.26	*5.5901E+6	Lab1_UC_Day1_B
	P01023	A2MG_HUMAN	TAQEGDHGSHVYTK	TAQEGDHGSHVYTK	RT: 7.9	*1.4398E+7	Lab1_UC_Day1_C
	P01023	A2MG_HUMAN	TAQEGDHGSHVYTK	TAQEGDHGSHVYTK	RT:	*1.9184E+6	Lab1_UC_Day2_A
	P01023	A2MG_HUMAN	TAQEGDHGSHVYTK	TAQEGDHGSHVYTK	RT:	*3.0336E+5	Lab1_UC_Day2_B
	P01023	A2MG_HUMAN	TAQEGDHGSHVYTK	TAQEGDHGSHVYTK	RT:	*2.4437E+5	Lab1_UC_Day2_C
	P01023	A2MG_HUMAN	TAQEGDHGSHVYTK	TAQEGDHGSHVYTK	RT:	*9.8028E+5	Lab1_UC_Day3_A
	P01023	A2MG_HUMAN	TAQEGDHGSHVYTK	TAQEGDHGSHVYTK	RT:	*1.2240E+5	Lab1_UC_Day3_B
	P01023	A2MG_HUMAN	TAQEGDHGSHVYTK	TAQEGDHGSHVYTK	RT:	*6.8912E+6	Lab1_UC_Day3_C
	P01023	A2MG_HUMAN	TAQEGDHGSHVYTK	TAQEGDHGSHVYTK	RT: 7.97	44242000	Lab2_IAC_Day1_A
	P01023	A2MG_HUMAN	TAQEGDHGSHVYTK	TAQEGDHGSHVYTK	RT: 7.9	100970000	Lab2_IAC_Day1_B
	P01023	A2MG_HUMAN	TAQEGDHGSHVYTK	TAQEGDHGSHVYTK	RT: 7.97	230800000	Lab2_IAC_Day1_C
	P01023	A2MG_HUMAN	TAQEGDHGSHVYTK	TAQEGDHGSHVYTK	RT: 8.04	118660000	Lab2_IAC_Day2_A
	P01023	A2MG_HUMAN	TAQEGDHGSHVYTK	TAQEGDHGSHVYTK	RT: 7.9	51157000	Lab2_IAC_Day2_B
	P01023	A2MG_HUMAN	TAQEGDHGSHVYTK	TAQEGDHGSHVYTK	RT: 8.12	111030000	Lab2_IAC_Day2_C
	P01023	A2MG_HUMAN	TAQEGDHGSHVYTK	TAQEGDHGSHVYTK	RT: 7.89	338910000	Lab2_IAC_Day3_A
	P01023	A2MG_HUMAN	TAQEGDHGSHVYTK	TAQEGDHGSHVYTK	RT: 7.97	62714000	Lab2_IAC_Day3_B
	P01023	A2MG_HUMAN	TAQEGDHGSHVYTK	TAQEGDHGSHVYTK	RT: 8.04	351130000	Lab2_IAC_Day3_C
	P01023	A2MG_HUMAN	TAQEGDHGSHVYTK	TAQEGDHGSHVYTK	RT:	*1.1037E+6	Lab2_UC_Day1_A
	P01023	A2MG_HUMAN	TAQEGDHGSHVYTK	TAQEGDHGSHVYTK	RT:	*1.0164E+6	Lab2_UC_Day1_B
	P01023	A2MG_HUMAN	TAQEGDHGSHVYTK	TAQEGDHGSHVYTK	RT:	*1.5600E+6	Lab2_UC_Day1_C
	P01023	A2MG_HUMAN	TAQEGDHGSHVYTK	TAQEGDHGSHVYTK	RT:	*9.7201E+6	Lab2_UC_Day2_A
	P01023	A2MG_HUMAN	TAQEGDHGSHVYTK	TAQEGDHGSHVYTK	RT:	*8.6239E+5	Lab2_UC_Day2_B
	P01023	A2MG_HUMAN	TAQEGDHGSHVYTK	TAQEGDHGSHVYTK	RT:	*9.2138E+5	Lab2_UC_Day2_C
	P01023	A2MG_HUMAN	TAQEGDHGSHVYTK	TAQEGDHGSHVYTK	RT:	*5.1130E+5	Lab2_UC_Day3_A
	P01023	A2MG_HUMAN	TAQEGDHGSHVYTK	TAQEGDHGSHVYTK	RT:	*1.6883E+5	Lab2_UC_Day3_B
	P01023	A2MG_HUMAN	TAQEGDHGSHVYTK	TAQEGDHGSHVYTK	RT:	*1.8720E+5	Lab2_UC_Day3_C
	P01023	A2MG_HUMAN	ALLAYAFALAGNQDK	ALLAYAFALAGNQDK	RT: 31.63	24165000	Lab1_IAC_Day1_A
	P01023	A2MG_HUMAN	ALLAYAFALAGNQDK	ALLAYAFALAGNQDK	RT: 31.68	51862000	Lab1_IAC_Day1_B
	P01023	A2MG_HUMAN	ALLAYAFALAGNQDK	ALLAYAFALAGNQDK	RT: 31.56	32636000	Lab1_IAC_Day1_C
	P01023	A2MG_HUMAN	ALLAYAFALAGNQDK	ALLAYAFALAGNQDK	RT: 31.7	45180000	Lab1_IAC_Day2_A
	P01023	A2MG_HUMAN	ALLAYAFALAGNQDK	ALLAYAFALAGNQDK	RT: 31.68	30512000	Lab1_IAC_Day2_B
	P01023	A2MG_HUMAN	ALLAYAFALAGNQDK	ALLAYAFALAGNQDK	RT: 31.68	21213000	Lab1_IAC_Day2_C
	P01023	A2MG_HUMAN	ALLAYAFALAGNQDK	ALLAYAFALAGNQDK	RT: 31.84	18304000	Lab1_IAC_Day3_A
	P01023	A2MG_HUMAN	ALLAYAFALAGNQDK	ALLAYAFALAGNQDK	RT: 31.78	13136000	Lab1_IAC_Day3_B
	P01023	A2MG_HUMAN	ALLAYAFALAGNQDK	ALLAYAFALAGNQDK	RT: 31.7	26722000	Lab1_IAC_Day3_C
	P01023	A2MG_HUMAN	ALLAYAFALAGNQDK	ALLAYAFALAGNQDK	RT: 31.74	*4.3093E+6	Lab1_UC_Day1_A
	P01023	A2MG_HUMAN	ALLAYAFALAGNQDK	ALLAYAFALAGNQDK	RT: 31.69	*5.5901E+6	Lab1_UC_Day1_B
	P01023	A2MG_HUMAN	ALLAYAFALAGNQDK	ALLAYAFALAGNQDK	RT: 31.61	*1.4398E+7	Lab1_UC_Day1_C
	P01023	A2MG_HUMAN	ALLAYAFALAGNQDK	ALLAYAFALAGNQDK	RT: 31.75	*1.9184E+6	Lab1_UC_Day2_A
	P01023	A2MG_HUMAN	ALLAYAFALAGNQDK	ALLAYAFALAGNQDK	RT: 31.49	*3.0336E+5	Lab1_UC_Day2_B
	P01023	A2MG_HUMAN	ALLAYAFALAGNQDK	ALLAYAFALAGNQDK	RT: 31.75	*2.4437E+5	Lab1_UC_Day2_C
	P01023	A2MG_HUMAN	ALLAYAFALAGNQDK	ALLAYAFALAGNQDK	RT: 31.71	*9.8028E+5	Lab1_UC_Day3_A
	P01023	A2MG_HUMAN	ALLAYAFALAGNQDK	ALLAYAFALAGNQDK	RT: 31.59	*1.2240E+5	Lab1_UC_Day3_B
	P01023	A2MG_HUMAN	ALLAYAFALAGNQDK	ALLAYAFALAGNQDK	RT: 31.71	*6.8912E+6	Lab1_UC_Day3_C
	P01023	A2MG_HUMAN	ALLAYAFALAGNQDK	ALLAYAFALAGNQDK	RT: 31.76	44242000	Lab2_IAC_Day1_A
	P01023	A2MG_HUMAN	ALLAYAFALAGNQDK	ALLAYAFALAGNQDK	RT: 31.78	100970000	Lab2_IAC_Day1_B
	P01023	A2MG_HUMAN	ALLAYAFALAGNQDK	ALLAYAFALAGNQDK	RT: 31.73	230800000	Lab2_IAC_Day1_C
	P01023	A2MG_HUMAN	ALLAYAFALAGNQDK	ALLAYAFALAGNQDK	RT: 31.61	118660000	Lab2_IAC_Day2_A
	P01023	A2MG_HUMAN	ALLAYAFALAGNQDK	ALLAYAFALAGNQDK	RT: 31.71	51157000	Lab2_IAC_Day2_B
	P01023	A2MG_HUMAN	ALLAYAFALAGNQDK	ALLAYAFALAGNQDK	RT: 31.73	111030000	Lab2_IAC_Day2_C
	P01023	A2MG_HUMAN	ALLAYAFALAGNQDK	ALLAYAFALAGNQDK	RT: 31.55	338910000	Lab2_IAC_Day3_A
	P01023	A2MG_HUMAN	ALLAYAFALAGNQDK	ALLAYAFALAGNQDK	RT: 31.71	62714000	Lab2_IAC_Day3_B
	P01023	A2MG_HUMAN	ALLAYAFALAGNQDK	ALLAYAFALAGNQDK	RT: 31.75	351130000	Lab2_IAC_Day3_C
	P01023	A2MG_HUMAN	ALLAYAFALAGNQDK	ALLAYAFALAGNQDK	RT: 31.57	*1.1037E+6	Lab2_UC_Day1_A
	P01023	A2MG_HUMAN	ALLAYAFALAGNQDK	ALLAYAFALAGNQDK	RT:	*1.0164E+6	Lab2_UC_Day1_B
	P01023	A2MG_HUMAN	ALLAYAFALAGNQDK	ALLAYAFALAGNQDK	RT: 31.63	*1.5600E+6	Lab2_UC_Day1_C
	P01023	A2MG_HUMAN	ALLAYAFALAGNQDK	ALLAYAFALAGNQDK	RT: 31.72	*9.7201E+6	Lab2_UC_Day2_A
	P01023	A2MG_HUMAN	ALLAYAFALAGNQDK	ALLAYAFALAGNQDK	RT: 31.71	*8.6239E+5	Lab2_UC_Day2_B
	P01023	A2MG_HUMAN	ALLAYAFALAGNQDK	ALLAYAFALAGNQDK	RT: 31.75	*9.2138E+5	Lab2_UC_Day2_C
	P01023	A2MG_HUMAN	ALLAYAFALAGNQDK	ALLAYAFALAGNQDK	RT: 31.75	*5.1130E+5	Lab2_UC_Day3_A
	P01023	A2MG_HUMAN	ALLAYAFALAGNQDK	ALLAYAFALAGNQDK	RT:	*1.6883E+5	Lab2_UC_Day3_B
	P01023	A2MG_HUMAN	ALLAYAFALAGNQDK	ALLAYAFALAGNQDK	RT:	*1.8720E+5	Lab2_UC_Day3_C
	P01023	A2MG_HUMAN	AAQVTIQSSGTFSSK	AAQVTIQSSGTFSSK	RT: 16.4	24165000	Lab1_IAC_Day1_A
	P01023	A2MG_HUMAN	AAQVTIQSSGTFSSK	AAQVTIQSSGTFSSK	RT: 16.44	51862000	Lab1_IAC_Day1_B
	P01023	A2MG_HUMAN	AAQVTIQSSGTFSSK	AAQVTIQSSGTFSSK	RT: 16.49	32636000	Lab1_IAC_Day1_C
	P01023	A2MG_HUMAN	AAQVTIQSSGTFSSK	AAQVTIQSSGTFSSK	RT: 16.33	45180000	Lab1_IAC_Day2_A
	P01023	A2MG_HUMAN	AAQVTIQSSGTFSSK	AAQVTIQSSGTFSSK	RT: 16.12	30512000	Lab1_IAC_Day2_B
	P01023	A2MG_HUMAN	AAQVTIQSSGTFSSK	AAQVTIQSSGTFSSK	RT: 16.21	21213000	Lab1_IAC_Day2_C
	P01023	A2MG_HUMAN	AAQVTIQSSGTFSSK	AAQVTIQSSGTFSSK	RT: 16.43	18304000	Lab1_IAC_Day3_A
	P01023	A2MG_HUMAN	AAQVTIQSSGTFSSK	AAQVTIQSSGTFSSK	RT: 16.54	13136000	Lab1_IAC_Day3_B
	P01023	A2MG_HUMAN	AAQVTIQSSGTFSSK	AAQVTIQSSGTFSSK	RT: 16.27	26722000	Lab1_IAC_Day3_C
	P01023	A2MG_HUMAN	AAQVTIQSSGTFSSK	AAQVTIQSSGTFSSK	RT: 16.45	*4.3093E+6	Lab1_UC_Day1_A
	P01023	A2MG_HUMAN	AAQVTIQSSGTFSSK	AAQVTIQSSGTFSSK	RT: 16.52	*5.5901E+6	Lab1_UC_Day1_B
	P01023	A2MG_HUMAN	AAQVTIQSSGTFSSK	AAQVTIQSSGTFSSK	RT: 16.2	*1.4398E+7	Lab1_UC_Day1_C
	P01023	A2MG_HUMAN	AAQVTIQSSGTFSSK	AAQVTIQSSGTFSSK	RT: 16.37	*1.9184E+6	Lab1_UC_Day2_A
	P01023	A2MG_HUMAN	AAQVTIQSSGTFSSK	AAQVTIQSSGTFSSK	RT: 16.27	*3.0336E+5	Lab1_UC_Day2_B
	P01023	A2MG_HUMAN	AAQVTIQSSGTFSSK	AAQVTIQSSGTFSSK	RT: 16.53	*2.4437E+5	Lab1_UC_Day2_C
	P01023	A2MG_HUMAN	AAQVTIQSSGTFSSK	AAQVTIQSSGTFSSK	RT: 16.3	*9.8028E+5	Lab1_UC_Day3_A
	P01023	A2MG_HUMAN	AAQVTIQSSGTFSSK	AAQVTIQSSGTFSSK	RT:	*1.2240E+5	Lab1_UC_Day3_B
	P01023	A2MG_HUMAN	AAQVTIQSSGTFSSK	AAQVTIQSSGTFSSK	RT: 16.39	*6.8912E+6	Lab1_UC_Day3_C
	P01023	A2MG_HUMAN	AAQVTIQSSGTFSSK	AAQVTIQSSGTFSSK	RT: 16.31	44242000	Lab2_IAC_Day1_A
	P01023	A2MG_HUMAN	AAQVTIQSSGTFSSK	AAQVTIQSSGTFSSK	RT: 16.45	100970000	Lab2_IAC_Day1_B
	P01023	A2MG_HUMAN	AAQVTIQSSGTFSSK	AAQVTIQSSGTFSSK	RT: 16.36	230800000	Lab2_IAC_Day1_C
	P01023	A2MG_HUMAN	AAQVTIQSSGTFSSK	AAQVTIQSSGTFSSK	RT: 16.18	118660000	Lab2_IAC_Day2_A
	P01023	A2MG_HUMAN	AAQVTIQSSGTFSSK	AAQVTIQSSGTFSSK	RT: 16.32	51157000	Lab2_IAC_Day2_B
	P01023	A2MG_HUMAN	AAQVTIQSSGTFSSK	AAQVTIQSSGTFSSK	RT: 16.26	111030000	Lab2_IAC_Day2_C
	P01023	A2MG_HUMAN	AAQVTIQSSGTFSSK	AAQVTIQSSGTFSSK	RT: 16.2	338910000	Lab2_IAC_Day3_A
	P01023	A2MG_HUMAN	AAQVTIQSSGTFSSK	AAQVTIQSSGTFSSK	RT: 16.17	62714000	Lab2_IAC_Day3_B
	P01023	A2MG_HUMAN	AAQVTIQSSGTFSSK	AAQVTIQSSGTFSSK	RT: 16.3	351130000	Lab2_IAC_Day3_C
	P01023	A2MG_HUMAN	AAQVTIQSSGTFSSK	AAQVTIQSSGTFSSK	RT: 16.29	*1.1037E+6	Lab2_UC_Day1_A
	P01023	A2MG_HUMAN	AAQVTIQSSGTFSSK	AAQVTIQSSGTFSSK	RT: 16.34	*1.0164E+6	Lab2_UC_Day1_B
	P01023	A2MG_HUMAN	AAQVTIQSSGTFSSK	AAQVTIQSSGTFSSK	RT: 16.32	*1.5600E+6	Lab2_UC_Day1_C
	P01023	A2MG_HUMAN	AAQVTIQSSGTFSSK	AAQVTIQSSGTFSSK	RT: 16.3	*9.7201E+6	Lab2_UC_Day2_A
	P01023	A2MG_HUMAN	AAQVTIQSSGTFSSK	AAQVTIQSSGTFSSK	RT: 16.24	*8.6239E+5	Lab2_UC_Day2_B
	P01023	A2MG_HUMAN	AAQVTIQSSGTFSSK	AAQVTIQSSGTFSSK	RT: 16.26	*9.2138E+5	Lab2_UC_Day2_C
	P01023	A2MG_HUMAN	AAQVTIQSSGTFSSK	AAQVTIQSSGTFSSK	RT: 16.27	*5.1130E+5	Lab2_UC_Day3_A
	P01023	A2MG_HUMAN	AAQVTIQSSGTFSSK	AAQVTIQSSGTFSSK	RT: 16.22	*1.6883E+5	Lab2_UC_Day3_B
	P01023	A2MG_HUMAN	AAQVTIQSSGTFSSK	AAQVTIQSSGTFSSK	RT: 16.24	*1.8720E+5	Lab2_UC_Day3_C
	P01023	A2MG_HUMAN	VTGEGCVYLQTSLK	VTGEGC[+57]VYLQTSLK	RT: 21.02	24165000	Lab1_IAC_Day1_A
	P01023	A2MG_HUMAN	VTGEGCVYLQTSLK	VTGEGC[+57]VYLQTSLK	RT: 21.35	51862000	Lab1_IAC_Day1_B
	P01023	A2MG_HUMAN	VTGEGCVYLQTSLK	VTGEGC[+57]VYLQTSLK	RT: 21.24	32636000	Lab1_IAC_Day1_C
	P01023	A2MG_HUMAN	VTGEGCVYLQTSLK	VTGEGC[+57]VYLQTSLK	RT: 21.26	45180000	Lab1_IAC_Day2_A
	P01023	A2MG_HUMAN	VTGEGCVYLQTSLK	VTGEGC[+57]VYLQTSLK	RT: 21.05	30512000	Lab1_IAC_Day2_B
	P01023	A2MG_HUMAN	VTGEGCVYLQTSLK	VTGEGC[+57]VYLQTSLK	RT: 21.43	21213000	Lab1_IAC_Day2_C
	P01023	A2MG_HUMAN	VTGEGCVYLQTSLK	VTGEGC[+57]VYLQTSLK	RT: 21.42	18304000	Lab1_IAC_Day3_A
	P01023	A2MG_HUMAN	VTGEGCVYLQTSLK	VTGEGC[+57]VYLQTSLK	RT: 21.35	13136000	Lab1_IAC_Day3_B
	P01023	A2MG_HUMAN	VTGEGCVYLQTSLK	VTGEGC[+57]VYLQTSLK	RT: 21.16	26722000	Lab1_IAC_Day3_C
	P01023	A2MG_HUMAN	VTGEGCVYLQTSLK	VTGEGC[+57]VYLQTSLK	RT: 21.33	*4.3093E+6	Lab1_UC_Day1_A
	P01023	A2MG_HUMAN	VTGEGCVYLQTSLK	VTGEGC[+57]VYLQTSLK	RT: 21.17	*5.5901E+6	Lab1_UC_Day1_B
	P01023	A2MG_HUMAN	VTGEGCVYLQTSLK	VTGEGC[+57]VYLQTSLK	RT: 21.17	*1.4398E+7	Lab1_UC_Day1_C
	P01023	A2MG_HUMAN	VTGEGCVYLQTSLK	VTGEGC[+57]VYLQTSLK	RT: 21.46	*1.9184E+6	Lab1_UC_Day2_A
	P01023	A2MG_HUMAN	VTGEGCVYLQTSLK	VTGEGC[+57]VYLQTSLK	RT:	*3.0336E+5	Lab1_UC_Day2_B
	P01023	A2MG_HUMAN	VTGEGCVYLQTSLK	VTGEGC[+57]VYLQTSLK	RT:	*2.4437E+5	Lab1_UC_Day2_C
	P01023	A2MG_HUMAN	VTGEGCVYLQTSLK	VTGEGC[+57]VYLQTSLK	RT: 21.09	*9.8028E+5	Lab1_UC_Day3_A
	P01023	A2MG_HUMAN	VTGEGCVYLQTSLK	VTGEGC[+57]VYLQTSLK	RT:	*1.2240E+5	Lab1_UC_Day3_B
	P01023	A2MG_HUMAN	VTGEGCVYLQTSLK	VTGEGC[+57]VYLQTSLK	RT: 21.12	*6.8912E+6	Lab1_UC_Day3_C
	P01023	A2MG_HUMAN	VTGEGCVYLQTSLK	VTGEGC[+57]VYLQTSLK	RT: 21.27	44242000	Lab2_IAC_Day1_A
	P01023	A2MG_HUMAN	VTGEGCVYLQTSLK	VTGEGC[+57]VYLQTSLK	RT: 21.22	100970000	Lab2_IAC_Day1_B
	P01023	A2MG_HUMAN	VTGEGCVYLQTSLK	VTGEGC[+57]VYLQTSLK	RT: 21.53	230800000	Lab2_IAC_Day1_C
	P01023	A2MG_HUMAN	VTGEGCVYLQTSLK	VTGEGC[+57]VYLQTSLK	RT: 21.47	118660000	Lab2_IAC_Day2_A
	P01023	A2MG_HUMAN	VTGEGCVYLQTSLK	VTGEGC[+57]VYLQTSLK	RT: 21.45	51157000	Lab2_IAC_Day2_B
	P01023	A2MG_HUMAN	VTGEGCVYLQTSLK	VTGEGC[+57]VYLQTSLK	RT: 21.6	111030000	Lab2_IAC_Day2_C
	P01023	A2MG_HUMAN	VTGEGCVYLQTSLK	VTGEGC[+57]VYLQTSLK	RT: 21.28	338910000	Lab2_IAC_Day3_A
	P01023	A2MG_HUMAN	VTGEGCVYLQTSLK	VTGEGC[+57]VYLQTSLK	RT: 21.27	62714000	Lab2_IAC_Day3_B
	P01023	A2MG_HUMAN	VTGEGCVYLQTSLK	VTGEGC[+57]VYLQTSLK	RT: 21.6	351130000	Lab2_IAC_Day3_C
	P01023	A2MG_HUMAN	VTGEGCVYLQTSLK	VTGEGC[+57]VYLQTSLK	RT: 21.25	*1.1037E+6	Lab2_UC_Day1_A
	P01023	A2MG_HUMAN	VTGEGCVYLQTSLK	VTGEGC[+57]VYLQTSLK	RT: 21.3	*1.0164E+6	Lab2_UC_Day1_B
	P01023	A2MG_HUMAN	VTGEGCVYLQTSLK	VTGEGC[+57]VYLQTSLK	RT: 21.11	*1.5600E+6	Lab2_UC_Day1_C
	P01023	A2MG_HUMAN	VTGEGCVYLQTSLK	VTGEGC[+57]VYLQTSLK	RT: 21.22	*9.7201E+6	Lab2_UC_Day2_A
	P01023	A2MG_HUMAN	VTGEGCVYLQTSLK	VTGEGC[+57]VYLQTSLK	RT: 21.21	*8.6239E+5	Lab2_UC_Day2_B
	P01023	A2MG_HUMAN	VTGEGCVYLQTSLK	VTGEGC[+57]VYLQTSLK	RT: 21.17	*9.2138E+5	Lab2_UC_Day2_C
	P01023	A2MG_HUMAN	VTGEGCVYLQTSLK	VTGEGC[+57]VYLQTSLK	RT: 21.3	*5.1130E+5	Lab2_UC_Day3_A
	P01023	A2MG_HUMAN	VTGEGCVYLQTSLK	VTGEGC[+57]VYLQTSLK	RT: 21.19	*1.6883E+5	Lab2_UC_Day3_B
	P01023	A2MG_HUMAN	VTGEGCVYLQTSLK	VTGEGC[+57]VYLQTSLK	RT: 21.07	*1.8720E+5	Lab2_UC_Day3_C
	P01023	A2MG_HUMAN	TEVSSNHVLIYLDK	TEVSSNHVLIYLDK	RT: 20.74	24165000	Lab1_IAC_Day1_A
	P01023	A2MG_HUMAN	TEVSSNHVLIYLDK	TEVSSNHVLIYLDK	RT: 21.09	51862000	Lab1_IAC_Day1_B
	P01023	A2MG_HUMAN	TEVSSNHVLIYLDK	TEVSSNHVLIYLDK	RT: 20.97	32636000	Lab1_IAC_Day1_C
	P01023	A2MG_HUMAN	TEVSSNHVLIYLDK	TEVSSNHVLIYLDK	RT: 21.05	45180000	Lab1_IAC_Day2_A
	P01023	A2MG_HUMAN	TEVSSNHVLIYLDK	TEVSSNHVLIYLDK	RT: 20.81	30512000	Lab1_IAC_Day2_B
	P01023	A2MG_HUMAN	TEVSSNHVLIYLDK	TEVSSNHVLIYLDK	RT: 20.98	21213000	Lab1_IAC_Day2_C
	P01023	A2MG_HUMAN	TEVSSNHVLIYLDK	TEVSSNHVLIYLDK	RT: 21.21	18304000	Lab1_IAC_Day3_A
	P01023	A2MG_HUMAN	TEVSSNHVLIYLDK	TEVSSNHVLIYLDK	RT: 21.13	13136000	Lab1_IAC_Day3_B
	P01023	A2MG_HUMAN	TEVSSNHVLIYLDK	TEVSSNHVLIYLDK	RT: 20.95	26722000	Lab1_IAC_Day3_C
	P01023	A2MG_HUMAN	TEVSSNHVLIYLDK	TEVSSNHVLIYLDK	RT: 21.09	*4.3093E+6	Lab1_UC_Day1_A
	P01023	A2MG_HUMAN	TEVSSNHVLIYLDK	TEVSSNHVLIYLDK	RT: 21.04	*5.5901E+6	Lab1_UC_Day1_B
	P01023	A2MG_HUMAN	TEVSSNHVLIYLDK	TEVSSNHVLIYLDK	RT: 20.95	*1.4398E+7	Lab1_UC_Day1_C
	P01023	A2MG_HUMAN	TEVSSNHVLIYLDK	TEVSSNHVLIYLDK	RT:	*1.9184E+6	Lab1_UC_Day2_A
	P01023	A2MG_HUMAN	TEVSSNHVLIYLDK	TEVSSNHVLIYLDK	RT: 20.74	*3.0336E+5	Lab1_UC_Day2_B
	P01023	A2MG_HUMAN	TEVSSNHVLIYLDK	TEVSSNHVLIYLDK	RT:	*2.4437E+5	Lab1_UC_Day2_C
	P01023	A2MG_HUMAN	TEVSSNHVLIYLDK	TEVSSNHVLIYLDK	RT: 20.89	*9.8028E+5	Lab1_UC_Day3_A
	P01023	A2MG_HUMAN	TEVSSNHVLIYLDK	TEVSSNHVLIYLDK	RT: 20.99	*1.2240E+5	Lab1_UC_Day3_B
	P01023	A2MG_HUMAN	TEVSSNHVLIYLDK	TEVSSNHVLIYLDK	RT: 20.89	*6.8912E+6	Lab1_UC_Day3_C
	P01023	A2MG_HUMAN	TEVSSNHVLIYLDK	TEVSSNHVLIYLDK	RT: 21.12	44242000	Lab2_IAC_Day1_A
	P01023	A2MG_HUMAN	TEVSSNHVLIYLDK	TEVSSNHVLIYLDK	RT: 20.93	100970000	Lab2_IAC_Day1_B
	P01023	A2MG_HUMAN	TEVSSNHVLIYLDK	TEVSSNHVLIYLDK	RT: 21.11	230800000	Lab2_IAC_Day1_C
	P01023	A2MG_HUMAN	TEVSSNHVLIYLDK	TEVSSNHVLIYLDK	RT: 20.84	118660000	Lab2_IAC_Day2_A
	P01023	A2MG_HUMAN	TEVSSNHVLIYLDK	TEVSSNHVLIYLDK	RT: 20.96	51157000	Lab2_IAC_Day2_B
	P01023	A2MG_HUMAN	TEVSSNHVLIYLDK	TEVSSNHVLIYLDK	RT: 21.08	111030000	Lab2_IAC_Day2_C
	P01023	A2MG_HUMAN	TEVSSNHVLIYLDK	TEVSSNHVLIYLDK	RT: 20.83	338910000	Lab2_IAC_Day3_A
	P01023	A2MG_HUMAN	TEVSSNHVLIYLDK	TEVSSNHVLIYLDK	RT: 21.03	62714000	Lab2_IAC_Day3_B
	P01023	A2MG_HUMAN	TEVSSNHVLIYLDK	TEVSSNHVLIYLDK	RT: 21.01	351130000	Lab2_IAC_Day3_C
	P01023	A2MG_HUMAN	TEVSSNHVLIYLDK	TEVSSNHVLIYLDK	RT:	*1.1037E+6	Lab2_UC_Day1_A
	P01023	A2MG_HUMAN	TEVSSNHVLIYLDK	TEVSSNHVLIYLDK	RT:	*1.0164E+6	Lab2_UC_Day1_B
	P01023	A2MG_HUMAN	TEVSSNHVLIYLDK	TEVSSNHVLIYLDK	RT: 20.85	*1.5600E+6	Lab2_UC_Day1_C
	P01023	A2MG_HUMAN	TEVSSNHVLIYLDK	TEVSSNHVLIYLDK	RT: 21.05	*9.7201E+6	Lab2_UC_Day2_A
	P01023	A2MG_HUMAN	TEVSSNHVLIYLDK	TEVSSNHVLIYLDK	RT:	*8.6239E+5	Lab2_UC_Day2_B
	P01023	A2MG_HUMAN	TEVSSNHVLIYLDK	TEVSSNHVLIYLDK	RT:	*9.2138E+5	Lab2_UC_Day2_C
	P01023	A2MG_HUMAN	TEVSSNHVLIYLDK	TEVSSNHVLIYLDK	RT:	*5.1130E+5	Lab2_UC_Day3_A
	P01023	A2MG_HUMAN	TEVSSNHVLIYLDK	TEVSSNHVLIYLDK	RT:	*1.6883E+5	Lab2_UC_Day3_B
	P01023	A2MG_HUMAN	TEVSSNHVLIYLDK	TEVSSNHVLIYLDK	RT: 20.92	*1.8720E+5	Lab2_UC_Day3_C
	P01023	A2MG_HUMAN	VYDYYETDEFAIAEYNAPCSK	VYDYYETDEFAIAEYNAPC[+57]SK	RT: 29.79	24165000	Lab1_IAC_Day1_A
	P01023	A2MG_HUMAN	VYDYYETDEFAIAEYNAPCSK	VYDYYETDEFAIAEYNAPC[+57]SK	RT: 29.76	51862000	Lab1_IAC_Day1_B
	P01023	A2MG_HUMAN	VYDYYETDEFAIAEYNAPCSK	VYDYYETDEFAIAEYNAPC[+57]SK	RT: 29.44	32636000	Lab1_IAC_Day1_C
	P01023	A2MG_HUMAN	VYDYYETDEFAIAEYNAPCSK	VYDYYETDEFAIAEYNAPC[+57]SK	RT: 29.84	45180000	Lab1_IAC_Day2_A
	P01023	A2MG_HUMAN	VYDYYETDEFAIAEYNAPCSK	VYDYYETDEFAIAEYNAPC[+57]SK	RT: 29.77	30512000	Lab1_IAC_Day2_B
	P01023	A2MG_HUMAN	VYDYYETDEFAIAEYNAPCSK	VYDYYETDEFAIAEYNAPC[+57]SK	RT: 29.74	21213000	Lab1_IAC_Day2_C
	P01023	A2MG_HUMAN	VYDYYETDEFAIAEYNAPCSK	VYDYYETDEFAIAEYNAPC[+57]SK	RT: 29.84	18304000	Lab1_IAC_Day3_A
	P01023	A2MG_HUMAN	VYDYYETDEFAIAEYNAPCSK	VYDYYETDEFAIAEYNAPC[+57]SK	RT: 29.76	13136000	Lab1_IAC_Day3_B
	P01023	A2MG_HUMAN	VYDYYETDEFAIAEYNAPCSK	VYDYYETDEFAIAEYNAPC[+57]SK	RT: 29.94	26722000	Lab1_IAC_Day3_C
	P01023	A2MG_HUMAN	VYDYYETDEFAIAEYNAPCSK	VYDYYETDEFAIAEYNAPC[+57]SK	RT: 29.96	*4.3093E+6	Lab1_UC_Day1_A
	P01023	A2MG_HUMAN	VYDYYETDEFAIAEYNAPCSK	VYDYYETDEFAIAEYNAPC[+57]SK	RT: 29.65	*5.5901E+6	Lab1_UC_Day1_B
	P01023	A2MG_HUMAN	VYDYYETDEFAIAEYNAPCSK	VYDYYETDEFAIAEYNAPC[+57]SK	RT: 29.43	*1.4398E+7	Lab1_UC_Day1_C
	P01023	A2MG_HUMAN	VYDYYETDEFAIAEYNAPCSK	VYDYYETDEFAIAEYNAPC[+57]SK	RT: 29.71	*1.9184E+6	Lab1_UC_Day2_A
	P01023	A2MG_HUMAN	VYDYYETDEFAIAEYNAPCSK	VYDYYETDEFAIAEYNAPC[+57]SK	RT: 29.85	*3.0336E+5	Lab1_UC_Day2_B
	P01023	A2MG_HUMAN	VYDYYETDEFAIAEYNAPCSK	VYDYYETDEFAIAEYNAPC[+57]SK	RT: 29.65	*2.4437E+5	Lab1_UC_Day2_C
	P01023	A2MG_HUMAN	VYDYYETDEFAIAEYNAPCSK	VYDYYETDEFAIAEYNAPC[+57]SK	RT: 29.74	*9.8028E+5	Lab1_UC_Day3_A
	P01023	A2MG_HUMAN	VYDYYETDEFAIAEYNAPCSK	VYDYYETDEFAIAEYNAPC[+57]SK	RT: 29.65	*1.2240E+5	Lab1_UC_Day3_B
	P01023	A2MG_HUMAN	VYDYYETDEFAIAEYNAPCSK	VYDYYETDEFAIAEYNAPC[+57]SK	RT: 29.78	*6.8912E+6	Lab1_UC_Day3_C
	P01023	A2MG_HUMAN	VYDYYETDEFAIAEYNAPCSK	VYDYYETDEFAIAEYNAPC[+57]SK	RT: 29.74	44242000	Lab2_IAC_Day1_A
	P01023	A2MG_HUMAN	VYDYYETDEFAIAEYNAPCSK	VYDYYETDEFAIAEYNAPC[+57]SK	RT: 29.66	100970000	Lab2_IAC_Day1_B
	P01023	A2MG_HUMAN	VYDYYETDEFAIAEYNAPCSK	VYDYYETDEFAIAEYNAPC[+57]SK	RT: 29.93	230800000	Lab2_IAC_Day1_C
	P01023	A2MG_HUMAN	VYDYYETDEFAIAEYNAPCSK	VYDYYETDEFAIAEYNAPC[+57]SK	RT: 29.62	118660000	Lab2_IAC_Day2_A
	P01023	A2MG_HUMAN	VYDYYETDEFAIAEYNAPCSK	VYDYYETDEFAIAEYNAPC[+57]SK	RT: 29.84	51157000	Lab2_IAC_Day2_B
	P01023	A2MG_HUMAN	VYDYYETDEFAIAEYNAPCSK	VYDYYETDEFAIAEYNAPC[+57]SK	RT: 29.81	111030000	Lab2_IAC_Day2_C
	P01023	A2MG_HUMAN	VYDYYETDEFAIAEYNAPCSK	VYDYYETDEFAIAEYNAPC[+57]SK	RT: 29.38	338910000	Lab2_IAC_Day3_A
	P01023	A2MG_HUMAN	VYDYYETDEFAIAEYNAPCSK	VYDYYETDEFAIAEYNAPC[+57]SK	RT: 29.92	62714000	Lab2_IAC_Day3_B
	P01023	A2MG_HUMAN	VYDYYETDEFAIAEYNAPCSK	VYDYYETDEFAIAEYNAPC[+57]SK	RT: 29.94	351130000	Lab2_IAC_Day3_C
	P01023	A2MG_HUMAN	VYDYYETDEFAIAEYNAPCSK	VYDYYETDEFAIAEYNAPC[+57]SK	RT: 29.77	*1.1037E+6	Lab2_UC_Day1_A
	P01023	A2MG_HUMAN	VYDYYETDEFAIAEYNAPCSK	VYDYYETDEFAIAEYNAPC[+57]SK	RT: 29.76	*1.0164E+6	Lab2_UC_Day1_B
	P01023	A2MG_HUMAN	VYDYYETDEFAIAEYNAPCSK	VYDYYETDEFAIAEYNAPC[+57]SK	RT: 29.81	*1.5600E+6	Lab2_UC_Day1_C
	P01023	A2MG_HUMAN	VYDYYETDEFAIAEYNAPCSK	VYDYYETDEFAIAEYNAPC[+57]SK	RT: 29.83	*9.7201E+6	Lab2_UC_Day2_A
	P01023	A2MG_HUMAN	VYDYYETDEFAIAEYNAPCSK	VYDYYETDEFAIAEYNAPC[+57]SK	RT: 29.67	*8.6239E+5	Lab2_UC_Day2_B
	P01023	A2MG_HUMAN	VYDYYETDEFAIAEYNAPCSK	VYDYYETDEFAIAEYNAPC[+57]SK	RT: 29.79	*9.2138E+5	Lab2_UC_Day2_C
	P01023	A2MG_HUMAN	VYDYYETDEFAIAEYNAPCSK	VYDYYETDEFAIAEYNAPC[+57]SK	RT: 29.78	*5.1130E+5	Lab2_UC_Day3_A
	P01023	A2MG_HUMAN	VYDYYETDEFAIAEYNAPCSK	VYDYYETDEFAIAEYNAPC[+57]SK	RT: 30.06	*1.6883E+5	Lab2_UC_Day3_B
	P01023	A2MG_HUMAN	VYDYYETDEFAIAEYNAPCSK	VYDYYETDEFAIAEYNAPC[+57]SK	RT: 29.6	*1.8720E+5	Lab2_UC_Day3_C
	P02649	APOE_HUMAN	VEQAVETEPEPELR	VEQAVETEPEPELR	RT: 17.25	1120900000	Lab1_IAC_Day1_A
	P02649	APOE_HUMAN	VEQAVETEPEPELR	VEQAVETEPEPELR	RT: 16.79	965730000	Lab1_IAC_Day1_B
	P02649	APOE_HUMAN	VEQAVETEPEPELR	VEQAVETEPEPELR	RT: 17.06	1019200000	Lab1_IAC_Day1_C
	P02649	APOE_HUMAN	VEQAVETEPEPELR	VEQAVETEPEPELR	RT: 16.9	1072100000	Lab1_IAC_Day2_A
	P02649	APOE_HUMAN	VEQAVETEPEPELR	VEQAVETEPEPELR	RT: 16.69	1176000000	Lab1_IAC_Day2_B
	P02649	APOE_HUMAN	VEQAVETEPEPELR	VEQAVETEPEPELR	RT: 16.73	1060600000	Lab1_IAC_Day2_C
	P02649	APOE_HUMAN	VEQAVETEPEPELR	VEQAVETEPEPELR	RT: 16.92	1070100000	Lab1_IAC_Day3_A
	P02649	APOE_HUMAN	VEQAVETEPEPELR	VEQAVETEPEPELR	RT: 17.12	1027400000	Lab1_IAC_Day3_B
	P02649	APOE_HUMAN	VEQAVETEPEPELR	VEQAVETEPEPELR	RT: 16.89	1002700000	Lab1_IAC_Day3_C
	P02649	APOE_HUMAN	VEQAVETEPEPELR	VEQAVETEPEPELR	RT: 17.01	1219500000	Lab1_UC_Day1_A
	P02649	APOE_HUMAN	VEQAVETEPEPELR	VEQAVETEPEPELR	RT: 17.02	1231200000	Lab1_UC_Day1_B
	P02649	APOE_HUMAN	VEQAVETEPEPELR	VEQAVETEPEPELR	RT: 16.64	1278100000	Lab1_UC_Day1_C
	P02649	APOE_HUMAN	VEQAVETEPEPELR	VEQAVETEPEPELR	RT: 16.81	1267400000	Lab1_UC_Day2_A
	P02649	APOE_HUMAN	VEQAVETEPEPELR	VEQAVETEPEPELR	RT: 16.9	1256700000	Lab1_UC_Day2_B
	P02649	APOE_HUMAN	VEQAVETEPEPELR	VEQAVETEPEPELR	RT: 17.05	1093600000	Lab1_UC_Day2_C
	P02649	APOE_HUMAN	VEQAVETEPEPELR	VEQAVETEPEPELR	RT: 16.75	1321200000	Lab1_UC_Day3_A
	P02649	APOE_HUMAN	VEQAVETEPEPELR	VEQAVETEPEPELR	RT: 17.01	1222300000	Lab1_UC_Day3_B
	P02649	APOE_HUMAN	VEQAVETEPEPELR	VEQAVETEPEPELR	RT: 17.08	1276000000	Lab1_UC_Day3_C
	P02649	APOE_HUMAN	VEQAVETEPEPELR	VEQAVETEPEPELR	RT: 16.87	987740000	Lab2_IAC_Day1_A
	P02649	APOE_HUMAN	VEQAVETEPEPELR	VEQAVETEPEPELR	RT: 17.15	1230900000	Lab2_IAC_Day1_B
	P02649	APOE_HUMAN	VEQAVETEPEPELR	VEQAVETEPEPELR	RT: 16.92	1004100000	Lab2_IAC_Day1_C
	P02649	APOE_HUMAN	VEQAVETEPEPELR	VEQAVETEPEPELR	RT: 16.39	1106000000	Lab2_IAC_Day2_A
	P02649	APOE_HUMAN	VEQAVETEPEPELR	VEQAVETEPEPELR	RT: 16.96	1365600000	Lab2_IAC_Day2_B
	P02649	APOE_HUMAN	VEQAVETEPEPELR	VEQAVETEPEPELR	RT: 16.86	1050500000	Lab2_IAC_Day2_C
	P02649	APOE_HUMAN	VEQAVETEPEPELR	VEQAVETEPEPELR	RT: 16.67	855010000	Lab2_IAC_Day3_A
	P02649	APOE_HUMAN	VEQAVETEPEPELR	VEQAVETEPEPELR	RT: 16.66	1482000000	Lab2_IAC_Day3_B
	P02649	APOE_HUMAN	VEQAVETEPEPELR	VEQAVETEPEPELR	RT: 16.86	821930000	Lab2_IAC_Day3_C
	P02649	APOE_HUMAN	VEQAVETEPEPELR	VEQAVETEPEPELR	RT: 17.05	981130000	Lab2_UC_Day1_A
	P02649	APOE_HUMAN	VEQAVETEPEPELR	VEQAVETEPEPELR	RT: 17.2	1018600000	Lab2_UC_Day1_B
	P02649	APOE_HUMAN	VEQAVETEPEPELR	VEQAVETEPEPELR	RT: 16.93	906740000	Lab2_UC_Day1_C
	P02649	APOE_HUMAN	VEQAVETEPEPELR	VEQAVETEPEPELR	RT: 16.92	991970000	Lab2_UC_Day2_A
	P02649	APOE_HUMAN	VEQAVETEPEPELR	VEQAVETEPEPELR	RT: 16.72	978420000	Lab2_UC_Day2_B
	P02649	APOE_HUMAN	VEQAVETEPEPELR	VEQAVETEPEPELR	RT: 16.89	951330000	Lab2_UC_Day2_C
	P02649	APOE_HUMAN	VEQAVETEPEPELR	VEQAVETEPEPELR	RT: 16.8	960720000	Lab2_UC_Day3_A
	P02649	APOE_HUMAN	VEQAVETEPEPELR	VEQAVETEPEPELR	RT: 16.94	907470000	Lab2_UC_Day3_B
	P02649	APOE_HUMAN	VEQAVETEPEPELR	VEQAVETEPEPELR	RT: 16.83	943950000	Lab2_UC_Day3_C
	P02649	APOE_HUMAN	QQTEWQSGQR	QQTEWQSGQR	RT: 10.47	1120900000	Lab1_IAC_Day1_A
	P02649	APOE_HUMAN	QQTEWQSGQR	QQTEWQSGQR	RT: 10.19	965730000	Lab1_IAC_Day1_B
	P02649	APOE_HUMAN	QQTEWQSGQR	QQTEWQSGQR	RT: 10.53	1019200000	Lab1_IAC_Day1_C
	P02649	APOE_HUMAN	QQTEWQSGQR	QQTEWQSGQR	RT: 10.2	1072100000	Lab1_IAC_Day2_A
	P02649	APOE_HUMAN	QQTEWQSGQR	QQTEWQSGQR	RT: 10.2	1176000000	Lab1_IAC_Day2_B
	P02649	APOE_HUMAN	QQTEWQSGQR	QQTEWQSGQR	RT: 10.1	1060600000	Lab1_IAC_Day2_C
	P02649	APOE_HUMAN	QQTEWQSGQR	QQTEWQSGQR	RT: 10.24	1070100000	Lab1_IAC_Day3_A
	P02649	APOE_HUMAN	QQTEWQSGQR	QQTEWQSGQR	RT: 10.47	1027400000	Lab1_IAC_Day3_B
	P02649	APOE_HUMAN	QQTEWQSGQR	QQTEWQSGQR	RT: 9.96	1002700000	Lab1_IAC_Day3_C
	P02649	APOE_HUMAN	QQTEWQSGQR	QQTEWQSGQR	RT: 10.57	1219500000	Lab1_UC_Day1_A
	P02649	APOE_HUMAN	QQTEWQSGQR	QQTEWQSGQR	RT: 10.49	1231200000	Lab1_UC_Day1_B
	P02649	APOE_HUMAN	QQTEWQSGQR	QQTEWQSGQR	RT: 10.06	1278100000	Lab1_UC_Day1_C
	P02649	APOE_HUMAN	QQTEWQSGQR	QQTEWQSGQR	RT: 10.14	1267400000	Lab1_UC_Day2_A
	P02649	APOE_HUMAN	QQTEWQSGQR	QQTEWQSGQR	RT: 9.76	1256700000	Lab1_UC_Day2_B
	P02649	APOE_HUMAN	QQTEWQSGQR	QQTEWQSGQR	RT: 10.34	1093600000	Lab1_UC_Day2_C
	P02649	APOE_HUMAN	QQTEWQSGQR	QQTEWQSGQR	RT: 10.39	1321200000	Lab1_UC_Day3_A
	P02649	APOE_HUMAN	QQTEWQSGQR	QQTEWQSGQR	RT: 10.23	1222300000	Lab1_UC_Day3_B
	P02649	APOE_HUMAN	QQTEWQSGQR	QQTEWQSGQR	RT: 10.02	1276000000	Lab1_UC_Day3_C
	P02649	APOE_HUMAN	QQTEWQSGQR	QQTEWQSGQR	RT: 10.32	987740000	Lab2_IAC_Day1_A
	P02649	APOE_HUMAN	QQTEWQSGQR	QQTEWQSGQR	RT: 10.68	1230900000	Lab2_IAC_Day1_B
	P02649	APOE_HUMAN	QQTEWQSGQR	QQTEWQSGQR	RT: 10.56	1004100000	Lab2_IAC_Day1_C
	P02649	APOE_HUMAN	QQTEWQSGQR	QQTEWQSGQR	RT: 10.4	1106000000	Lab2_IAC_Day2_A
	P02649	APOE_HUMAN	QQTEWQSGQR	QQTEWQSGQR	RT: 10.1	1365600000	Lab2_IAC_Day2_B
	P02649	APOE_HUMAN	QQTEWQSGQR	QQTEWQSGQR	RT: 10.32	1050500000	Lab2_IAC_Day2_C
	P02649	APOE_HUMAN	QQTEWQSGQR	QQTEWQSGQR	RT: 10.05	855010000	Lab2_IAC_Day3_A
	P02649	APOE_HUMAN	QQTEWQSGQR	QQTEWQSGQR	RT: 10.45	1482000000	Lab2_IAC_Day3_B
	P02649	APOE_HUMAN	QQTEWQSGQR	QQTEWQSGQR	RT: 10.47	821930000	Lab2_IAC_Day3_C
	P02649	APOE_HUMAN	QQTEWQSGQR	QQTEWQSGQR	RT: 10.45	981130000	Lab2_UC_Day1_A
	P02649	APOE_HUMAN	QQTEWQSGQR	QQTEWQSGQR	RT: 10.58	1018600000	Lab2_UC_Day1_B
	P02649	APOE_HUMAN	QQTEWQSGQR	QQTEWQSGQR	RT: 10.47	906740000	Lab2_UC_Day1_C
	P02649	APOE_HUMAN	QQTEWQSGQR	QQTEWQSGQR	RT: 10.27	991970000	Lab2_UC_Day2_A
	P02649	APOE_HUMAN	QQTEWQSGQR	QQTEWQSGQR	RT: 10.12	978420000	Lab2_UC_Day2_B
	P02649	APOE_HUMAN	QQTEWQSGQR	QQTEWQSGQR	RT: 10.32	951330000	Lab2_UC_Day2_C
	P02649	APOE_HUMAN	QQTEWQSGQR	QQTEWQSGQR	RT: 10.33	960720000	Lab2_UC_Day3_A
	P02649	APOE_HUMAN	QQTEWQSGQR	QQTEWQSGQR	RT: 10.47	907470000	Lab2_UC_Day3_B
	P02649	APOE_HUMAN	QQTEWQSGQR	QQTEWQSGQR	RT: 9.97	943950000	Lab2_UC_Day3_C
	P02649	APOE_HUMAN	WELALGR	WELALGR	RT: 23.91	1120900000	Lab1_IAC_Day1_A
	P02649	APOE_HUMAN	WELALGR	WELALGR	RT: 23.98	965730000	Lab1_IAC_Day1_B
	P02649	APOE_HUMAN	WELALGR	WELALGR	RT: 23.83	1019200000	Lab1_IAC_Day1_C
	P02649	APOE_HUMAN	WELALGR	WELALGR	RT: 24.01	1072100000	Lab1_IAC_Day2_A
	P02649	APOE_HUMAN	WELALGR	WELALGR	RT: 23.84	1176000000	Lab1_IAC_Day2_B
	P02649	APOE_HUMAN	WELALGR	WELALGR	RT: 23.66	1060600000	Lab1_IAC_Day2_C
	P02649	APOE_HUMAN	WELALGR	WELALGR	RT: 23.89	1070100000	Lab1_IAC_Day3_A
	P02649	APOE_HUMAN	WELALGR	WELALGR	RT: 23.72	1027400000	Lab1_IAC_Day3_B
	P02649	APOE_HUMAN	WELALGR	WELALGR	RT: 23.95	1002700000	Lab1_IAC_Day3_C
	P02649	APOE_HUMAN	WELALGR	WELALGR	RT: 23.92	1219500000	Lab1_UC_Day1_A
	P02649	APOE_HUMAN	WELALGR	WELALGR	RT: 23.8	1231200000	Lab1_UC_Day1_B
	P02649	APOE_HUMAN	WELALGR	WELALGR	RT: 23.78	1278100000	Lab1_UC_Day1_C
	P02649	APOE_HUMAN	WELALGR	WELALGR	RT: 23.78	1267400000	Lab1_UC_Day2_A
	P02649	APOE_HUMAN	WELALGR	WELALGR	RT: 23.78	1256700000	Lab1_UC_Day2_B
	P02649	APOE_HUMAN	WELALGR	WELALGR	RT: 23.86	1093600000	Lab1_UC_Day2_C
	P02649	APOE_HUMAN	WELALGR	WELALGR	RT: 23.93	1321200000	Lab1_UC_Day3_A
	P02649	APOE_HUMAN	WELALGR	WELALGR	RT: 23.95	1222300000	Lab1_UC_Day3_B
	P02649	APOE_HUMAN	WELALGR	WELALGR	RT: 23.81	1276000000	Lab1_UC_Day3_C
	P02649	APOE_HUMAN	WELALGR	WELALGR	RT: 23.78	987740000	Lab2_IAC_Day1_A
	P02649	APOE_HUMAN	WELALGR	WELALGR	RT: 23.95	1230900000	Lab2_IAC_Day1_B
	P02649	APOE_HUMAN	WELALGR	WELALGR	RT: 23.82	1004100000	Lab2_IAC_Day1_C
	P02649	APOE_HUMAN	WELALGR	WELALGR	RT: 23.7	1106000000	Lab2_IAC_Day2_A
	P02649	APOE_HUMAN	WELALGR	WELALGR	RT: 23.81	1365600000	Lab2_IAC_Day2_B
	P02649	APOE_HUMAN	WELALGR	WELALGR	RT: 24.02	1050500000	Lab2_IAC_Day2_C
	P02649	APOE_HUMAN	WELALGR	WELALGR	RT: 23.44	855010000	Lab2_IAC_Day3_A
	P02649	APOE_HUMAN	WELALGR	WELALGR	RT: 23.87	1482000000	Lab2_IAC_Day3_B
	P02649	APOE_HUMAN	WELALGR	WELALGR	RT: 23.89	821930000	Lab2_IAC_Day3_C
	P02649	APOE_HUMAN	WELALGR	WELALGR	RT: 23.79	981130000	Lab2_UC_Day1_A
	P02649	APOE_HUMAN	WELALGR	WELALGR	RT: 23.9	1018600000	Lab2_UC_Day1_B
	P02649	APOE_HUMAN	WELALGR	WELALGR	RT: 23.94	906740000	Lab2_UC_Day1_C
	P02649	APOE_HUMAN	WELALGR	WELALGR	RT: 23.89	991970000	Lab2_UC_Day2_A
	P02649	APOE_HUMAN	WELALGR	WELALGR	RT: 23.68	978420000	Lab2_UC_Day2_B
	P02649	APOE_HUMAN	WELALGR	WELALGR	RT: 23.9	951330000	Lab2_UC_Day2_C
	P02649	APOE_HUMAN	WELALGR	WELALGR	RT: 23.97	960720000	Lab2_UC_Day3_A
	P02649	APOE_HUMAN	WELALGR	WELALGR	RT: 24.06	907470000	Lab2_UC_Day3_B
	P02649	APOE_HUMAN	WELALGR	WELALGR	RT: 23.74	943950000	Lab2_UC_Day3_C
	P02649	APOE_HUMAN	WVQTLSEQVQEELLSSQVTQELR	WVQTLSEQVQEELLSSQVTQELR	RT: 32.27	1120900000	Lab1_IAC_Day1_A
	P02649	APOE_HUMAN	WVQTLSEQVQEELLSSQVTQELR	WVQTLSEQVQEELLSSQVTQELR	RT: 32.26	965730000	Lab1_IAC_Day1_B
	P02649	APOE_HUMAN	WVQTLSEQVQEELLSSQVTQELR	WVQTLSEQVQEELLSSQVTQELR	RT: 32.17	1019200000	Lab1_IAC_Day1_C
	P02649	APOE_HUMAN	WVQTLSEQVQEELLSSQVTQELR	WVQTLSEQVQEELLSSQVTQELR	RT: 32.36	1072100000	Lab1_IAC_Day2_A
	P02649	APOE_HUMAN	WVQTLSEQVQEELLSSQVTQELR	WVQTLSEQVQEELLSSQVTQELR	RT: 32.32	1176000000	Lab1_IAC_Day2_B
	P02649	APOE_HUMAN	WVQTLSEQVQEELLSSQVTQELR	WVQTLSEQVQEELLSSQVTQELR	RT: 32.29	1060600000	Lab1_IAC_Day2_C
	P02649	APOE_HUMAN	WVQTLSEQVQEELLSSQVTQELR	WVQTLSEQVQEELLSSQVTQELR	RT: 32.36	1070100000	Lab1_IAC_Day3_A
	P02649	APOE_HUMAN	WVQTLSEQVQEELLSSQVTQELR	WVQTLSEQVQEELLSSQVTQELR	RT: 32.24	1027400000	Lab1_IAC_Day3_B
	P02649	APOE_HUMAN	WVQTLSEQVQEELLSSQVTQELR	WVQTLSEQVQEELLSSQVTQELR	RT: 32.32	1002700000	Lab1_IAC_Day3_C
	P02649	APOE_HUMAN	WVQTLSEQVQEELLSSQVTQELR	WVQTLSEQVQEELLSSQVTQELR	RT: 32.3	1219500000	Lab1_UC_Day1_A
	P02649	APOE_HUMAN	WVQTLSEQVQEELLSSQVTQELR	WVQTLSEQVQEELLSSQVTQELR	RT: 32.34	1231200000	Lab1_UC_Day1_B
	P02649	APOE_HUMAN	WVQTLSEQVQEELLSSQVTQELR	WVQTLSEQVQEELLSSQVTQELR	RT: 32.19	1278100000	Lab1_UC_Day1_C
	P02649	APOE_HUMAN	WVQTLSEQVQEELLSSQVTQELR	WVQTLSEQVQEELLSSQVTQELR	RT: 32.4	1267400000	Lab1_UC_Day2_A
	P02649	APOE_HUMAN	WVQTLSEQVQEELLSSQVTQELR	WVQTLSEQVQEELLSSQVTQELR	RT: 32.33	1256700000	Lab1_UC_Day2_B
	P02649	APOE_HUMAN	WVQTLSEQVQEELLSSQVTQELR	WVQTLSEQVQEELLSSQVTQELR	RT: 32.24	1093600000	Lab1_UC_Day2_C
	P02649	APOE_HUMAN	WVQTLSEQVQEELLSSQVTQELR	WVQTLSEQVQEELLSSQVTQELR	RT: 32.28	1321200000	Lab1_UC_Day3_A
	P02649	APOE_HUMAN	WVQTLSEQVQEELLSSQVTQELR	WVQTLSEQVQEELLSSQVTQELR	RT: 32.35	1222300000	Lab1_UC_Day3_B
	P02649	APOE_HUMAN	WVQTLSEQVQEELLSSQVTQELR	WVQTLSEQVQEELLSSQVTQELR	RT: 32.33	1276000000	Lab1_UC_Day3_C
	P02649	APOE_HUMAN	WVQTLSEQVQEELLSSQVTQELR	WVQTLSEQVQEELLSSQVTQELR	RT: 32.31	987740000	Lab2_IAC_Day1_A
	P02649	APOE_HUMAN	WVQTLSEQVQEELLSSQVTQELR	WVQTLSEQVQEELLSSQVTQELR	RT: 32.25	1230900000	Lab2_IAC_Day1_B
	P02649	APOE_HUMAN	WVQTLSEQVQEELLSSQVTQELR	WVQTLSEQVQEELLSSQVTQELR	RT: 32.35	1004100000	Lab2_IAC_Day1_C
	P02649	APOE_HUMAN	WVQTLSEQVQEELLSSQVTQELR	WVQTLSEQVQEELLSSQVTQELR	RT: 32.23	1106000000	Lab2_IAC_Day2_A
	P02649	APOE_HUMAN	WVQTLSEQVQEELLSSQVTQELR	WVQTLSEQVQEELLSSQVTQELR	RT: 32.25	1365600000	Lab2_IAC_Day2_B
	P02649	APOE_HUMAN	WVQTLSEQVQEELLSSQVTQELR	WVQTLSEQVQEELLSSQVTQELR	RT: 32.31	1050500000	Lab2_IAC_Day2_C
	P02649	APOE_HUMAN	WVQTLSEQVQEELLSSQVTQELR	WVQTLSEQVQEELLSSQVTQELR	RT: 32.16	855010000	Lab2_IAC_Day3_A
	P02649	APOE_HUMAN	WVQTLSEQVQEELLSSQVTQELR	WVQTLSEQVQEELLSSQVTQELR	RT: 32.32	1482000000	Lab2_IAC_Day3_B
	P02649	APOE_HUMAN	WVQTLSEQVQEELLSSQVTQELR	WVQTLSEQVQEELLSSQVTQELR	RT: 32.32	821930000	Lab2_IAC_Day3_C
	P02649	APOE_HUMAN	WVQTLSEQVQEELLSSQVTQELR	WVQTLSEQVQEELLSSQVTQELR	RT: 32.34	981130000	Lab2_UC_Day1_A
	P02649	APOE_HUMAN	WVQTLSEQVQEELLSSQVTQELR	WVQTLSEQVQEELLSSQVTQELR	RT: 32.32	1018600000	Lab2_UC_Day1_B
	P02649	APOE_HUMAN	WVQTLSEQVQEELLSSQVTQELR	WVQTLSEQVQEELLSSQVTQELR	RT: 32.28	906740000	Lab2_UC_Day1_C
	P02649	APOE_HUMAN	WVQTLSEQVQEELLSSQVTQELR	WVQTLSEQVQEELLSSQVTQELR	RT: 32.37	991970000	Lab2_UC_Day2_A
	P02649	APOE_HUMAN	WVQTLSEQVQEELLSSQVTQELR	WVQTLSEQVQEELLSSQVTQELR	RT: 32.29	978420000	Lab2_UC_Day2_B
	P02649	APOE_HUMAN	WVQTLSEQVQEELLSSQVTQELR	WVQTLSEQVQEELLSSQVTQELR	RT: 32.33	951330000	Lab2_UC_Day2_C
	P02649	APOE_HUMAN	WVQTLSEQVQEELLSSQVTQELR	WVQTLSEQVQEELLSSQVTQELR	RT: 32.32	960720000	Lab2_UC_Day3_A
	P02649	APOE_HUMAN	WVQTLSEQVQEELLSSQVTQELR	WVQTLSEQVQEELLSSQVTQELR	RT: 32.31	907470000	Lab2_UC_Day3_B
	P02649	APOE_HUMAN	WVQTLSEQVQEELLSSQVTQELR	WVQTLSEQVQEELLSSQVTQELR	RT: 32.26	943950000	Lab2_UC_Day3_C
	P02649	APOE_HUMAN	ALMDETMK	ALMDETMK	RT: 15.87	1120900000	Lab1_IAC_Day1_A
	P02649	APOE_HUMAN	ALMDETMK	ALMDETMK	RT: 16.02	965730000	Lab1_IAC_Day1_B
	P02649	APOE_HUMAN	ALMDETMK	ALMDETMK	RT: 16.02	1019200000	Lab1_IAC_Day1_C
	P02649	APOE_HUMAN	ALMDETMK	ALMDETMK	RT: 16	1072100000	Lab1_IAC_Day2_A
	P02649	APOE_HUMAN	ALMDETMK	ALMDETMK	RT: 15.76	1176000000	Lab1_IAC_Day2_B
	P02649	APOE_HUMAN	ALMDETMK	ALMDETMK	RT: 15.82	1060600000	Lab1_IAC_Day2_C
	P02649	APOE_HUMAN	ALMDETMK	ALMDETMK	RT: 15.92	1070100000	Lab1_IAC_Day3_A
	P02649	APOE_HUMAN	ALMDETMK	ALMDETMK	RT: 16.07	1027400000	Lab1_IAC_Day3_B
	P02649	APOE_HUMAN	ALMDETMK	ALMDETMK	RT: 15.77	1002700000	Lab1_IAC_Day3_C
	P02649	APOE_HUMAN	ALMDETMK	ALMDETMK	RT: 16	1219500000	Lab1_UC_Day1_A
	P02649	APOE_HUMAN	ALMDETMK	ALMDETMK	RT: 16.04	1231200000	Lab1_UC_Day1_B
	P02649	APOE_HUMAN	ALMDETMK	ALMDETMK	RT: 15.86	1278100000	Lab1_UC_Day1_C
	P02649	APOE_HUMAN	ALMDETMK	ALMDETMK	RT: 16.01	1267400000	Lab1_UC_Day2_A
	P02649	APOE_HUMAN	ALMDETMK	ALMDETMK	RT: 15.77	1256700000	Lab1_UC_Day2_B
	P02649	APOE_HUMAN	ALMDETMK	ALMDETMK	RT: 16.02	1093600000	Lab1_UC_Day2_C
	P02649	APOE_HUMAN	ALMDETMK	ALMDETMK	RT: 15.93	1321200000	Lab1_UC_Day3_A
	P02649	APOE_HUMAN	ALMDETMK	ALMDETMK	RT: 15.93	1222300000	Lab1_UC_Day3_B
	P02649	APOE_HUMAN	ALMDETMK	ALMDETMK	RT: 15.94	1276000000	Lab1_UC_Day3_C
[truncated: 42,714 more rows]
[truncated: 6 more columns]

## Sheet: 3
Supplementary Table 3. List of all quantified HDL-associated protein abundances for ultracentrifugation (UC) and immunoaffinity chromatography (IAC) in both laboratories (Lab 1 and Lab 2), across the three independent isolation days. These quantifications were obtainde by manual inspection of integrated peak areas in Skyline software. Coefficients of variation (CVs) and mean values are also displ…
SAMPLE_ID	Lab1_IAC_Day1_A	Lab1_IAC_Day1_B	Lab1_IAC_Day1_C	DAY 1	Lab1_IAC_Day2_A	Lab1_IAC_Day2_B	Lab1_IAC_Day2_C	DAY 2	Lab1_IAC_Day3_A	Lab1_IAC_Day3_B	Lab1_IAC_Day3_C	DAY 3	IAC		Lab1_UC_Day1_A	Lab1_UC_Day1_B	Lab1_UC_Day1_C	DAY 1	Lab1_UC_Day2_A	Lab1_UC_Day2_B	Lab1_UC_Day2_C	DAY 2	Lab1_UC_Day3_A	Lab1_UC_Day3_B	Lab1_UC_Day3_C	DAY 3	UC		Lab2_IAC_Day1_A	Lab2_IAC_Day1_B	Lab2_IAC_Day1_C	DAY 1	Lab2_IAC_Day2_A	Lab2_IAC_Day2_B	Lab2_IAC_Day2_C	DAY 2	Lab2_IAC_Day3_A	Lab2_IAC_Day3_B	Lab2_IAC_Day3_C	DAY 3	IAC		Lab2_UC_Day1_A	Lab2_UC_Day1_B	Lab2_UC_Day1_C	DAY 1	Lab2_UC_Day2_A	Lab2_UC_Day2_B	Lab2_UC_Day2_C
LAB	Lab1	Lab1	Lab1	Lab1	Lab1	Lab1	Lab1	Lab1	Lab1	Lab1	Lab1	Lab1	LAB 1	Lab1	Lab1	Lab1	Lab1	Lab1	Lab1	Lab1	Lab1	Lab1	Lab1	Lab1	Lab1	Lab1	LAB 1	Lab1	Lab2	Lab2	Lab2	Lab2	Lab2	Lab2	Lab2	Lab2	Lab2	Lab2	Lab2	Lab2	LAB 2	Lab2	Lab2	Lab2	Lab2	Lab2	Lab2	Lab2	Lab2
ISOLATION_TYPE	IAC	IAC	IAC	IAC	IAC	IAC	IAC	IAC	IAC	IAC	IAC	IAC	Interday Reproducibility	IAC	UC	UC	UC	UC	UC	UC	UC	UC	UC	UC	UC	UC	Interday Reproducibility	UC	IAC	IAC	IAC	IAC	IAC	IAC	IAC	IAC	IAC	IAC	IAC	IAC	Interday Reproducibility	IAC	UC	UC	UC	UC	UC	UC	UC
ISOLATION_DAY	DAY_1	DAY_1	DAY_1	CV (%)	DAY_2	DAY_2	DAY_2	CV (%)	DAY_3	DAY_3	DAY_3	CV (%)	CV_LAB1_IAC (%)	MEAN	DAY_1	DAY_1	DAY_1	CV (%)	DAY_2	DAY_2	DAY_2	CV (%)	DAY_3	DAY_3	DAY_3	CV (%)	CV_LAB1_UC (%)	MEAN	DAY_1	DAY_1	DAY_1	CV (%)	DAY_2	DAY_2	DAY_2	CV (%)	DAY_3	DAY_3	DAY_3	CV (%)	CV_LAB2_IAC (%)	MEAN	DAY_1	DAY_1	DAY_1	CV (%)	DAY_2	DAY_2	DAY_2
APOA1	58236000000	54111000000	55825000000	3.69674	57918000000	62891000000	57104000000	5.28241	55591000000	57045000000	56643000000	1.33063	3.43659	57045000000	58508000000	58350000000	53931000000	4.56374	57849000000	59029000000	59773000000	1.64765	62289000000	56995000000	55617000000	6.0417	4.08436	58350000000	49558000000	50086000000	51421000000	1.90684	54261000000	55751000000	55136000000	1.36018	42435000000	57923000000	44499000000	17.4166	6.89455	51421000000	59122000000	60912000000	58933000000	1.83069	60474000000	57014000000	62550000000
APOA2	1848600000	1571800000	1999700000	12.0111	1947300000	2132900000	1713500000	10.8822	1876500000	2166900000	1834100000	9.24613	10.7132	1876500000	2560800000	2450200000	2300600000	5.35804	2416200000	2506100000	2492100000	1.9572	2795800000	2560900000	2250800000	10.78	6.03175	2492100000	3552200000	2531800000	2845300000	17.5608	2404100000	2162300000	2316400000	5.33548	1845600000	2307400000	1948000000	11.9256	11.6073	2316400000	2985900000	2767700000	2869400000	3.79857	2963000000	2664200000	3061500000
A1BG	1975400	2558100	1671700	21.7781	2494700	2125800	1975000	12.1614	1855100	1833900	1802500	1.44574	11.7951	1975000	1898800	1976000	1571400	11.8325	2223700	1697200	1530400	19.9146	1880600	1682000	1762900	5.62576	12.4576	1762900	2222100	1915500	4056100	42.3825	2835300	1891600	2598200	20.106	5128000	2156600	5937300	45.1688	35.8858	2598200	1036700	1491700	2061400	33.5582	1809800	1522500	1473800
A2M	24165000	51862000	32636000	39.1824	45180000	30512000	21213000	37.4077	18304000	13136000	26722000	35.3709	37.3203	26722000	4309300	5590100	14398000	67.8152	1918400	303360	244370	115.557	980280	122400	6891200	138.307	107.226	1918400	44242000	100970000	230800000	76.3031	118660000	51157000	111030000	39.4888	338910000	62714000	351130000	65.0029	60.2649	111030000	1103700	1016400	1560000	23.7978	9720100	862390	921380
APOE	1120900000	965730000	1019200000	7.61384	1072100000	1176000000	1060600000	5.76363	1070100000	1027400000	1002700000	3.29962	5.55903	1060600000	1219500000	1231200000	1278100000	2.49506	1267400000	1256700000	1093600000	8.0771	1321200000	1222300000	1276000000	3.88879	4.82032	1256700000	987740000	1230900000	1004100000	12.6519	1106000000	1365600000	1050500000	14.3272	855010000	1482000000	821930000	35.3198	20.7663	1050500000	981130000	1018600000	906740000	5.87686	991970000	978420000	951330000
ADGRG6	190490	102120	165220	29.8241	187760	154640	181760	10.1	192340	140820	122770	23.7549	21.2263	165220	150430	84785	42918	58.4531	49640	62414	46938	15.5974	58311	20861	69249	51.2912	41.7806	58311	161980	409600	127330	66.0789	87714	356560	145160	72.0586	36220	457300	14306	147.498	95.2117	145160	#N/A	#N/A	#N/A	#DIV/0!	#N/A	#N/A	0
AGT	5909200	6250400	5159100	9.67056	7012800	7769600	6777300	7.21443	5571900	5546100	5576200	0.292548	5.72585	5909200	2753100	2324300	2534000	8.45116	2343900	1423600	1415400	30.893	2573200	1816200	1729600	22.7526	20.6989	2324300	10233000	18964000	12472000	32.6491	6060200	16675000	10597000	47.9358	16088000	16960000	12946000	13.7709	31.4519	12946000	944200	1180000	1818800	34.4289	1652300	928540	745690
AHSG	29765000	30868000	29458000	2.46918	38130000	33584000	33898000	7.21182	20870000	17026000	30029000	29.5035	13.0615	30029000	21248000	23706000	30737000	19.5191	36432000	16539000	11298000	61.8947	22841000	15690000	17000000	20.5682	33.994	21248000	25002000	321420000	58622000	120.213	33724000	712250000	52997000	145.05	105190000	570290000	96317000	105.387	123.55	96317000	26094000	20915000	27144000	13.4915	24534000	14537000	37297000
ALB	1189800000	2829600000	1402500000	49.3389	2551700000	1375000000	913880000	52.3426	942320000	710040000	1379500000	33.6344	45.1053	1375000000	2864200000	1484200000	3260600000	36.7649	1591100000	1323900000	743200000	35.5504	1224100000	866250000	844030000	21.8079	31.3744	1323900000	1154300000	3336300000	9612300000	93.407	4535000000	1576900000	5435300000	52.4435	19364000000	2400900000	18338000000	71.1518	72.3341	4535000000	372230000	927220000	1620500000	64.2556	1584700000	526040000	320630000
AMBP	6674100	6638000	8687400	15.995	8415300	8098100	8224600	1.93644	7053100	7235800	6569800	4.94931	7.62692	7235800	4700300	4164000	2991400	22.1152	4121900	1922000	1900400	48.2004	3380600	2509400	2326000	20.5736	30.2964	2991400	5023800	59445000	17010000	105.285	4759200	136780000	13912000	142.274	18639000	89086000	23524000	89.9168	112.492	18639000	2223300	2138000	4013900	37.9437	2528600	1630800	1775900
ANTXR1	1385600	1886600	1016900	30.5326	1661900	1472000	1554200	6.09425	1628400	1525400	1574000	3.26963	13.2988	1554200	1430800	1583000	1025900	21.3835	1307500	901220	1400600	22.0723	1491200	1253400	1231600	10.8647	18.1068	1307500	1177800	680130	805040	29.1686	833740	661810	1059700	23.4289	441310	621770	642730	19.4751	24.0242	680130	1078600	1287200	1332800	10.9931	1333400	1124700	1139100
ANTXR2	2116100	1976600	2119200	3.93358	2731300	2466000	2208800	10.5829	1720200	2309300	2096500	14.6086	9.70836	2119200	2630100	3257800	2404300	15.9996	3157900	2693900	3409900	11.7644	3300000	2320900	2752200	17.5814	15.1151	2752200	2315000	1108200	1928900	34.5456	1714900	1217700	2268600	30.322	1301200	1506900	1271500	9.42722	24.7649	1506900	3287000	3235900	3032500	4.22686	2792200	2718100	2826400
APCS	4503600	2760400	3322100	25.2154	3358400	3845100	4215700	11.2957	2549800	3600500	2845800	18.0672	18.1927	3358400	#N/A	#N/A	#N/A	#DIV/0!	#N/A	#N/A	#N/A	#DIV/0!	#N/A	#N/A	#N/A	#DIV/0!	#DIV/0!	#NUM!	787610	795460	444790	29.6221	205700	1115000	219020	101.547	85174	912560	87747	131.817	87.6623	444790	#N/A	#N/A	#N/A	#DIV/0!	#N/A	#N/A	#N/A
APMAP	10779000	11501000	10581000	4.42074	10904000	11420000	10095000	6.18043	10683000	9549800	9566600	6.5383	5.71315	10683000	1749700	2027300	3052400	30.1416	2800300	1703600	2773100	25.7857	3237500	1838800	2260400	29.3388	28.422	2260400	14407000	12462000	11352000	12.1378	14590000	11457000	13177000	12.0003	9569500	14381000	9435900	25.3152	16.4845	12462000	4783900	4581800	5235900	6.88099	3800700	3105600	6132600
APOA4	1790900000	1485000000	1821300000	10.9477	3473800000	3379600000	3124700000	5.43017	1641900000	1564800000	1559900000	2.89474	6.42421	1790900000	88600000	99779000	94596000	5.93101	117720000	77041000	77969000	25.5448	97408000	78982000	78986000	12.4958	14.6572	88600000	1094900000	1961800000	1458500000	28.9238	510690000	3049300000	719780000	98.7804	330890000	2150700000	376870000	108.903	78.869	1094900000	88417000	98933000	113640000	12.6277	102820000	90910000	92602000
APOA5	217820	1323300	1150200	66.2811	530060	1058400	1052200	34.4531	970780	567730	535220	35.1007	45.2783	970780	947860	668860	2130200	62.1158	1261600	421180	591520	58.6049	657790	1361900	481120	55.898	58.8729	668860	691680	1264600	1499600	36.0752	710690	1279600	428020	53.8062	1036900	870850	777610	14.6726	34.8513	870850	1008000	818060	471390	35.5298	930580	777760	575580
APOB	312760000	321250000	283860000	6.40661	352060000	387380000	357010000	5.2325	349780000	286370000	311540000	10.1073	7.24881	321250000	735360000	381340000	285040000	50.7511	370470000	367710000	397200000	4.30373	387860000	283090000	491240000	26.8654	27.3068	381340000	367170000	369060000	344450000	3.80195	510140000	917710000	531120000	35.1451	420450000	441490000	433300000	2.45645	13.8012	433300000	170680000	210050000	176150000	11.4894	185390000	174150000	205200000
APOC1	647110000	478240000	661020000	17.0878	704160000	773000000	645870000	8.99251	529340000	694890000	565210000	14.601	13.5605	647110000	747250000	783200000	644630000	9.91804	955650000	885370000	813010000	8.06199	920630000	790050000	1048600000	14.0555	10.6785	813010000	796530000	550000000	650310000	18.6257	472810000	542730000	639020000	15.1314	524810000	538920000	527470000	1.41355	11.7236	542730000	716030000	786950000	794790000	5.66458	789670000	811030000	823240000
APOC2	746620000	624480000	732930000	9.54121	697270000	767450000	679980000	6.47971	687020000	657760000	674930000	2.18397	6.0683	687020000	745900000	776730000	733570000	2.95599	850540000	827880000	726770000	8.21955	847290000	748130000	895190000	9.03443	6.73666	776730000	618900000	485380000	618910000	13.4212	693700000	606250000	703640000	8.02405	587380000	602790000	598070000	1.32455	7.58992	606250000	679230000	755820000	635230000	8.84294	721130000	744690000	707000000
APOC3	2469800000	2710800000	2478300000	5.35666	2614800000	3066600000	2904600000	7.99765	2892000000	2618900000	2585300000	6.2331	6.52914	2618900000	3789600000	4142100000	3099400000	14.4243	4090400000	3805400000	3680000000	5.45039	3977500000	3494500000	3717500000	6.48115	8.78528	3789600000	2599000000	2230700000	2203800000	9.41836	2225800000	2158300000	2653400000	11.4454	2012100000	2141500000	1961500000	4.55415	8.47264	2203800000	3558100000	3873800000	3238600000	8.92934	3414500000	3552600000	3275500000
APOC4	14789000	13940000	16071000	7.18397	15537000	15843000	14893000	3.14385	14064000	12607000	12565000	6.52652	5.61812	14789000	20846000	21431000	19321000	5.30539	29095000	21982000	22805000	15.7992	25828000	22166000	24844000	7.80572	9.63679	22166000	13746000	19443000	14088000	20.2742	17785000	19305000	17284000	5.8067	16147000	20578000	13182000	22.3744	16.1518	17284000	21467000	22705000	17501000	13.2241	25388000	25988000	22471000
APOD	123090000	121050000	118020000	2.1132	129560000	124770000	119100000	4.20654	140040000	177710000	141600000	13.9193	6.74634	124770000	155720000	134710000	125080000	11.3126	81820000	90678000	75269000	9.36351	118940000	79573000	99951000	19.7889	13.4883	99951000	110160000	98381000	77511000	17.3403	90545000	76364000	80706000	8.80306	51917000	108000000	66411000	38.5881	21.5772	80706000	66538000	53245000	60710000	11.0751	76906000	69087000	71260000
APOF	70000000	87418000	72726000	12.2128	90811000	96695000	96594000	3.55687	84299000	74826000	85363000	7.11794	7.62921	85363000	110880000	113900000	93554000	10.347	113150000	80342000	119410000	20.1183	116910000	94876000	95472000	12.2563	14.2405	110880000	103210000	136010000	86173000	23.3538	60390000	117700000	114820000	33.0702	46114000	129920000	64013000	55.1583	37.1941	103210000	92561000	95179000	110890000	9.95878	95899000	82460000	91754000
APOH	6247600	7974100	6839800	12.4965	8651800	5582400	5380300	28.0392	3758000	3365400	4432500	14.0115	18.1824	5582400	4277300	2891100	4551900	22.7872	8151000	1960800	1682900	93.0107	4147900	1607300	1413400	63.8565	59.8848	2891100	3147700	5267200	17447000	89.5174	10084000	3285700	10322000	50.5934	25101000	3643000	31080000	72.3517	70.8208	10084000	552810	1510400	3090800	74.6022	1595900	510460	739310
APOL1	250510000	228250000	253150000	5.60633	250790000	265380000	245480000	4.05868	255580000	206430000	212920000	11.8684	7.17781	250510000	153930000	136510000	143700000	6.04927	127770000	108230000	124830000	8.75962	144000000	118360000	121920000	10.8437	8.55087	127770000	271540000	357470000	247010000	19.8641	217060000	378850000	323590000	26.8312	146840000	377100000	154600000	57.8115	34.8356	271540000	95990000	86462000	95777000	5.86626	99549000	87860000	90824000
APOM	428910000	406590000	399710000	3.70751	391520000	447210000	379200000	8.92577	377450000	398300000	356740000	5.50469	6.04599	398300000	447700000	410290000	434470000	4.40328	463600000	347720000	389150000	14.674	465120000	393960000	385580000	10.5341	9.87045	410290000	382670000	428650000	355060000	9.56168	360910000	336240000	365100000	4.40409	306000000	363140000	274150000	14.3402	9.43533	360910000	405090000	331860000	367290000	9.9493	421940000	409120000	330130000
C1QA	79797000	57113000	61019000	18.3813	65677000	72300000	70964000	5.02881	89952000	71215000	77893000	11.9172	11.7758	71215000	#N/A	727760	1064100	26.5454	433670	119790	98142	86.4547	830160	#N/A	#N/A	#DIV/0!	#DIV/0!	580715	53837000	48356000	42203000	12.0922	44265000	40480000	50782000	11.535	30446000	42345000	32833000	17.8795	13.8356	42345000	607530	944590	10757	90.7744	363780	583820	339860
C1QB	380560000	334450000	311010000	10.3464	330170000	335470000	326480000	1.36646	463120000	400550000	400210000	8.59813	6.77033	335470000	3991400	11111000	17614000	62.479	3005700	628160	476470	103.531	7177300	#N/A	3001700	58.0135	74.6746	3498550	230610000	193920000	186900000	11.5173	181370000	163860000	189970000	7.4585	212180000	205360000	187170000	6.41394	8.46324	189970000	5293600	6348100	3007200	34.9764	4000500	6492700	3631600
C1QC	422660000	376660000	463940000	10.3687	359830000	354210000	364530000	1.43713	529090000	438420000	433940000	11.4927	7.7662	422660000	4988700	6130500	14197000	59.4802	190880	92370	239040	42.9425	431800	208410	305810	35.5171	45.9799	305810	321290000	255640000	246540000	14.8583	253020000	220950000	262780000	8.91108	255970000	252250000	249070000	1.36811	8.37917	253020000	422580	951380	4731100	115.468	243740	445220	371410
C1R	354140000	348970000	385750000	5.48583	376180000	383110000	428450000	7.17072	453680000	480200000	471560000	2.88713	5.18123	385750000	#N/A	13229000	5951900	53.6543	6115600	1216300	1269400	98.1273	15700000	#N/A	5083700	72.2379	74.6732	5951900	245840000	254850000	217560000	8.1269	219510000	209490000	237250000	6.32995	173740000	186210000	207050000	8.90442	7.78709	217560000	7683700	13751000	#N/A	40.0307	7059700	11366000	6264300
C1S	516540000	405880000	473900000	11.9914	484540000	497740000	507800000	2.34859	506510000	475020000	472340000	3.92092	6.08698	484540000	25077	3225700	2515500	87.4465	1403600	#N/A	159120	112.622	3538800	#N/A	669000	96.4521	98.8401	1403600	270140000	250630000	247690000	4.76343	235990000	246150000	285360000	10.1904	210070000	212660000	230630000	5.14163	6.6985	246150000	1901800	3428900	#N/A	40.5134	1559800	2819300	1601500
C2	337560	717830	218230	61.4572	405920	351480	313360	13.0335	264780	189850	324190	25.9312	33.474	324190	186120	161660	168880	7.2973	69334	44948	63776	21.5333	93414	67871	95834	18.077	15.6359	93414	227440	2740800	993020	97.5651	315700	3026600	665610	110.373	1133800	3175200	1402100	58.2704	88.736	1133800	83159	15461	67315	64.0177	44893	22031	102220
C3	396990000	464700000	409170000	8.52033	379720000	388030000	364410000	3.17489	382960000	335500000	355790000	6.65012	6.11511	382960000	351890000	370450000	318090000	7.65465	358990000	316550000	332370000	6.38385	331890000	313120000	363230000	7.53285	7.19045	332370000	357130000	1240500000	516680000	66.7969	373840000	1452600000	419560000	81.4852	574300000	1328800000	566740000	53.1787	67.1536	566740000	358990000	384490000	361240000	3.83386	360690000	355190000	311820000
C3orf85	993160	877660	926320	6.21935	959340	1084100	946300	7.63355	835730	707820	698270	10.2713	8.04139	926320	1941000	1958200	2082700	3.87795	2279800	1823500	1713800	15.4802	2264600	1642300	1896600	16.1735	11.8439	1941000	1053200	1047500	1432800	18.7485	911260	1020300	1225000	15.1382	753540	923280	661420	17.0428	16.9765	1020300	2124700	2272000	1944000	7.77279	2112600	2080300	1701300
C4A	113820	226770	66656	60.611	142450	158990	176400	10.6585	140830	169400	184550	13.4609	28.2435	158990	60039	54661	72026	14.2824	29195	14498	50646	57.8091	47340	36297	38598	14.2991	28.7969	47340	170010	817360	217050	89.9027	160400	1771800	262540	123.336	342100	850370	426640	50.4621	87.9004	342100	20073	146480	33295	104.298	31270	15784	43890
C4B	2856600	3671700	2993300	13.7536	3148900	3601200	3195300	7.50573	2477200	2663300	2909100	8.07381	9.77771	2993300	2545500	1804800	1603600	24.9937	1320200	1121400	1874600	27.1308	1695800	1159600	1539500	18.8237	23.6494	1603600	2775500	13399000	4458200	83.0243	3721400	19273000	5797400	87.9779	4573500	10387000	4668700	50.8826	73.9616	4668700	757260	859210	1398700	34.2961	1279500	1001600	1224500
C4BPA	11967000	8922800	14968000	25.2884	15465000	15808000	17093000	5.32329	31991000	41131000	30901000	16.2026	15.6048	15808000	122790	86612	361200	78.4384	73776	20573	31069	67.4062	111530	28308	73076	58.6869	68.1772	73776	21718000	46639000	17625000	54.7915	22638000	63434000	28395000	57.8685	29185000	47272000	26503000	32.9156	48.5252	28395000	79848	46919	33989	44.1261	64301	41232	100700
C4BPB	208560	152450	122900	26.9746	206190	165570	372930	44.2681	822860	902390	771290	7.93639	26.393	208560	#N/A	#N/A	#N/A	#DIV/0!	#N/A	#N/A	#N/A	#DIV/0!	#N/A	#N/A	#N/A	#DIV/0!	#DIV/0!	#NUM!	603350	1509000	272100	80.5586	163260	1818500	646110	97.1761	345520	1168100	412570	71.1445	82.9597	603350	#N/A	#N/A	#N/A	#DIV/0!	#N/A	#N/A	#N/A
C5	1782800	2125300	1815000	9.91422	1265500	1233100	978900	13.5402	624380	586680	665900	6.33343	9.92929	1233100	35340	50781	147880	78.2151	11042	#N/A	#N/A	#DIV/0!	#N/A	#N/A	#N/A	#DIV/0!	#DIV/0!	43060.5	1028700	6469800	3773700	72.4061	2648400	6635800	2626600	58.1433	4996100	10520000	4612200	49.2683	59.9392	4612200	84329	#N/A	51669	33.9624	#N/A	#N/A	21428
C6	6262900	5992300	6310000	2.77055	6088500	6662200	227830	82.3093	5655200	4591300	5132900	10.3771	31.819	5992300	3483200	2739300	2719500	14.6048	#N/A	1903600	2338900	14.5105	3361300	1406700	#N/A	57.9745	29.0299	2719500	5840500	10359000	7412400	29.1443	5385500	8582500	8244900	23.7222	5426500	9870400	5567400	36.3203	29.7289	7412400	1944600	1963500	#N/A	0.683929	1904800	1805200	1644400
C7	199650	299140	306170	22.2025	169410	254810	194840	21.2493	188640	16991	50079	106.838	50.0967	194840	#N/A	#N/A	#N/A	#DIV/0!	#N/A	#N/A	#N/A	#DIV/0!	#N/A	#N/A	#N/A	#DIV/0!	#DIV/0!	#NUM!	769990	3848700	2377100	66.0334	2361400	3330400	1571000	36.3996	3178400	2719000	3098100	8.1828	36.8719	2719000	#N/A	#N/A	#N/A	#DIV/0!	#N/A	#N/A	#N/A
C8A	161430000	163750000	181650000	6.54969	178520000	197240000	158490000	10.8818	146660000	189450000	202640000	16.2962	11.2426	178520000	201700000	192760000	146350000	16.4829	140720000	177040000	209720000	19.6307	226890000	192570000	214370000	8.22043	14.778	192760000	220540000	168150000	208380000	13.7771	127650000	154510000	220330000	28.4694	50900000	194180000	148220000	55.8033	32.6833	168150000	201340000	202640000	219010000	4.74228	200290000	191230000	178960000
C8B	765720	720100	580960	13.9701	862620	801530	564560	21.1927	1118000	421750	263320	75.6491	36.9373	720100	181910	#N/A	#N/A	#DIV/0!	#N/A	#N/A	#N/A	#DIV/0!	#N/A	#N/A	#N/A	#DIV/0!	#DIV/0!	181910	576910	5694000	1189900	112.357	874490	4403800	674610	105.716	1576700	3754400	1341500	59.8148	92.6295	1341500	#N/A	#N/A	#N/A	#DIV/0!	#N/A	#N/A	#N/A
C8G	248320	410160	189380	40.4489	410250	244110	245920	31.791	221940	240340	195730	10.2211	27.487	244110	44457	#N/A	44338	0.189528	#N/A	#N/A	#N/A	#DIV/0!	#N/A	#N/A	#N/A	#DIV/0!	#DIV/0!	44397.5	1345500	4618000	2811300	56.0425	2169100	3583200	2348800	28.5079	3199500	3054500	2908400	4.76568	29.772	2908400	#N/A	#N/A	#N/A	#DIV/0!	#N/A	#N/A	#N/A
C9	4178300	6049600	3380400	30.2044	4465700	5732100	4800700	13.1251	2745900	2171600	2376600	11.9702	18.4332	4178300	645690	653060	660630	1.14376	480840	387840	512620	14.0834	269680	509190	152760	58.5086	24.5786	509190	4150100	76231000	9682200	133.621	8170300	172980000	13118000	144.785	7757200	105060000	9498700	136.569	138.325	9682200	305860	321350	283450	6.27732	194430	116600	337720
CAMP	5907900	5825700	6180700	3.11202	5859000	6404100	6337600	4.79629	6391100	6372400	7032800	5.69804	4.53545	6337600	7783900	7042400	7670600	5.32655	7750300	7423000	8454200	6.69055	9159500	7281600	7525600	12.7813	8.26613	7670600	8249900	5671400	5631900	23.0177	6129200	4765800	7229500	20.4285	3618000	5706000	4755300	22.275	21.9071	5671400	6484300	4972300	6673200	15.4268	7156600	5716200	6734700
CD14	337980	355190	357880	3.08173	276690	312260	323320	8.01241	301940	281080	172990	27.467	12.8537	312260	#N/A	#N/A	10670	#DIV/0!	#N/A	#N/A	#N/A	#DIV/0!	#N/A	#N/A	#N/A	#DIV/0!	#DIV/0!	10670	77985	5024400	542180	145.185	20711	9733500	2859000	118.785	160500	6549300	250760	157.867	140.612	542180	#N/A	#N/A	#N/A	#DIV/0!	#N/A	#N/A	#N/A
CD248	407760	402070	355150	7.43507	377510	275220	505380	29.8719	270460	589490	366350	40.0448	25.784	377510	656680	431420	635920	21.6635	357060	375810	401990	5.96562	329030	350450	241600	18.7816	15.4702	375810	100010	160670	107290	27.0031	125110	147440	148990	9.50954	67679	115440	80787	28.0522	21.5216	115440	333200	304000	415140	16.4256	399330	275960	401620
CD44	317300	260500	221910	18.0005	226830	206470	272850	14.4473	248770	128750	166890	33.7929	22.0802	226830	414380	372800	413900	5.96185	422300	364070	258060	23.9184	397770	347350	374310	6.76154	12.2139	374310	160120	222610	213210	16.962	162870	133380	281780	40.7739	225650	147920	235480	23.6274	27.1211	213210	380670	383720	341150	6.44383	423730	423050	254440
CD5L	99656000	100580000	115690000	8.54855	112720000	112530000	115640000	1.53419	115190000	102470000	104000000	6.47686	5.51987	112530000	68425	1778100	1276400	84.4223	1494700	#N/A	#N/A	#DIV/0!	2240700	#N/A	854040	63.3667	#DIV/0!	1385550	186330000	218040000	132360000	24.2129	127490000	190760000	174230000	19.9897	103440000	217920000	115450000	43.2101	29.1375	174230000	3071800	1568000	#N/A	45.8359	1612400	1302600	2801700
CD99	1124100	977560	1287000	13.7038	1183400	1393600	1184000	9.66654	1177400	1251600	1276600	4.17693	9.18243	1184000	1961800	1391900	1726700	16.912	1540600	1463200	1642700	5.81294	1551300	1631400	1437200	6.33746	9.68748	1551300	1247500	1522800	1254400	11.702	1371600	1185500	1373700	8.24689	599560	1387500	779590	44.7703	21.5731	1254400	1922900	1478500	1980000	15.3053	1747000	1422200	1728100
CETP	449610	444670	486530	4.97003	390870	545970	468340	16.5566	334240	349360	339490	2.25104	7.92589	444670	#N/A	#N/A	#N/A	#DIV/0!	#N/A	#N/A	#N/A	#DIV/0!	#N/A	#N/A	#N/A	#DIV/0!	#DIV/0!	#NUM!	146860	798760	1146300	72.7636	299810	1621800	1155000	65.3742	47202	906610	421500	93.9917	77.3765	798760	#N/A	#N/A	#N/A	#DIV/0!	#N/A	#N/A	#N/A
CFB	116920000	122340000	137400000	8.4517	125650000	129850000	126550000	1.73642	136360000	121190000	116390000	8.36291	6.18368	125650000	160150000	182110000	167690000	6.56428	190760000	177500000	158910000	9.10474	180830000	157390000	170220000	6.9256	7.53154	170220000	131200000	104080000	121540000	11.5568	131810000	114570000	138530000	9.63258	95230000	102040000	87342000	7.75328	9.64756	114570000	170240000	184290000	138160000	14.3975	162340000	164920000	164940000
CFH	4118900	4044100	3961800	1.94428	5220300	4328300	4190500	12.2069	3306300	3318500	3678200	6.15208	6.76774	4044100	778590	278990	1527600	72.9283	60021	146830	8365.8	97.5368	77874	#N/A	9857.7	109.641	93.3686	112352	1983600	6896100	11015000	68.1816	7413300	5620500	8245200	18.9108	17627000	6682300	18747000	46.4448	44.5124	7413300	#N/A	#N/A	730500	#DIV/0!	35740	#N/A	#N/A
CFHR5	4237900	3495000	4707400	14.742	3274800	3546600	3592000	4.94185	4352700	4056400	3735300	7.62779	9.10388	3735300	#N/A	#N/A	#N/A	#DIV/0!	#N/A	#N/A	#N/A	#DIV/0!	#N/A	#N/A	#N/A	#DIV/0!	#DIV/0!	#NUM!	8014700	5833500	6228700	17.3655	6464200	5203100	6460700	12.0326	4558800	4720900	4737700	2.11443	10.5042	5833500	#N/A	#N/A	#N/A	#DIV/0!	#N/A	#N/A	#N/A
CFI	8415000	10200000	6595000	21.4502	9166500	10104000	8968600	6.44341	7089700	6319700	6555000	5.92929	11.2743	8415000	#N/A	#N/A	#N/A	#DIV/0!	#N/A	#N/A	#N/A	#DIV/0!	#N/A	#N/A	#N/A	#DIV/0!	#DIV/0!	#NUM!	13230000	10903000	11312000	10.5152	10753000	9712400	14396000	21.1639	10777000	9111600	13104000	18.2342	16.6378	10903000	#N/A	#N/A	#N/A	#DIV/0!	#N/A	#N/A	#N/A
CFP	316050	#N/A	224620	23.9151	189490	#N/A	148300	17.2449	76456	107530	#N/A	23.8851	21.6817	168895	#N/A	#N/A	#N/A	#DIV/0!	#N/A	#N/A	#N/A	#DIV/0!	#N/A	#N/A	#N/A	#DIV/0!	#DIV/0!	#NUM!	9579100	14019000	6673000	36.6646	9781600	10250000	8454100	9.8109	9786400	12992000	7244900	28.777	25.0842	9781600	#N/A	#N/A	#N/A	#DIV/0!	#N/A	#N/A	#N/A
CLU	1720500000	1490200000	1601200000	7.18063	1791700000	1993000000	1838200000	5.6231	1985800000	1890700000	1751500000	6.28143	6.36172	1791700000	44634000	51174000	52079000	8.24089	64769000	52747000	35164000	29.2559	50493000	27482000	41695000	29.1081	22.2016	50493000	1965600000	1572400000	1408100000	17.3758	1688900000	2020100000	1610400000	12.2637	1106600000	1893900000	1178900000	31.2376	20.2923	1610400000	34925000	34351000	33101000	2.73297	42029000	71602000	33921000
CP	1404700	4722700	1685200	70.6562	4308400	2390500	1158400	60.6084	1274600	806700	1911700	41.672	57.6455	1685200	1417700	844700	2448800	51.7625	72016	233770	31896	94.9443	168270	#N/A	364720	52.1252	66.2774	299245	3511400	7057300	22885000	92.5032	9005400	3473400	11009000	49.852	40949000	5424300	41603000	70.5926	70.9826	9005400	#N/A	52460	1769300	133.277	931660	#N/A	#N/A
CPB2	6163600	5482200	5874400	5.85601	6824300	5363400	5293500	14.8331	6670700	5407100	5860100	10.7066	10.4652	5860100	5411200	6046600	4857600	10.94	6092100	4130400	4734200	20.1525	5290900	4380600	4806500	9.4377	13.5101	4857600	1894700	9231400	5685200	65.4743	5070600	14930000	8652800	52.2526	5036500	11423000	5384500	49.318	55.6816	5685200	5039700	5189600	5110500	1.46654	5417200	5310500	5169100
CPN2	3093600	3940400	3048100	14.9537	3917300	3948000	3312000	9.6265	3342600	3281300	3795400	8.08493	10.8884	3342600	18801	13557	12894	21.4535	7070.4	9146.6	5107.9	28.4121	14204	6816.9	5361.7	53.9127	34.5927	9146.6	1878500	14285000	2627000	111.07	1695800	22306000	3428800	125.027	3685400	15334000	4589400	82.344	106.147	3685400	23561	#N/A	#N/A	#DIV/0!	4558.6	11170	65651
CRTAC1	472830	659540	595630	16.474	715170	705520	658580	4.36791	582630	500780	616440	10.4956	10.4458	616440	#N/A	#N/A	#N/A	#DIV/0!	#N/A	#N/A	#N/A	#DIV/0!	#N/A	#N/A	#N/A	#DIV/0!	#DIV/0!	#NUM!	927270	654580	800820	17.1821	830430	1034500	963400	10.9874	399520	691630	532890	27.0138	18.3945	800820	#N/A	#N/A	#N/A	#DIV/0!	#N/A	#N/A	#N/A
CTSG	61688	46234	35683	27.3235	40390	78192	37560	43.5875	151820	107670	21115	71.0847	47.3319	46234	#N/A	#N/A	#N/A	#DIV/0!	#N/A	#N/A	#N/A	#DIV/0!	#N/A	#N/A	#N/A	#DIV/0!	#DIV/0!	#NUM!	120350	102060	50808	39.5832	40078	113060	21743	82.8682	920040	88089	5110.7	149.812	90.7544	88089	#N/A	#N/A	#N/A	#DIV/0!	#N/A	#N/A	#N/A
DCD	3430400	3409800	4629800	18.2693	4433600	4522100	3517900	13.372	3399700	3970900	5474400	25.0298	18.8904	3970900	3826900	3657200	4080200	5.52232	3728100	3838300	4116500	5.13992	3845300	5132200	3823700	17.5602	9.40748	3838300	6299200	5065100	5139300	12.5806	5814900	6337000	5236700	9.49567	2993900	4758000	3228900	26.1702	16.0822	5139300	3077200	3652000	3191900	9.19872	3223100	2820500	3099800
ECM1	5142700	5027200	6200000	11.8454	6160400	5991600	6307300	2.56743	6580200	6296900	5847700	5.91784	6.77689	6160400	#N/A	#N/A	#N/A	#DIV/0!	#N/A	#N/A	#N/A	#DIV/0!	#N/A	#N/A	#N/A	#DIV/0!	#DIV/0!	#NUM!	5155800	6091900	6141500	9.5806	5846300	5210700	6220600	8.865	5385500	6418700	6061900	8.81178	9.08579	6061900	#N/A	#N/A	#N/A	#DIV/0!	#N/A	#N/A	#N/A
EFEMP1	13117000	11694000	11016000	8.97888	14655000	13803000	12777000	6.84134	11748000	11936000	10361000	7.58003	7.80009	11936000	#N/A	#N/A	#N/A	#DIV/0!	#N/A	#N/A	#N/A	#DIV/0!	103680	#N/A	#N/A	#DIV/0!	#DIV/0!	103680	15027000	10435000	12218000	18.4317	12029000	18101000	11649000	25.9965	8824900	12189000	9122000	18.5403	20.9895	12029000	#N/A	#N/A	#N/A	#DIV/0!	#N/A	#N/A	#N/A
F11	1622300	1746900	1278200	15.671	1476900	1736000	1524200	8.7382	1319600	1255200	1617400	13.8276	12.7456	1524200	#N/A	#N/A	#N/A	#DIV/0!	#N/A	#N/A	#N/A	#DIV/0!	#N/A	#N/A	#N/A	#DIV/0!	#DIV/0!	#NUM!	802730	1631000	4135800	79.2471	431600	1377700	2650600	74.901	658700	1468900	2388100	57.4843	70.5441	1468900	#N/A	#N/A	#N/A	#DIV/0!	#N/A	#N/A	#N/A
F12	905720	3362700	1319100	70.633	1967600	1102300	768260	48.3802	769560	410830	1255700	52.2189	57.0774	1102300	3314800	1163200	1559800	56.8936	1296700	1208700	647740	33.4937	1094600	784230	647180	27.2252	39.2041	1163200	1102300	1742900	6448600	94.2366	1207800	1186100	3437400	66.5497	14545000	1860000	15685000	71.7418	77.5093	1860000	232290	544800	1751600	95.1864	1367700	422140	227830
F13A1	4697200	4843400	4282300	6.31725	4490100	5163100	4773300	7.02674	5870600	5652600	5407400	4.10617	5.81672	4843400	316220	256210	185050	26.0062	368990	81303	114090	83.7128	259500	116850	72436	65.3339	58.351	185050	7244100	2770500	3063300	57.4082	3451300	3731300	3899600	6.1303	1998700	3300900	2096300	29.4201	30.9862	3300900	2182300	1969200	3657700	35.325	2648800	1829600	2387100
F2	359250000	368180000	320460000	7.26297	391470000	392750000	384210000	1.18255	394910000	387710000	379370000	2.00784	3.48445	384210000	27330000	32543000	20440000	22.6769	28079000	10123000	16115000	50.4926	24822000	16497000	13181000	33.0133	35.3943	20440000	510910000	388750000	471820000	13.6463	373220000	379150000	418790000	6.34654	320970000	417880000	375980000	13.0789	11.0239	388750000	55302000	52109000	84012000	27.5361	64677000	54487000	54778000
F5	2497400	2552500	2513600	1.12323	2256700	2551600	1850200	15.8674	1961000	1818900	1540000	12.0776	9.68941	2256700	#N/A	#N/A	#N/A	#DIV/0!	#N/A	#N/A	#N/A	#DIV/0!	#N/A	#N/A	#N/A	#DIV/0!	#DIV/0!	#NUM!	2070000	3011300	2880500	19.2135	1715600	2371300	2191000	16.1871	1336300	2990900	2225500	37.9113	24.4373	2225500	#N/A	#N/A	#N/A	#DIV/0!	#N/A	#N/A	#N/A
F7	269630	314270	163260	31.1497	402860	441840	424490	4.61612	230950	229320	200700	7.72221	14.496	269630	58983	#N/A	#N/A	#DIV/0!	#N/A	#N/A	#N/A	#DIV/0!	#N/A	#N/A	#N/A	#DIV/0!	#DIV/0!	58983	239690	1392400	150590	116.567	124250	1282100	228860	117.494	154330	1217100	165500	119.145	117.735	228860	#N/A	#N/A	#N/A	#DIV/0!	#N/A	#N/A	#N/A
F9	149880	226490	193380	20.2311	219710	153170	294740	31.8268	154690	104530	105910	23.4737	25.1772	154690	#N/A	#N/A	#N/A	#DIV/0!	#N/A	#N/A	#N/A	#DIV/0!	#N/A	#N/A	#N/A	#DIV/0!	#DIV/0!	#NUM!	#N/A	747320	97760	108.702	63529	1122500	190350	126.043	132710	698840	170590	94.7435	109.829	180470	#N/A	#N/A	#N/A	#DIV/0!	#N/A	#N/A	#N/A
FBLN1	32355000	25664000	30772000	11.8148	45429000	37753000	38493000	10.4401	29014000	26554000	27462000	4.49465	8.91651	30772000	699020	726690	746290	3.28032	946700	450000	522350	41.9479	683780	592480	521250	13.5974	19.6085	683780	13147000	51063000	25855000	64.2814	20350000	79209000	24704000	79.1813	14200000	61178000	16560000	86.3663	76.6097	24704000	650860	691820	1593800	54.4505	725640	605580	604630
FCGBP	102140000	106940000	102200000	2.65432	103000000	111150000	109750000	4.03629	114600000	105570000	101040000	6.44749	4.37937	105570000	10335000	10793000	12260000	9.03565	940220	6433800	5477200	68.5105	6556500	13360000	591730	93.456	57.0007	6556500	113810000	100220000	76931000	19.2303	85636000	96399000	95795000	6.52976	60210000	110020000	55576000	40.1025	21.9542	95795000	4554000	8131000	278790	90.9751	15100000	6204300	14722000
FCN3	1038000	849880	1023000	10.7751	1051900	957080	663830	22.708	801580	673100	837990	11.2368	14.9066	849880	260530	163000	195160	24.0985	336440	127640	209700	46.8374	200140	192940	278180	21.1269	30.6876	200140	585560	1818900	1265300	50.5001	1046000	875860	1072400	10.6876	1991900	1278700	1696600	21.6431	27.6103	1265300	250030	213850	52151	61.2555	211900	205530	46991
FETUB	177280	98861	136200	28.5378	#N/A	208810	214790	1.99646	104140	#N/A	#N/A	#DIV/0!	#DIV/0!	156740	#N/A	#N/A	#N/A	#DIV/0!	#N/A	#N/A	#N/A	#DIV/0!	#N/A	#N/A	#N/A	#DIV/0!	#DIV/0!	#NUM!	#N/A	2978800	#N/A	#DIV/0!	#N/A	5238900	277170	127.209	73901	4160700	133300	160.893	#DIV/0!	1627985	#N/A	#N/A	#N/A	#DIV/0!	#N/A	#N/A	#N/A
FGA	9980000	8850200	9402300	6.00317	11047000	10946000	10540000	2.47461	10776000	10853000	9422700	7.77231	5.4167	10540000	2450800	2302300	2624100	6.54961	2264000	3305500	1004500	52.5808	2209700	1401800	723000	51.5135	36.8813	2264000	6310300	4989300	6139500	12.3596	5598000	5707700	5927500	2.92089	5919800	6465800	5359100	9.35546	8.21198	5919800	12683000	10637000	21599000	38.9285	12983000	13338000	14570000
FGB	520980	522690	475490	5.28666	469120	501750	449970	5.52789	1078600	806190	778310	18.69	9.83484	520980	#N/A	#N/A	#N/A	#DIV/0!	#N/A	#N/A	#N/A	#DIV/0!	#N/A	#N/A	#N/A	#DIV/0!	#DIV/0!	#NUM!	2607400	1131900	1293600	48.2376	619650	1229400	674460	40.1027	652630	1278900	594240	45.0822	44.4742	1131900	#N/A	#N/A	#N/A	#DIV/0!	#N/A	#N/A	#N/A
FGFBP2	438620	368320	472980	12.5044	436610	338090	275700	23.1707	466850	409680	355080	13.6139	16.4296	409680	688810	532560	571070	13.6246	399690	251230	319900	22.9598	601180	476640	404800	20.1053	18.8965	476640	420860	470510	395320	8.91446	316130	322480	369540	8.68218	153730	421350	222090	52.3263	23.3076	369540	291340	227070	252200	12.6089	358820	274290	207670
FGG	187350	26361	131740	71.0086	186490	204520	143260	17.6776	92851	241280	164560	44.6541	44.4467	164560	#N/A	#N/A	#N/A	#DIV/0!	#N/A	#N/A	#N/A	#DIV/0!	#N/A	#N/A	#N/A	#DIV/0!	#DIV/0!	#NUM!	441070	349450	296700	20.1574	330500	443040	330770	17.6302	283280	823910	205070	77.0396	38.2757	330770	#N/A	#N/A	#N/A	#DIV/0!	#N/A	#N/A	#N/A
FN1	401920000	393310000	498330000	13.5224	429750000	388710000	464980000	8.92255	717060000	729390000	728370000	0.943983	7.79633	464980000	10913000	35202000	47416000	59.5996	4392200	47951000	58846000	77.7417	53235000	37640000	6313600	73.7623	70.3679	37640000	381130000	227570000	278910000	26.4211	301710000	230030000	281990000	13.6515	253840000	308530000	253380000	11.6613	17.2446	278910000	31279000	9418900	35865000	55.3743	39862000	8845800	56572000
GC	3759000	8277000	3666500	50.3533	6517700	4121500	2656300	43.9844	2802300	1833800	3662700	33.0764	42.4714	3666500	9502800	5373600	10188000	31.1728	8131700	4171600	2216000	62.2741	5013500	3277900	3078900	28.0773	40.5081	5013500	3086500	8328900	30589000	104.292	10729000	3046500	13753000	60.1513	51630000	4459900	50417000	75.7426	80.0619	10729000	1364900	3300900	6600500	70.4907	6114200	1955300	904460
GPLD1	127270000	131470000	141210000	5.36401	183100000	195450000	179760000	4.44104	150230000	132520000	130090000	7.98883	5.9313	141210000	4731900	5457500	5821400	10.393	2412300	684000	2408400	54.3196	6058900	1429600	1849800	82.2439	48.9855	2412300	36446000	65118000	51752000	28.0733	48822000	83069000	73350000	25.7976	41714000	75912000	48098000	32.9168	28.9292	51752000	3748200	4144500	1062500	56.171	1075000	2902100	2974800
GPX3	171130	544000	137590	79.3636	296960	306760	173710	28.6133	146480	98142	103750	22.7672	43.5814	171130	#N/A	#N/A	63345	#DIV/0!	#N/A	#N/A	#N/A	#DIV/0!	#N/A	#N/A	#N/A	#DIV/0!	#DIV/0!	63345	817710	1461700	1465600	29.8749	839330	1473300	1319300	27.3125	1360700	999460	2068300	36.8317	31.3397	1360700	#N/A	#N/A	#N/A	#DIV/0!	#N/A	#N/A	#N/A
GRN	1092700	1323800	1653600	20.7779	1460900	1158100	1682800	18.3682	1213400	1511000	1351000	10.9639	16.7033	1351000	#N/A	#N/A	#N/A	#DIV/0!	#N/A	#N/A	#N/A	#DIV/0!	#N/A	#N/A	#N/A	#DIV/0!	#DIV/0!	#NUM!	595120	749470	599820	13.5448	1064900	794790	967200	14.5141	532090	843070	645480	23.3656	17.1415	749470	#N/A	#N/A	#N/A	#DIV/0!	#N/A	#N/A	#N/A
GSN	3909800	4468800	3857800	8.30512	5016200	4345200	4480800	7.68944	2610500	2450900	4041400	28.8652	14.9532	4041400	1046400	492920	1352600	45.2011	838670	292510	112690	91.1867	531920	125050	307560	63.3863	66.5914	492920	1940700	97188000	7601300	150.188	3027500	186470000	14695000	150.899	12746000	115510000	14359000	123.838	141.642	14359000	2327800	159190	511640	116.426	677110	76105	5589900
HBA1	803280	998710	876930	11.0527	1257700	863590	733960	28.6601	708900	630210	811490	12.6805	17.4644	811490	1006400	623970	562950	32.8755	469990	507800	580960	10.8579	646180	411910	526490	22.1783	21.9706	562950	1378400	3388500	3984700	46.8111	3340000	2231800	2908100	19.7611	7945800	3154000	8485300	44.9532	37.1751	3340000	450180	550980	712450	23.1615	618780	575380	544760
HBB	7935400	6512100	8069600	11.4992	8516000	8024800	6655900	12.4666	5962900	4180500	5440200	17.6386	13.8681	6655900	1097900	814310	1501200	30.3373	552310	449680	433320	13.4808	549340	219850	404810	42.2039	28.674	549340	9100500	14326000	14613000	24.4728	11394000	14455000	11914000	13.0121	16879000	12461000	17708000	17.9859	18.4903	14326000	308510	472300	497670	24.0929	487990	276940	186380
HGFAC	451040	515630	480190	6.7068	476950	636010	462680	18.3197	665180	519020	521070	14.7425	13.2564	515630	#N/A	#N/A	#N/A	#DIV/0!	#N/A	#N/A	#N/A	#DIV/0!	#N/A	#N/A	#N/A	#DIV/0!	#DIV/0!	#NUM!	544520	1162600	404910	57.2774	297960	794620	720820	44.3358	452660	861140	621200	31.826	44.4797	621200	#N/A	#N/A	#N/A	#DIV/0!	#N/A	#N/A	#N/A
HLA-A	1700400	2551300	1442000	30.5824	2134300	2146500	2297300	4.14062	2292100	2005300	2161000	6.66926	13.7974	2146500	261290	391100	256500	25.2064	375590	158310	391460	42.2332	363710	275130	218410	25.6272	31.0223	275130	2687500	2144000	1628900	24.5819	1578300	1516500	1931200	13.3544	415700	1398500	912580	54.0649	30.6671	1578300	345500	285330	281960	11.7503	320150	347780	248550
HP	29229000	43812000	30790000	23.1347	42146000	33291000	26605000	22.9191	26480000	18382000	26865000	20.0359	22.0299	29229000	9871700	6226500	15182000	43.1916	2778100	3055000	1483000	34.4102	3089500	1212400	1142400	60.8622	46.1546	3055000	36891000	86569000	147870000	61.4648	75813000	53256000	90245000	25.5013	268720000	65048000	239440000	57.631	48.1991	86569000	420330	1465400	4556000	100.151	3479400	551650	367690
HPR	115280000	114110000	114850000	0.515749	114710000	130380000	115270000	7.40079	110970000	99691000	111480000	6.20601	4.70752	114710000	16684000	6756100	6311400	59.1345	4726200	3319600	3984100	17.5477	5177300	3402800	3414500	25.5402	34.0741	4726200	155210000	284870000	133640000	42.7735	95720000	226160000	180010000	39.5362	56553000	261570000	61185000	92.5784	58.296	155210000	1662800	3267500	5255500	53.0078	4191700	2137300	2147600
HPX	73384000	74586000	59967000	11.7087	91367000	84591000	72947000	11.2291	59966000	60837000	70920000	9.52695	10.8216	72947000	78991000	79190000	102230000	15.391	96177000	99816000	81888000	10.2309	86726000	81180000	90761000	5.57897	10.4003	86726000	81128000	85553000	192960000	52.8256	112560000	71904000	125890000	27.1838	273710000	76541000	262970000	54.2375	44.749	112560000	81497000	76772000	94197000	10.7082	99144000	79588000	82468000
HRG	19348000	25431000	21804000	13.7883	25668000	31257000	31500000	11.1932	19734000	20977000	21718000	4.81761	9.93305	21804000	1055300	2380200	1113800	49.3669	1486500	650560	1350500	38.5847	1277600	604680	945860	35.6918	41.2144	1113800	6757500	9858900	49840000	108.47	6927000	10000000	26466000	72.6387	18590000	9381100	32469000	57.6889	79.5993	10000000	1127300	1688200	1635800	20.8806	2109100	1649900	1215100
HSPA5	206800	173230	204060	9.57443	242380	295110	219460	15.3741	154440	215970	180800	16.8012	13.9166	206800	21231	21170	33776	28.5934	60602	67332	22520	48.1839	17951	8886.6	33491	61.8782	46.2185	22520	724100	555340	274170	43.89	571540	786630	479200	25.7563	344520	806770	347790	53.2209	40.9558	555340	11865	13724	7770.3	27.3927	25185	32060	32523
IGF2	151220	239910	93920	45.4934	108210	77244	103810	17.3749	130080	105550	125100	10.7832	24.5505	108210	173660	114780	149560	20.2747	118200	#N/A	#N/A	#DIV/0!	71184	34329	#N/A	49.3976	#DIV/0!	116490	117910	245030	360450	50.3119	112340	194550	209150	30.3416	196750	477450	328030	42.0405	40.898	209150	38844	#N/A	145340	81.7705	44508	27037	#N/A
IGFALS	3137200	3473300	3560400	6.59162	2856900	4959700	3355500	29.5049	3187600	3620400	2432700	19.5143	18.5369	3355500	1872200	1373900	1906100	17.3496	1928800	1697400	1813600	6.38077	2240900	2229700	1346400	26.4692	16.7332	1872200	2991000	10669000	6470500	57.2952	3144400	9516300	4757500	57.0582	5778700	9945300	6325400	30.808	48.3872	6325400	1143000	1169400	1307400	7.31707	999830	859210	1217900
IGFBP3	170720	150430	144320	8.90721	142170	137120	129690	4.6049	185170	112360	85830	40.251	17.921	142170	41236	29989	47307	22.2395	90292	#N/A	#N/A	#DIV/0!	10357	#N/A	#N/A	#DIV/0!	#DIV/0!	41236	242150	727390	464160	50.829	204480	355250	281270	26.8928	446560	945520	595750	38.6519	38.7912	446560	#N/A	#N/A	#N/A	#DIV/0!	#N/A	#N/A	#N/A
IGFBP6	106310	60486	152810	43.3306	116750	113590	115600	1.38699	155440	126410	130220	11.4855	18.7344	116750	#N/A	#N/A	#N/A	#DIV/0!	#N/A	#N/A	#N/A	#DIV/0!	#N/A	#N/A	#N/A	#DIV/0!	#DIV/0!	#NUM!	86811	12092	41574	80.3733	81891	23725	47118	57.4881	43473	39149	101880	56.969	64.9434	43473	#N/A	#N/A	#N/A	#DIV/0!	#N/A	#N/A	#N/A
IGHA1	119110000	128080000	82583000	21.9235	134660000	148420000	131060000	6.63698	107500000	100360000	106330000	3.65652	10.739	119110000	15101000	11177000	15316000	16.8058	5752300	4221800	3312800	27.8366	6671700	2157500	6209300	49.5444	31.3956	6209300	165050000	206300000	191690000	11.1441	170450000	172460000	189180000	5.79757	218830000	217230000	253790000	8.98523	8.64231	191690000	4827600	4653900	7900800	31.5238	9373500	3406200	4978500
IGHA2	12804000	16902000	11848000	19.3833	16805000	17450000	15434000	6.216	13628000	11305000	14785000	13.3863	12.9952	14785000	1109200	970380	273240	57.1201	546850	#N/A	#N/A	#DIV/0!	467020	#N/A	549940	11.5311	#DIV/0!	548395	24125000	25984000	28674000	8.70917	19431000	19110000	24270000	13.8077	25416000	22976000	31089000	15.7112	12.7427	24270000	760710	500180	239400	52.1209	1110400	382840	657540
IGHD	1470500	900830	1561700	27.318	1243300	959110	1086900	12.9816	1048900	904670	1223800	15.0889	18.4628	1086900	#N/A	#N/A	206880	#DIV/0!	#N/A	#N/A	#N/A	#DIV/0!	#N/A	#N/A	#N/A	#DIV/0!	#DIV/0!	206880	1158500	2446300	2139800	35.1315	1875600	3273900	1668800	38.418	4288600	3213900	5083200	22.3621	31.9705	2446300	#N/A	#N/A	#N/A	#DIV/0!	#N/A	#N/A	#N/A
IGHG1	33425000	40662000	36942000	9.77846	43226000	45876000	37621000	9.97781	32894000	27412000	34882000	12.1931	10.6498	36942000	2278200	1954700	4684700	50.1786	233770	413800	138880	53.2672	563350	23392	102690	126.871	76.7721	413800	27897000	52627000	44350000	30.2423	26267000	43753000	28088000	29.3954	57761000	51883000	61192000	8.26722	22.635	44350000	#N/A	107860	1825200	125.639	829460	30588	20102
IGHG2	31962000	35738000	21261000	25.3239	30892000	32139000	40773000	15.5516	25465000	26453000	30891000	10.47	17.1152	30892000	298210	204600	774870	71.808	54715	75778	#N/A	22.827	175670	#N/A	86194	48.3221	47.6524	175670	31507000	33136000	22526000	19.6645	19388000	23266000	27982000	18.2788	20995000	22274000	35555000	30.6851	22.8761	23266000	#N/A	161110	573540	79.3935	234340	116150	36286
IGHG3	47564000	54879000	58416000	10.3218	56909000	62767000	59367000	4.92887	56770000	57493000	53801000	3.49251	6.24773	56909000	38001000	41723000	45804000	9.3275	39064000	45582000	37279000	10.7539	44885000	43814000	46771000	3.31535	7.79891	43814000	70640000	91711000	64497000	18.8757	65359000	81317000	55590000	19.2622	76236000	99704000	81020000	14.4783	17.5387	76236000	46294000	39203000	41395000	8.58351	41922000	44867000	42394000
IGHG4	140860000	144610000	191140000	17.6304	150310000	140110000	149120000	3.80667	151880000	172570000	160390000	6.43456	9.29055	150310000	726990	2399300	2062600	51.137	969290	286410	30183	113.254	1831400	329540	1058200	69.9914	78.1275	969290	193880000	120560000	156590000	23.35	101960000	115770000	101150000	7.73051	124510000	91168000	114610000	15.553	15.5445	115770000	1578400	3030900	826080	61.8606	2287400	1673900	1472100
IGHM	1339000000	1195800000	1633200000	16.051	1409900000	1344600000	1425400000	3.0777	1363900000	1195600000	1230200000	7.0359	8.72153	1344600000	6501200	9764700	13146000	33.8901	5408700	3823000	5211500	17.9507	5656900	1901800	5345500	48.4479	33.4296	5408700	1655200000	2251800000	1245600000	29.4601	1189000000	1872900000	1475000000	22.7119	961670000	1778500000	1136600000	33.2818	28.4846	1475000000	6517800	4980200	4104700	23.4881	4597800	4835800	5574500
IGHV1-3	552930	736210	406260	29.2521	488540	370350	456920	13.9504	370820	455450	619840	26.2679	23.1568	456920	#N/A	#N/A	#N/A	#DIV/0!	#N/A	#N/A	#N/A	#DIV/0!	#N/A	#N/A	#N/A	#DIV/0!	#DIV/0!	#NUM!	331720	121800	608590	68.9649	341320	186780	577490	53.3935	615940	140440	#N/A	88.9049	70.4211	336520	#N/A	#N/A	#N/A	#DIV/0!	#N/A	#N/A	#N/A
IGHV3-15	354440	406330	505240	18.1544	432630	300720	356010	18.2424	361120	263760	463600	27.5423	21.313	361120	#N/A	#N/A	#N/A	#DIV/0!	#N/A	#N/A	#N/A	#DIV/0!	#N/A	#N/A	#N/A	#DIV/0!	#DIV/0!	#NUM!	#N/A	229970	152460	28.6629	194330	264320	172820	22.7292	113420	326450	184040	52.1769	34.523	189185	#N/A	#N/A	#N/A	#DIV/0!	#N/A	#N/A	#N/A
IGHV3-49	1578900	1915000	1519500	12.7622	1696500	2068300	2077700	11.1642	1628000	1613000	1637900	0.770875	8.23242	1637900	#N/A	#N/A	#N/A	#DIV/0!	#N/A	#N/A	#N/A	#DIV/0!	#N/A	#N/A	#N/A	#DIV/0!	#DIV/0!	#NUM!	765430	1200100	765910	27.5479	721570	940160	759420	14.4749	680490	967710	854340	17.3425	19.7884	765910	#N/A	#N/A	#N/A	#DIV/0!	#N/A	#N/A	#N/A
IGHV4-28	466210	405960	424940	7.12458	385660	593180	533940	21.1986	328030	365210	424330	13.0367	13.7866	424330	#N/A	#N/A	#N/A	#DIV/0!	#N/A	#N/A	#N/A	#DIV/0!	#N/A	#N/A	#N/A	#DIV/0!	#DIV/0!	#NUM!	89244	179190	63940	54.6713	83515	241140	110930	58.0005	79212	210490	80251	61.2201	57.964	89244	#N/A	#N/A	#N/A	#DIV/0!	#N/A	#N/A	#N/A
IGHV5-51	3421000	3562500	3238700	4.76398	3277900	3984100	2726200	18.9382	3536200	2901600	2654600	15.0053	12.9025	3277900	1083600	987700	693810	22.0356	814690	992790	855180	10.5187	784960	1009000	1017800	14.0798	15.5447	987700	1443000	1252300	703360	33.8963	950350	894800	2233900	55.7191	1943300	668150	2737700	58.5536	49.3897	1252300	468250	786190	769730	26.5295	575340	691360	539980
IGKC	234740000	219050000	253360000	7.28665	277940000	258620000	307420000	8.73562	249090000	235690000	244690000	2.80902	6.2771	249090000	3841200	17833000	13131000	61.3715	7004000	5355700	9098100	26.2229	13275000	1523700	6303600	84.0137	57.2027	7004000	127450000	149870000	115340000	13.3854	100210000	133590000	101180000	17.0143	90571000	144140000	108240000	23.878	18.0926	115340000	15932000	24178000	2706800	75.8912	10579000	8720700	14065000
IGKV1-16	895570	996260	864320	7.50485	884310	1018000	836290	10.3148	994600	494920	1013700	35.2537	17.6911	895570	#N/A	#N/A	#N/A	#DIV/0!	#N/A	#N/A	#N/A	#DIV/0!	#N/A	#N/A	#N/A	#DIV/0!	#DIV/0!	#NUM!	154010	590600	243140	70.0627	194980	301270	254530	21.2873	215900	396320	215420	37.8079	43.0526	243140	#N/A	#N/A	#N/A	#DIV/0!	#N/A	#N/A	#N/A
IGKV1-5	6266200	6934100	6741400	5.17152	5796400	6659100	6744000	8.19256	7008900	6798000	7247700	3.20587	5.52332	6744000	#N/A	#N/A	#N/A	#DIV/0!	#N/A	#N/A	#N/A	#DIV/0!	#N/A	#N/A	#N/A	#DIV/0!	#DIV/0!	#NUM!	2687300	3921400	2422800	26.5694	1973700	2388800	2530100	12.5878	2018000	2927300	1698600	28.7864	22.6479	2422800	#N/A	#N/A	#N/A	#DIV/0!	#N/A	#N/A	#N/A
IGKV3-20	4641900	6731300	5394900	18.9322	5950800	6050200	5421700	5.81734	5861300	5488300	5350700	4.74583	9.83177	5488300	#N/A	#N/A	#N/A	#DIV/0!	#N/A	#N/A	#N/A	#DIV/0!	#N/A	#N/A	#N/A	#DIV/0!	#DIV/0!	#NUM!	2004500	3160800	2313400	24.0156	1939500	2491500	1947200	14.8865	2062800	3762300	2313700	33.8157	24.2393	2313400	#N/A	#N/A	#N/A	#DIV/0!	#N/A	#N/A	#N/A
IGKV3-7	412140	636590	582130	21.5363	804460	551620	325030	42.7994	309080	301860	516010	32.3729	32.2362	516010	#N/A	#N/A	#N/A	#DIV/0!	#N/A	#N/A	#N/A	#DIV/0!	#N/A	#N/A	#N/A	#DIV/0!	#DIV/0!	#NUM!	196120	236460	79588	47.7157	184850	235980	128670	29.3038	104450	284800	172910	48.5853	41.8683	184850	#N/A	#N/A	#N/A	#DIV/0!	#N/A	#N/A	#N/A
IGKV3D-11 / IGKV3-11	9010300	8662100	8815300	1.97659	9323400	8746900	9767900	5.51674	9193000	8282400	7875300	7.9843	5.15921	8815300	#N/A	#N/A	#N/A	#DIV/0!	#N/A	#N/A	#N/A	#DIV/0!	#N/A	#N/A	#N/A	#DIV/0!	#DIV/0!	#NUM!	2828200	4822900	2561300	36.3063	3086800	4242400	3038800	19.7183	1396500	4557800	2543500	56.4978	37.5075	3038800	#N/A	#N/A	#N/A	#DIV/0!	#N/A	#N/A	#N/A
IGKV4-1	16636000	20580000	14859000	16.8686	16952000	22791000	20067000	14.6548	19056000	16106000	17964000	8.42233	13.3152	17964000	#N/A	#N/A	#N/A	#DIV/0!	#N/A	#N/A	#N/A	#DIV/0!	#N/A	#N/A	#N/A	#DIV/0!	#DIV/0!	#NUM!	4298800	6833900	2836500	43.4359	3616700	3970200	4573600	11.9368	2963000	7066700	3100100	53.2537	36.2088	3970200	#N/A	#N/A	#N/A	#DIV/0!	#N/A	#N/A	#N/A
IGLV8-61	3499800	2471900	2595700	19.6493	3446900	3687600	3156800	7.74779	2540700	2819200	2408700	8.09264	11.8299	2819200	#N/A	#N/A	#N/A	#DIV/0!	#N/A	#N/A	#N/A	#DIV/0!	#N/A	#N/A	#N/A	#DIV/0!	#DIV/0!	#NUM!	2175800	2831400	1590700	28.2219	1851200	2602500	1880700	20.152	1445300	3265900	1771400	44.9254	31.0998	1880700	#N/A	#N/A	#N/A	#DIV/0!	#N/A	#N/A	#N/A
INHBC	434240	370270	358220	10.542	472060	465910	497160	3.46065	397940	391210	292680	16.3404	10.1144	397940	69960	57045	40121	26.8617	22019	6855.9	66295	97.3574	35024	36238	51487	22.4228	48.8806	40121	667430	725850	385340	30.7127	336340	1171300	484780	67.0702	197730	1078400	201230	103.045	66.9426	484780	46585	12449	81650	73.7857	53161	38547	54519
ITGB1	1178200	972310	1132300	9.87737	1171600	1401700	1335100	9.08825	1249000	1016500	956830	14.3719	11.1125	1171600	424230	133070	469420	53.3398	104140	88609	170460	35.907	151640	103760	91562	27.4577	38.9015	133070	1095400	866770	780600	17.7941	1038900	964820	1224100	12.4124	442870	992270	480900	48.0378	26.0814	964820	101980	57333	124350	36.0851	78057	116410	91347
ITIH1	6287100	9139500	4890600	31.9772	6409100	6114100	4126500	22.3697	5723100	3220900	4939900	27.6565	27.3344	5723100	2326800	2065100	2978900	19.1537	1691800	1503300	1924400	12.3607	1729300	1496900	1758100	8.62002	13.3781	1758100	4366900	159090000	17165000	142.63	7919200	362170000	15383000	157.526	26317000	202320000	29408000	117.113	139.09	26317000	5770700	2224600	1835900	66.1652	1822800	2357700	8265000
ITIH2	25374000	348310000	12882000	147.573	335150000	380130000	345280000	6.6743	331080000	341660000	343540000	1.98287	52.0768	341660000	407260000	461410000	457770000	6.84558	416330000	415920000	480840000	8.53646	442030000	406390000	475320000	7.81234	7.73146	442030000	419700000	511110000	53349000	73.8452	319450000	1119300000	354860000	75.5881	337320000	1005500000	342520000	68.4043	72.6125	354860000	456500000	443430000	459240000	1.86483	431820000	410330000	436070000
ITIH3	120810	220840	177360	28.992	153200	535100	763960	63.7405	213310	209340	202380	2.65559	31.796	209340	17465	13126	29771	42.9133	#N/A	#N/A	#N/A	#DIV/0!	7142.1	#N/A	11067	30.4828	#DIV/0!	13126	177830	11322000	584210	156.902	347350	24877000	742940	162.313	946200	16214000	1339500	141.141	153.452	946200	137860	#N/A	#N/A	#DIV/0!	5031.2	#N/A	618910
ITIH4	18648000	22938000	17639000	14.2526	20202000	20659000	19640000	2.53087	12333000	13738000	18582000	22.026	12.9365	18648000	2609400	2682500	5840000	49.7071	962140	536350	222170	64.7516	2194500	383560	1891900	65.1056	59.8548	1891900	19530000	104460000	38112000	82.6287	27467000	160880000	26237000	108.186	46790000	137270000	50617000	65.4129	85.4093	46790000	4915900	1875000	3798300	43.5766	3276000	1480700	6961900
ITLN1	5146600	4653800	5369400	7.24184	8557000	9498300	8430200	6.60948	5536600	4407000	4017400	16.9558	10.269	5369400	7967.4	8348.3	0	86.6733	20462	#N/A	13525	28.8652	#N/A	5279.6	#N/A	#DIV/0!	#DIV/0!	8157.85	3769000	6039000	4266700	25.4318	2116000	8244400	2545100	79.5265	1535600	5425700	1293500	84.2782	63.0789	3769000	0	0	0	#DIV/0!	5489.8	12091	1777.2
JCHAIN	87267000	79072000	78040000	6.20638	88079000	88123000	80490000	5.13565	77995000	74768000	70450000	5.08791	5.47665	79072000	#N/A	#N/A	#N/A	#DIV/0!	#N/A	#N/A	1755100	#DIV/0!	#N/A	1880100	#N/A	#DIV/0!	#DIV/0!	1817600	138290000	159840000	108760000	18.9071	92937000	145100000	121530000	21.7944	93442000	167380000	93878000	35.999	25.5668	121530000	1765200	#N/A	#N/A	#DIV/0!	1838200	2133500	1525100
KLKB1	88566000	73750000	83774000	9.21663	95730000	87806000	3769200	81.6214	4565500	3627300	3713200	13.0687	34.6356	73750000	106260000	102980000	114120000	5.3112	127950000	87232000	109070000	18.8528	112320000	92203000	#N/A	13.9103	12.6914	107665000	90892000	22767000	8247900	108.586	73604000	25950000	7644000	95.2931	10243000	90360000	8966600	127.668	110.516	22767000	110110000	106580000	87774000	11.8311	94912000	93977000	92549000
KNG1	34406000	39001000	30795000	11.8409	42285000	41003000	35827000	8.61118	25767000	22666000	26041000	7.55085	9.33431	34406000	6553100	3975900	7618800	30.9622	7687400	3218200	1772500	72.9657	3872600	1432000	990380	73.9804	59.3027	3872600	14995000	142230000	50341000	94.9261	18412000	207870000	33569000	121.548	48578000	213300000	57766000	86.8754	101.117	50341000	224860	1187800	3511500	102.938	1862500	41853	1079100
LBP	1680500	2562000	1647000	26.4305	1462500	2331300	2037500	22.7352	1378300	1973800	1786400	17.777	22.3142	1786400	559380	657070	354940	29.4343	394560	295100	724690	47.6996	632020	366670	340260	36.1548	37.7629	394560	2231900	4790300	7310600	53.1517	993270	11966000	8086400	79.3166	419060	6054400	942050	125.963	86.1437	4790300	243430	77073	95768	65.6761	94246	86139	307500
LCAT	22190000	22735000	21626000	2.49971	22828000	26260000	22591000	8.59375	20800000	18964000	19942000	4.61588	5.23645	22190000	2297700	1903500	2093600	9.39544	1948300	1120900	1480700	27.3546	1839300	1328400	1557200	16.2488	17.6663	1839300	4249800	19837000	9543500	70.7052	5874400	30691000	12992000	77.3573	6931400	29288000	6792900	90.3073	79.4566	9543500	905750	940630	1715800	38.5673	1379600	1025300	1155100
LGALS3BP	3296600	3157100	3527400	5.62112	3635900	3780600	3681600	1.99948	2823400	2595400	2764100	4.33686	3.98582	3296600	#N/A	#N/A	#N/A	#DIV/0!	#N/A	#N/A	#N/A	#DIV/0!	#N/A	#N/A	#N/A	#DIV/0!	#DIV/0!	#NUM!	3353700	1871200	2435000	29.307	2886600	1621200	2974800	30.3635	2096400	2096900	2718500	15.5831	25.0845	2435000	#N/A	#N/A	#N/A	#DIV/0!	#N/A	#N/A	#N/A
LMAN2	2669800	3049800	2977400	6.95988	3345100	3038700	2825200	8.51329	2271700	2290600	2212400	1.80682	5.76	2825200	3707400	4399300	4658500	11.5552	5264600	4039000	3796700	18.0208	5473900	3871600	4267900	18.3911	15.989	4267900	3223500	2989600	3602800	9.45791	3569200	2506800	3665700	19.8029	3204500	3313000	3154800	2.50925	10.59	3223500	3767000	3267300	4136300	11.7127	4625500	4827200	4443900
LPA	410400	345870	275160	19.6747	389820	431720	303540	17.4275	543670	532630	280800	32.8679	23.3234	389820	10392000	12270000	11443000	8.27935	11604000	12155000	12887000	5.26899	11424000	9967600	11607000	8.16719	7.23851	11604000	301660	110700	268960	44.9693	534540	1049200	419470	50.2188	297200	313000	311490	2.83793	32.6754	311490	3034400	4569100	2365800	33.9943	3244500	3612600	4052200
LUM	620860	886740	579600	23.9601	911530	574590	592930	27.3385	466780	484270	456150	3.02703	18.1085	579600	338910	784590	380280	49.1245	493170	212250	187970	56.9628	332920	195410	170360	37.5804	47.8892	332920	2174000	4284300	1842200	47.874	847240	3151600	1191400	71.8488	2758400	3213500	2488300	12.9966	44.2398	2488300	298690	309850	264040	8.21277	166020	177530	152180
LYZ	1006400	765080	764940	16.4839	1123300	845150	1104100	15.1676	1281000	1770300	1532800	16.0131	15.8882	1104100	13366	#N/A	#N/A	#DIV/0!	#N/A	#N/A	#N/A	#DIV/0!	161240	#N/A	164970	1.61706	#DIV/0!	161240	984340	590980	746450	25.5986	1147900	522730	1417500	44.591	166010	375830	440290	43.8077	37.9991	590980	#N/A	#N/A	198480	#DIV/0!	#N/A	#N/A	#N/A
MADCAM1	782260	950070	727040	14.1689	896400	728590	897750	11.568	858680	586420	787100	18.9686	14.9018	787100	732480	844610	804370	7.15585	477460	501030	552800	7.55041	845440	401200	471350	41.7036	18.8033	552800	676830	1053300	539320	35.1742	512830	880610	869660	27.7383	266990	883870	438880	60.077	40.9965	676830	449410	468810	812790	35.4292	512660	435050	408140
MASP1	8101200	8036900	9447400	9.33857	8321900	8646200	7862300	4.75898	8877900	7507900	7077600	12.0205	8.706	8101200	954020	677820	849370	16.86	529850	554880	573950	4.00023	817390	657090	612120	15.5132	12.1245	657090	5271000	7873500	6966600	19.7058	5793800	5966400	6120500	2.74213	4658500	6779900	4425900	24.5298	15.6592	5966400	1031800	1520000	1950300	30.6226	1901200	1144500	1748500
MASP2	920280	599910	671470	23.018	860880	1001500	992070	8.26145	647620	532830	543800	11.0213	14.1003	671470	#N/A	#N/A	#N/A	#DIV/0!	#N/A	#N/A	#N/A	#DIV/0!	#N/A	#N/A	#N/A	#DIV/0!	#DIV/0!	#NUM!	418380	478400	447530	6.69803	360880	503130	419950	16.6979	465430	517570	418150	10.6476	11.3479	447530	#N/A	#N/A	#N/A	#DIV/0!	#N/A	#N/A	#N/A
MBL2	17178000	14401000	20980000	18.8518	26072000	21890000	21953000	10.2832	19041000	18837000	18265000	2.14958	10.4282	19041000	#N/A	#N/A	#N/A	#DIV/0!	#N/A	#N/A	#N/A	#DIV/0!	#N/A	#N/A	#N/A	#DIV/0!	#DIV/0!	#NUM!	#N/A	#N/A	#N/A	#DIV/0!	#N/A	#N/A	#N/A	#DIV/0!	#N/A	#N/A	#N/A	#DIV/0!	#DIV/0!	#NUM!	#N/A	#N/A	#N/A	#DIV/0!	#N/A	#N/A	#N/A
MENT	2828600	2798700	2742800	1.56097	2692800	2765000	2806100	2.0822	2558100	2182900	2347500	7.95949	3.86755	2742800	2662800	1800400	2546400	20.027	1887000	1309000	1718500	18.1456	2145200	1641100	1559300	17.8073	18.66	1800400	3521100	3668300	3120900	8.24254	2688200	3157600	3054100	8.31316	1823300	3445700	1764600	40.6942	19.0833	3120900	1691000	1510800	1861000	10.3771	1800400	1627900	1510400
MMP9	193400	213740	89631	40.1981	122810	156730	156470	13.4234	232410	161960	141740	26.6349	26.7521	156730	#N/A	#N/A	#N/A	#DIV/0!	#N/A	#N/A	#N/A	#DIV/0!	#N/A	#N/A	#N/A	#DIV/0!	#DIV/0!	#NUM!	212460	133140	21932	78.1219	113810	27132	123230	60.157	36602	82091	86247	40.3162	59.5317	86247	#N/A	#N/A	#N/A	#DIV/0!	#N/A	#N/A	#N/A
MMRN2	1191600	1040000	1154900	7.00636	1068400	1358700	1129100	12.9172	991070	1019000	870540	8.21664	9.38006	1068400	1422900	1431200	1480800	2.16675	1556600	1489800	1308800	8.83157	1525400	1020000	1358500	19.7886	10.2623	1431200	3588500	1905000	1433400	49.0661	2127500	1762900	1684200	12.7283	966660	2143600	857410	53.9213	38.5719	1762900	1558900	1503900	1648200	4.63763	1611600	1632100	1560400
NOTCH3	9706800	7618500	10049000	14.4183	10129000	11034000	10407000	4.40526	9560600	11070000	9768500	8.07328	8.96562	10049000	12837000	14190000	12029000	8.38714	13752000	12869000	14892000	7.32939	13764000	12439000	14122000	6.59585	7.43746	13752000	10677000	11770000	10255000	7.17271	9513200	9225100	8378600	6.52461	6374500	7935100	5472000	18.8981	10.8651	9225100	15179000	14503000	16998000	8.29305	14351000	13343000	12663000
PCYOX1	30721000	34236000	25074000	15.4019	30279000	35363000	33984000	7.91717	31314000	30500000	29758000	2.54972	8.62293	30721000	25778000	26760000	24214000	5.01891	27181000	24785000	36060000	20.2441	28268000	25445000	26155000	5.51582	10.2596	26155000	38253000	35799000	30906000	10.691	29604000	29534000	32874000	6.22244	18731000	32050000	19132000	32.5116	16.475	30906000	30804000	28829000	32457000	5.91719	28542000	27124000	31455000
OAF	532790	520170	489860	4.29034	825780	902780	661110	15.4988	598500	563090	527630	6.29314	8.6941	563090	#N/A	#N/A	#N/A	#DIV/0!	#N/A	#N/A	#N/A	#DIV/0!	#N/A	#N/A	#N/A	#DIV/0!	#DIV/0!	#NUM!	624250	1244100	614450	43.5878	391150	1435600	722770	62.7993	92508	1307000	289970	115.723	74.0368	624250	#N/A	#N/A	#N/A	#DIV/0!	#N/A	#N/A	#N/A
ORM1	20522000	19014000	8131100	42.5498	18267000	17313000	13889000	13.9615	19284000	12776000	15669000	20.4949	25.6687	17313000	18510000	18016000	23904000	16.2147	18694000	23229000	19181000	12.2233	18486000	18859000	18467000	1.18814	9.87538	18694000	7615300	14130000	15307000	33.5448	20781000	19330000	17047000	9.8799	19811000	18159000	13781000	18.0634	20.4961	17047000	18820000	17941000	17921000	2.81644	19170000	17686000	20102000
ORM2	6172300	6049700	6456100	3.3482	6669200	7336400	5900900	10.8258	5406300	5863000	5481000	4.38755	6.18717	6049700	92311	35754	68030	43.4063	179690	16594	17072	132.21	65705	4250.8	5395	139.965	105.194	35754	1307700	4450400	1296600	77.2953	706630	2056900	1655300	47.0731	405450	1792700	387180	93.5573	72.6419	1307700	#N/A	5226.3	15967	71.6719	#N/A	#N/A	#N/A
PCSK9	930040	1176700	629830	30.0235	943970	848760	749260	11.4905	804490	706070	1044900	20.4624	20.6588	848760	2036100	2016500	1439000	18.5312	1813100	1221800	2210100	28.4456	2347900	1719600	1506800	23.5359	23.5042	1813100	631770	1409500	619340	51.0394	509740	1126700	959460	36.8746	374170	1412600	466070	76.5498	54.8213	631770	1440700	1616200	1522300	5.75353	1623300	1297500	1206900
PGLYRP2	848380	955050	1267900	21.2977	1326400	982560	958660	18.8911	675500	699290	640750	4.38203	14.8569	955050	48955	42678	103900	51.6758	52483	10126	#N/A	95.6761	26486	#N/A	#N/A	#DIV/0!	#DIV/0!	45816.5	845480	18969000	2045800	139.087	628740	35167000	3039300	148.957	3353200	26090000	2966100	122.56	136.868	3039300	#N/A	#N/A	#N/A	#DIV/0!	#N/A	#N/A	#N/A
PLG	80375000	68156000	63609000	12.2616	74488000	72485000	75706000	2.19109	73155000	68441000	71195000	3.33865	5.93046	72485000	64268000	64878000	82093000	14.372	53651000	61456000	63527000	8.74645	58668000	64181000	58384000	5.40961	9.50936	63527000	60186000	148660000	83613000	47.0215	77067000	175230000	67104000	56.1287	94937000	140850000	92740000	24.8056	42.6519	92740000	59280000	55779000	59771000	3.73551	71431000	57693000	69684000
PLTP	35750000	36569000	37786000	2.79133	37014000	37939000	36683000	1.74941	37638000	39718000	36810000	3.93702	2.82592	37014000	19748000	15886000	18364000	10.8707	15196000	12901000	17943000	16.449	17345000	14925000	17105000	8.10116	11.807	17105000	24809000	18500000	26027000	17.4813	26379000	24981000	25124000	3.01704	18591000	19217000	16244000	8.69897	9.73243	24809000	13570000	12422000	15224000	10.2528	12440000	11295000	11935000
PLXDC2	56174	28685	30934	39.5439	#N/A	#N/A	#N/A	#DIV/0!	26163	22835	24240	6.8436	#DIV/0!	27424	#N/A	#N/A	#N/A	#DIV/0!	#N/A	#N/A	#N/A	#DIV/0!	#N/A	#N/A	#N/A	#DIV/0!	#DIV/0!	#NUM!	2287200	2405300	1847900	13.4725	2238600	1880900	2342500	11.2419	1535500	2067000	1351700	22.4941	15.7362	2067000	#N/A	#N/A	#N/A	#DIV/0!	#N/A	#N/A	#N/A
PON1	1221100000	1237900000	1135100000	4.60299	1142100000	1376500000	1235500000	9.42991	1175200000	1139400000	1104200000	3.11517	5.71602	1175200000	331370000	333000000	355470000	3.96188	263150000	214240000	353970000	25.5863	281500000	217500000	208460000	16.8847	15.4776	281500000	1640500000	1460600000	1217000000	14.7667	1143300000	1231500000	1275600000	5.53615	904130000	1265600000	893940000	20.7298	13.6776	1231500000	456660000	365900000	624460000	27.1964	500050000	397780000	466480000
PON3	31303000	36350000	30484000	9.71137	32925000	38853000	35700000	8.27893	34797000	32663000	32241000	4.12302	7.3711	32925000	38138000	33661000	30035000	11.9575	34616000	27152000	39274000	18.1555	37172000	31434000	31800000	9.59822	13.2371	33661000	35245000	32015000	34081000	4.84263	26425000	29688000	35131000	14.461	25830000	34419000	26299000	16.7393	12.0143	32015000	41061000	38421000	44637000	7.54048	38003000	36831000	35491000
PPBP	2400600	2431400	1473900	25.8872	1967400	1739400	1656400	9.00779	1697100	1524900	1175700	18.1227	17.6725	1697100	24137000	35242000	30108000	18.6321	19021000	11913000	14095000	24.2591	20648000	16285000	11751000	27.4142	23.4351	19021000	2328700	1450400	6480000	78.5576	2418800	2732000	4383700	33.2173	5384000	1382600	6416900	60.5079	57.4276	2732000	22084000	15574000	41704000	51.4179	26430000	20447000	21479000
PRG4	208850	242040	226390	7.3547	204030	208970	264410	14.8472	227570	187510	157090	18.5345	13.5788	208970	#N/A	#N/A	#N/A	#DIV/0!	#N/A	#N/A	#N/A	#DIV/0!	#N/A	#N/A	#N/A	#DIV/0!	#DIV/0!	#NUM!	295190	484140	268680	33.6332	194350	1067000	385790	83.5375	215860	541670	197370	60.8435	59.3381	295190	#N/A	#N/A	#N/A	#DIV/0!	#N/A	#N/A	#N/A
PROS1	17195000	15497000	18555000	8.96897	19538000	17934000	17347000	6.20673	14184000	18017000	16556000	11.9027	9.02612	17347000	11254000	9106200	10935000	11.1101	9489000	9422900	10806000	7.87558	10010000	10457000	7973400	13.9647	10.9834	10010000	16768000	66277000	7377600	104.991	13901000	95985000	20954000	104.308	12862000	88103000	15333000	110.264	106.521	16768000	9497000	9205800	7840100	9.99831	9651400	7510500	11358000
PZP	1265400	2877500	1400700	48.3937	2042600	1616800	1386600	19.7874	1242400	876140	1712800	32.8404	33.6738	1400700	#N/A	#N/A	#N/A	#DIV/0!	#N/A	#N/A	#N/A	#DIV/0!	#N/A	#N/A	#N/A	#DIV/0!	#DIV/0!	#NUM!	2950100	5012400	9622800	58.284	4925000	2856000	5030200	28.7101	10128000	3377000	11770000	52.7967	46.5969	5012400	#N/A	#N/A	#N/A	#DIV/0!	#N/A	#N/A	#N/A
RBP4	1433400	2762800	1642400	36.7319	2450700	2069700	1752600	16.7163	1247600	1227200	2147300	34.1033	29.1838	1752600	5231400	8142000	6485900	22.0538	6252600	1560300	1580300	86.3394	4394500	2544200	1964000	42.7743	50.3892	4394500	677100	4748700	6307500	74.3308	1931200	6653400	3591700	59.0203	11674000	4939600	11316000	40.6987	58.0166	4939600	625670	1086200	2172500	61.3405	2252700	515340	835380
SAA4	768490000	567720000	688910000	14.9771	702790000	760370000	736520000	3.9457	658100000	650440000	635480000	1.77539	6.89938	688910000	828240000	824420000	880020000	3.67872	1010300000	953140000	888190000	6.42752	1028400000	863520000	1032600000	9.89176	6.666	888190000	536480000	659190000	583500000	10.4393	577180000	651650000	579740000	7.01255	448160000	726610000	465450000	28.5349	15.3289	579740000	1029100000	890680000	871550000	9.24	986980000	1040800000	915050000
SCGB3A1	1796000	2080300	1161200	28.0232	1443700	1814300	1416400	14.2649	1737700	1748600	1730900	0.513424	14.2672	1737700	2602500	2395100	2574600	4.45932	1676400	2476500	2017300	19.5215	2407400	2496500	2472400	1.87444	8.61842	2472400	1955900	2731200	2126200	17.9409	1383400	2498400	2567900	30.9185	1223100	2397300	1067200	46.5347	31.798	2126200	2413700	2342500	2380000	1.49731	3079400	2609700	1887300
SELENOP	7420000	5580100	5467500	17.8077	6996700	6890300	6705200	2.14902	5299600	5471200	5391800	1.59404	7.18359	5580100	484160	451310	489690	4.36738	506020	307060	270250	35.1245	481540	261610	359550	29.9766	23.1562	451310	3492600	5703600	4263000	25.0156	3268100	7467600	5021600	40.1575	3082100	6787100	3947800	42.0814	35.7515	4263000	334030	230130	368880	23.2086	374850	301050	313130
SELL	1901000	2749500	1672800	26.9171	2437700	2604000	2502500	3.33324	2322700	2049100	2201800	6.2572	12.1692	2322700	1302700	1449200	1313100	6.03285	899540	798290	1049200	13.7855	1255500	869950	905810	21.0805	13.633	1049200	1861500	1802600	1885800	2.3126	1876300	1731000	2142900	10.899	1498100	2332500	1747400	23.0359	12.0825	1861500	857870	764640	831860	5.88041	959050	925340	779330
SERPINA1	88075000	104700000	171130000	36.2286	71873000	64332000	66821000	5.67771	25046000	19879000	30272000	20.7317	20.8793	66821000	152610000	248610000	227450000	24.0696	125150000	45295000	68333000	51.6392	151430000	93481000	93751000	29.5686	35.0924	125150000	49329000	103390000	163380000	54.1455	84458000	79734000	87788000	4.81831	203610000	106740000	233050000	36.4851	31.8163	103390000	10852000	28388000	35490000	50.9108	15734000	9660600	15667000
SERPINA10	364970	610190	417500	27.813	511350	453800	610040	15.0491	357280	424590	535470	20.4909	21.1177	453800	147450	176090	171970	9.37435	224070	103410	172790	36.3139	225780	154210	134420	28.0302	24.5728	171970	495890	3457200	771770	103.87	259760	4498600	1689300	100.34	409150	3467900	515360	118.577	107.595	771770	183490	89982	149400	33.572	221320	166700	259110
SERPINA3	4136200	7236100	4378600	32.8366	6793600	3464300	3311300	43.5065	1582700	1264500	2754500	42.0244	39.4558	3464300	2295600	1902400	4021100	41.1361	4953400	1402300	1345900	80.5041	2200400	573430	2107900	56.1563	59.2655	2107900	3340900	10414000	19281000	72.5289	10251000	9861500	12374000	12.4875	28392000	7512000	36537000	61.999	49.0051	10414000	260900	977710	2702300	95.5278	3304900	305800	453790
SERPINA4	599980	551950	702990	12.4808	763610	688960	653750	7.98988	466690	429590	454110	4.19157	8.22076	599980	58418	54640	67811	11.2491	#N/A	#N/A	#N/A	#DIV/0!	#N/A	#N/A	#N/A	#DIV/0!	#DIV/0!	58418	298470	8136500	1032400	137.177	438700	10753000	974770	143.174	1164300	8630500	289000	136.384	138.911	1032400	#N/A	#N/A	#N/A	#DIV/0!	#N/A	#N/A	#N/A
SERPINA6	3034500	3358000	2176700	21.3715	2961300	3125600	3267800	4.9189	3117200	3004900	2962800	2.63565	9.64203	3034500	598690	359560	647300	28.7797	969070	218670	107930	108.476	299150	70682	206160	59.8397	65.6983	299150	179530	3757500	5911300	88.1943	2152000	3208400	3640700	25.525	9003700	3180300	8809500	47.2647	53.6613	3640700	#N/A	#N/A	211870	#DIV/0!	401640	29690	15690
SERPINC1	99916000	119200000	89764000	14.5224	108080000	116230000	124010000	6.86069	126970000	101360000	114180000	11.2157	10.8663	114180000	19917000	23423000	21483000	8.12823	22439000	17293000	15098000	20.6168	19879000	14813000	15728000	16.0637	14.9362	19879000	181180000	144530000	170000000	11.3677	122140000	156610000	165730000	15.5175	117650000	128550000	136280000	7.34144	11.4089	144530000	14051000	17337000	13553000	13.7251	15441000	15513000	12577000
SERPIND1	7545100	7050200	8856900	11.9429	7387000	9012600	8065200	10.0124	3545800	3652500	3997500	6.32632	9.42721	7387000	1217600	850700	1616700	31.1896	1930200	801480	262110	85.2986	983420	317960	287960	74.2101	63.5661	850700	1791100	96494000	11001000	143.353	3077700	227040000	53609000	124.204	11560000	132940000	15241000	129.661	132.406	15241000	241530	323620	936980	75.901	449620	3243500	293410
SERPINF1	428940	730640	229600	54.476	337750	236720	79664	59.6449	245310	418780	79761	68.3705	60.8305	245310	665300	1606800	1001400	43.7262	1208000	333450	621140	61.8317	556950	433230	288860	31.4715	45.6764	621140	383250	943750	1221700	50.271	382750	1433600	402820	81.2464	2037500	664630	2095900	50.6465	60.7213	943750	1157300	747160	1525500	34.0551	855510	352240	163460
SERPINF2	6668900	8257300	9513700	17.4996	7601400	6444100	7686900	9.58247	6863300	6826500	6493300	3.02969	10.0372	6863300	2290800	1883500	3101300	25.5618	2064600	1162800	1305400	32.0836	1946200	1478100	1411100	18.0872	25.2442	1883500	10180000	18288000	10304000	35.9469	7401800	25610000	9560900	70.1011	11948000	17992000	11366000	26.648	44.232	11366000	1140500	847420	1697400	35.147	1300500	883950	2070300
SERPING1	5549600	7168900	5083100	18.4485	5834100	5979200	6058100	1.90727	5149100	4508600	5592600	10.7206	10.3588	5592600	6386700	4117600	6380500	23.2448	7151200	3695300	3169900	46.2946	4714900	2677800	3087100	30.8473	33.4622	4117600	4867000	31892000	22989000	69.1508	7883600	29258000	9541800	76.4133	10663000	30159000	9707100	68.5261	71.3634	10663000	1735500	2663000	3782600	37.5885	3916300	1801400	1466900
SFTPB	163390	167710	190670	8.43073	83783	301200	127190	67.3956	270520	209760	97766	45.4812	40.4358	167710	747330	486180	231150	52.8647	223990	102440	227610	38.5775	258350	273660	230140	8.68976	33.3773	231150	#N/A	106210	#N/A	#DIV/0!	#N/A	95635	84400	8.82533	#N/A	24686	#N/A	#DIV/0!	#DIV/0!	90017.5	381650	143120	291800	44.2588	449280	230430	223600
TF	14672000	48823000	23628000	60.9734	43504000	19682000	13096000	62.9144	10918000	9154700	21758000	48.945	57.6109	19682000	29796000	14446000	37540000	43.1167	8661300	9291800	3726100	42.1745	7719100	1510200	4311000	68.892	51.3944	8661300	24148000	60524000	233100000	105.386	112980000	32680000	114280000	53.9444	396650000	51149000	409410000	71.1351	76.8219	112980000	1490200	3252900	22820000	128.855	11810000	1435700	1745000
TFPI	642540	904820	538180	27.1733	823280	602630	724610	15.4191	743260	562530	782880	16.8716	19.8213	724610	969430	620240	604850	28.1872	586380	388470	546300	20.6351	640910	456650	470650	19.6237	22.8153	586380	813900	957760	1682000	40.4148	632220	706190	935720	20.8768	1499700	647790	2402300	57.8517	39.7144	935720	230020	256470	507960	46.2782	413300	284200	162370
THBS1	22917000	23889000	22215000	3.65376	24280000	26866000	26482000	5.39283	25029000	22478000	22330000	6.51811	5.18823	23889000	#N/A	75726	22451	76.7412	#N/A	#N/A	#N/A	#DIV/0!	12333	#N/A	#N/A	#DIV/0!	#DIV/0!	22451	7175500	41238000	6426200	108.785	5681600	65829000	12199000	118.287	6697200	51812000	7844800	116.295	114.456	7844800	75386	#N/A	#N/A	#DIV/0!	#N/A	#N/A	65014
TTR	32525000	33409000	25773000	13.6639	29220000	29146000	25094000	8.48697	21347000	19777000	21680000	4.85463	9.00182	25773000	8718500	12025000	8492500	20.2916	9704600	3476300	2656300	73.0147	9140700	4802200	6314000	32.6142	41.9735	8492500	28128000	141800000	65374000	73.8843	28740000	178840000	50450000	94.3177	84571000	85388000	78717000	4.38964	57.5306	78717000	9228700	9671900	13474000	21.6246	16116000	8692700	13634000
VCAM1	993110	1177800	1049800	8.8128	1277100	1478400	1330000	7.663	987750	1232600	1045400	11.7593	9.4117	1177800	99423	50670	36848	52.753	#N/A	34318	55009	32.7577	47539	#N/A	67478	24.5164	36.6757	50670	1410500	2260000	1991100	23.0064	1047800	2714500	1911100	44.0757	1112400	2292200	1486800	36.9758	34.6859	1911100	63966	#N/A	59937	4.59865	50991	68370	46312
VTN	111290000	100070000	109100000	5.56763	125330000	137790000	117860000	7.92843	108750000	99423000	90806000	9.00499	7.50035	109100000	5442600	3808700	5083500	17.9699	2492800	2381300	2189300	6.52033	2411600	2220000	2027100	8.66162	11.0506	2411600	129110000	231710000	211880000	28.5084	108680000	267220000	200620000	41.4245	122680000	245700000	137090000	39.9151	36.616	200620000	658780	1070500	3942800	94.6245	1907100	926810	812890
VWF	2575900	2449700	2619800	3.46506	2908100	3819100	3254000	13.8222	3201400	3094100	3045300	2.56475	6.61734	3045300	133070	552010	552630	58.6699	109490	479820	339260	60.3984	91692	680130	900030	74.9952	64.6879	479820	6985300	3896600	4283200	33.2896	4440800	16146000	4354800	81.5861	4215500	6144800	4278200	22.466	45.7806	4354800	82484	94604	119890	19.2795	104320	75418	145290
[truncated: 9 more columns]

## Sheet: 4
Supplementary Table 4. List of identified proteins in UC and IAC, in laboratory 1 and laboratory 2.
PROTEIN	SAMPLE	METHOD
A1BG	BOTH LABS	BOTH METHODS
A2M	BOTH LABS	BOTH METHODS
ACTB;ACTG1	BOTH LABS	BOTH METHODS
ADGRG6	LAB1_LAB2_IAC	IAC
AFM	LAB1_LAB2_IAC	IAC
AGT	BOTH LABS	BOTH METHODS
AHSG	BOTH LABS	BOTH METHODS
ALB	BOTH LABS	BOTH METHODS
AMBP	BOTH LABS	BOTH METHODS
ANPEP	BOTH LABS	BOTH METHODS
ANTXR1	BOTH LABS	BOTH METHODS
ANTXR2	BOTH LABS	BOTH METHODS
APCS	BOTH LABS	BOTH METHODS
APMAP	BOTH LABS	BOTH METHODS
APOA1	BOTH LABS	BOTH METHODS
APOA2	BOTH LABS	BOTH METHODS
APOA4	BOTH LABS	BOTH METHODS
APOA5	BOTH LABS	BOTH METHODS
APOB	BOTH LABS	BOTH METHODS
APOC1	BOTH LABS	BOTH METHODS
APOC2	BOTH LABS	BOTH METHODS
APOC3	BOTH LABS	BOTH METHODS
APOC4	BOTH LABS	BOTH METHODS
APOD	BOTH LABS	BOTH METHODS
APOE	BOTH LABS	BOTH METHODS
APOF	BOTH LABS	BOTH METHODS
APOH	BOTH LABS	BOTH METHODS
APOL1	BOTH LABS	BOTH METHODS
APOM	BOTH LABS	BOTH METHODS
ATRN	LAB1_UC	UC
BCHE	LAB1_UC	UC
BPIFA1	LAB2_UC	UC
BPIFB1	LAB1_IAC	IAC
C1QA	BOTH LABS	BOTH METHODS
C1QB	BOTH LABS	BOTH METHODS
C1QC	BOTH LABS	BOTH METHODS
C1R	BOTH LABS	BOTH METHODS
C1RL	LAB1_LAB2_IAC	IAC
C1S	BOTH LABS	BOTH METHODS
C2	BOTH LABS	BOTH METHODS
C3	BOTH LABS	BOTH METHODS
C3orf85	BOTH LABS	BOTH METHODS
C4A	BOTH LABS	BOTH METHODS
C4B	BOTH LABS	BOTH METHODS
C4BPA	BOTH LABS	BOTH METHODS
C4BPB	LAB1_LAB2_IAC	IAC
C5	LAB1_LAB2_IAC	IAC
C6	LAB1_LAB2_IAC	IAC
C6orf120	BOTH LABS	BOTH METHODS
C7	LAB1_LAB2_IAC	IAC
C8A	BOTH LABS	BOTH METHODS
C8B	BOTH LABS	BOTH METHODS
C8G	BOTH LABS	BOTH METHODS
C9	BOTH LABS	BOTH METHODS
CA2	BOTH LABS	BOTH METHODS
CA6	BOTH LABS	BOTH METHODS
CAMP	BOTH LABS	BOTH METHODS
CD14	LAB1_LAB2_IAC	IAC
CD248	BOTH LABS	BOTH METHODS
CD44	BOTH LABS	BOTH METHODS
CD5L	BOTH LABS	BOTH METHODS
CD99	BOTH LABS	BOTH METHODS
CDH5	LAB1_UC	UC
CETP	LAB1_LAB2_IAC	IAC
CFB	LAB1_LAB2_IAC	IAC
CFH	BOTH LABS	BOTH METHODS
CFHR2	LAB1_LAB2_IAC	IAC
CFHR3	LAB2_IAC	IAC
CFHR5	LAB1_LAB2_IAC	IAC
CFI	LAB1_LAB2_IAC	IAC
CFP	BOTH LABS	BOTH METHODS
CLEC3B	LAB2_IAC	IAC
CLU	BOTH LABS	BOTH METHODS
CNDP1	LAB2_IAC	IAC
COL18A1	BOTH LABS	BOTH METHODS
COL6A3	LAB1_UC	UC
CORO1A;CORO1B;CORO6	LAB1_LAB2_IAC	IAC
CP	BOTH LABS	BOTH METHODS
CPB2	LAB1_LAB2_IAC	IAC
CPN1	LAB2_IAC	IAC
CPN2	LAB1_LAB2_IAC	IAC
CRTAC1	LAB1_LAB2_IAC	IAC
CST3	LAB1_LAB2_UC	UC
CTSG	BOTH LABS	BOTH METHODS
DCD	BOTH LABS	BOTH METHODS
DPP4	LAB1_UC	UC
ECM1	BOTH LABS	BOTH METHODS
EFEMP1	LAB1_LAB2_IAC	IAC
F10	BOTH LABS	BOTH METHODS
F11	BOTH LABS	BOTH METHODS
F12	BOTH LABS	BOTH METHODS
F13A1	BOTH LABS	BOTH METHODS
F2	BOTH LABS	BOTH METHODS
F5	LAB1_LAB2_IAC	IAC
F7	LAB1_LAB2_IAC	IAC
F9	BOTH LABS	BOTH METHODS
FBLN1	BOTH LABS	BOTH METHODS
FCGBP	BOTH LABS	BOTH METHODS
FCN2	BOTH LABS	BOTH METHODS
FCN3	BOTH LABS	BOTH METHODS
FETUB	LAB1_LAB2_IAC	IAC
FGA	BOTH LABS	BOTH METHODS
FGB	BOTH LABS	BOTH METHODS
FGFBP2	BOTH LABS	BOTH METHODS
FGG	BOTH LABS	BOTH METHODS
FN1	BOTH LABS	BOTH METHODS
GC	BOTH LABS	BOTH METHODS
GFAP;KRT80	LAB1_LAB2_IAC	IAC
GLIPR2	LAB1_LAB2_IAC	IAC
GP5	LAB1_UC	UC
GPLD1	BOTH LABS	BOTH METHODS
GPX3	BOTH LABS	BOTH METHODS
GRN	BOTH LABS	BOTH METHODS
GSN	BOTH LABS	BOTH METHODS
H2BC1;H2BC11;H2BC12;H2BC12L;H2BC13;H2BC14;H2BC15;H2BC17;H2BC18;H2BC21;H2BC26;H2BC3;H2BC4;H2BC5;H2BC9;H2BK1	LAB1_LAB2_IAC	IAC
HABP2	BOTH LABS	BOTH METHODS
HBA1	BOTH LABS	BOTH METHODS
HBB	BOTH LABS	BOTH METHODS
HGFAC	LAB1_LAB2_IAC	IAC
HLA-A	BOTH LABS	BOTH METHODS
HLA-B	BOTH LABS	BOTH METHODS
HP	BOTH LABS	BOTH METHODS
HPR	BOTH LABS	BOTH METHODS
HPSE	LAB1_LAB2_IAC	IAC
HPX	BOTH LABS	BOTH METHODS
HRG	BOTH LABS	BOTH METHODS
HRNR	LAB1_UC	UC
HSPA5	LAB1_LAB2_IAC	IAC
HSPG2	LAB1_UC	UC
HYAL1	LAB1_LAB2_IAC	IAC
IGF2	LAB1_LAB2_IAC	IAC
IGFALS	LAB1_LAB2_IAC	IAC
IGFBP3	LAB1_LAB2_IAC	IAC
IGFBP6	BOTH LABS	BOTH METHODS
IGHA1	BOTH LABS	BOTH METHODS
IGHA2	BOTH LABS	BOTH METHODS
IGHD	LAB1_LAB2_IAC	IAC
IGHG1	BOTH LABS	BOTH METHODS
IGHG2	BOTH LABS	BOTH METHODS
IGHG3	BOTH LABS	BOTH METHODS
IGHG4	BOTH LABS	BOTH METHODS
IGHM	BOTH LABS	BOTH METHODS
IGHV1-18	LAB1_LAB2_IAC	IAC
IGHV1-2	BOTH LABS	BOTH METHODS
IGHV1-3	LAB1_IAC	IAC
IGHV2-5	LAB1_IAC	IAC
IGHV3-13	LAB1_IAC	IAC
IGHV3-15	LAB1_LAB2_IAC	IAC
IGHV3-38	BOTH LABS	BOTH METHODS
IGHV3-43D;IGHV3-9	BOTH LABS	BOTH METHODS
IGHV3-49	LAB1_LAB2_IAC	IAC
IGHV3-64	LAB1_IAC	IAC
IGHV3-64D	BOTH LABS	BOTH METHODS
IGHV3-7	LAB1_LAB2_IAC	IAC
IGHV3-72	LAB1_IAC	IAC
IGHV3-74	LAB1_LAB2_IAC	IAC
IGHV3OR16-12	LAB1_LAB2_IAC	IAC
IGHV3OR16-9	BOTH LABS	BOTH METHODS
IGHV4-28	LAB1_LAB2_IAC	IAC
IGHV4-30-4;IGHV4-34;IGHV4-38-2;IGHV4-39;IGHV4-59;IGHV4-61	LAB1_LAB2_IAC	IAC
IGHV4-4	LAB1_LAB2_IAC	IAC
IGHV5-10-1	BOTH LABS	BOTH METHODS
IGHV5-51	LAB1_LAB2_IAC	IAC
IGHV6-1	LAB1_LAB2_IAC	IAC
IGKC	BOTH LABS	BOTH METHODS
IGKJ3	BOTH LABS	BOTH METHODS
IGKV1-12;IGKV1D-12	LAB1_LAB2_IAC	IAC
IGKV1-16	LAB1_IAC	IAC
IGKV1-17	LAB1_LAB2_IAC	IAC
IGKV1-27	LAB1_LAB2_IAC	IAC
IGKV1-33;IGKV1D-33	LAB1_LAB2_IAC	IAC
IGKV1-5	LAB1_LAB2_IAC	IAC
IGKV1D-16	LAB1_LAB2_IAC	IAC
IGKV2-24;IGKV2D-24	LAB1_LAB2_IAC	IAC
IGKV2-30	LAB1_LAB2_IAC	IAC
IGKV3-11;IGKV3D-11	LAB1_LAB2_IAC	IAC
IGKV3-20	BOTH LABS	BOTH METHODS
IGKV3-7	LAB1_LAB2_IAC	IAC
IGKV3D-15	LAB1_LAB2_IAC	IAC
IGKV3D-20	LAB1_LAB2_IAC	IAC
IGKV4-1	BOTH LABS	BOTH METHODS
IGLC2;IGLC3	LAB1_LAB2_IAC	IAC
IGLC7	LAB1_LAB2_IAC	IAC
IGLL1	LAB1_LAB2_IAC	IAC
IGLL5	BOTH LABS	BOTH METHODS
IGLV10-54	LAB1_LAB2_IAC	IAC
IGLV1-40	BOTH LABS	BOTH METHODS
IGLV1-47	BOTH LABS	BOTH METHODS
IGLV1-51	BOTH LABS	BOTH METHODS
IGLV2-11	BOTH LABS	BOTH METHODS
IGLV2-18	LAB1_IAC	IAC
IGLV2-8	BOTH LABS	BOTH METHODS
IGLV3-19	BOTH LABS	BOTH METHODS
IGLV3-21;IGLV3-9	LAB1_LAB2_IAC	IAC
IGLV3-25	BOTH LABS	BOTH METHODS
IGLV7-46	LAB1_LAB2_IAC	IAC
IGLV8-61	LAB1_LAB2_IAC	IAC
IHH	BOTH LABS	BOTH METHODS
INHBC	BOTH LABS	BOTH METHODS
ISLR	LAB2_IAC	IAC
ITGA2	LAB1_LAB2_IAC	IAC
ITGB1	BOTH LABS	BOTH METHODS
ITIH1	BOTH LABS	BOTH METHODS
ITIH2	BOTH LABS	BOTH METHODS
ITIH3	BOTH LABS	BOTH METHODS
ITIH4	BOTH LABS	BOTH METHODS
ITLN1	LAB1_LAB2_IAC	IAC
JCHAIN	LAB1_LAB2_IAC	IAC
KLKB1	BOTH LABS	BOTH METHODS
KNG1	BOTH LABS	BOTH METHODS
KRT1	BOTH LABS	BOTH METHODS
KRT10	BOTH LABS	BOTH METHODS
KRT13	LAB1_UC	UC
KRT2	BOTH LABS	BOTH METHODS
KRT5	LAB1_LAB2_UC	UC
KRT6A;KRT6C	LAB1_UC	UC
KRT9	BOTH LABS	BOTH METHODS
KRTAP19-8	BOTH LABS	BOTH METHODS
KRTDAP	BOTH LABS	BOTH METHODS
LBP	BOTH LABS	BOTH METHODS
LCAT	BOTH LABS	BOTH METHODS
LGALS3BP	BOTH LABS	BOTH METHODS
LMAN2	BOTH LABS	BOTH METHODS
LPA	BOTH LABS	BOTH METHODS
LRG1	BOTH LABS	BOTH METHODS
LUM	LAB1_LAB2_IAC	IAC
LYZ	LAB1_LAB2_IAC	IAC
MADCAM1	BOTH LABS	BOTH METHODS
MASP1	BOTH LABS	BOTH METHODS
MASP2	BOTH LABS	BOTH METHODS
MBL2	LAB1_IAC	IAC
MENT	BOTH LABS	BOTH METHODS
MMP9	LAB1_LAB2_IAC	IAC
MMRN2	BOTH LABS	BOTH METHODS
MTMR3	BOTH LABS	BOTH METHODS
MYH1;MYH2	LAB1_UC	UC
MYH7	BOTH LABS	BOTH METHODS
MYL1	BOTH LABS	BOTH METHODS
NOTCH3	LAB1_LAB2_IAC	IAC
OAF	LAB1_LAB2_IAC	IAC
OGN	LAB1_UC	UC
ORM1	BOTH LABS	BOTH METHODS
ORM2	BOTH LABS	BOTH METHODS
PCSK9	BOTH LABS	BOTH METHODS
PCYOX1	BOTH LABS	BOTH METHODS
PF4	BOTH LABS	BOTH METHODS
PF4V1	BOTH LABS	BOTH METHODS
PGLYRP2	LAB1_LAB2_IAC	IAC
PIGR	LAB1_LAB2_IAC	IAC
PIP	LAB1_IAC	IAC
PLG	BOTH LABS	BOTH METHODS
PLTP	BOTH LABS	BOTH METHODS
PLXDC2	LAB2_IAC	IAC
PON1	BOTH LABS	BOTH METHODS
PON3	BOTH LABS	BOTH METHODS
PPBP	BOTH LABS	BOTH METHODS
PRDX2	LAB1_UC	UC
PRG4	LAB1_LAB2_IAC	IAC
PROCR	BOTH LABS	BOTH METHODS
PROS1	BOTH LABS	BOTH METHODS
PROZ	BOTH LABS	BOTH METHODS
PRSS1;PRSS2;PRSS3P2	BOTH LABS	BOTH METHODS
PSAP	LAB1_LAB2_IAC	IAC
PZP	LAB2_IAC	IAC
QSOX1	LAB2_IAC	IAC
RBP4	BOTH LABS	BOTH METHODS
S100A7	LAB1_UC	UC
SAA1	BOTH LABS	BOTH METHODS
SAA2	BOTH LABS	BOTH METHODS
SAA4	BOTH LABS	BOTH METHODS
SAMD9	BOTH LABS	BOTH METHODS
SCGB3A1	BOTH LABS	BOTH METHODS
SELENOP	BOTH LABS	BOTH METHODS
SELL	BOTH LABS	BOTH METHODS
SERPINA1	BOTH LABS	BOTH METHODS
SERPINA10	LAB1_LAB2_IAC	IAC
SERPINA3	BOTH LABS	BOTH METHODS
SERPINA4	LAB1_LAB2_IAC	IAC
SERPINA6	BOTH LABS	BOTH METHODS
SERPINA7	BOTH LABS	BOTH METHODS
SERPINC1	BOTH LABS	BOTH METHODS
SERPIND1	BOTH LABS	BOTH METHODS
SERPINF1	LAB2_UC	UC
SERPINF2	BOTH LABS	BOTH METHODS
SERPING1	BOTH LABS	BOTH METHODS
SFTPB	BOTH LABS	BOTH METHODS
SHBG	LAB1_LAB2_IAC	IAC
SOD3	BOTH LABS	BOTH METHODS
SPARCL1	LAB1_IAC	IAC
SPTB	LAB1_LAB2_IAC	IAC
SRGN	BOTH LABS	BOTH METHODS
TF	BOTH LABS	BOTH METHODS
TFPI	BOTH LABS	BOTH METHODS
TGFBI	BOTH LABS	BOTH METHODS
THBS1	BOTH LABS	BOTH METHODS
TIMP3	LAB1_IAC	IAC
TMEM212	BOTH LABS	BOTH METHODS
TNNC2	LAB1_UC	UC
TTR	BOTH LABS	BOTH METHODS
VCAM1	BOTH LABS	BOTH METHODS
VTN	BOTH LABS	BOTH METHODS
VWF	LAB1_LAB2_IAC	IAC

## Sheet: 5
Supplementary Table 5. List of identified proteins using UC and IAC isolation methods, in laboratory 1 and laboratory 2, in each isolation day.
	LAB 1				LAB 2					LAB 2				LAB 1
	IAC				IAC					UC				UC
Gene names	DAY 1	DAY 2	DAY 3	IAC LAB 1	DAY 1	DAY 2	DAY 3	IAC LAB 2	IAC TOTAL	DAY 1	DAY 2	DAY 3	UC LAB 2	DAY 1	DAY 2	DAY 3	UC LAB 1	UC TOTAL
A1BG	3	3	3	IDENTIFIED	3	3	3	IDENTIFIED	IDENTIFIED	2	1	1	NOT IDENTIFIED	3	2	2	IDENTIFIED	IDENTIFIED
A2M	3	3	3	IDENTIFIED	3	3	3	IDENTIFIED	IDENTIFIED	3	3	2	IDENTIFIED	0	0	0	NOT IDENTIFIED	IDENTIFIED
ACTB;ACTG1	3	3	3	IDENTIFIED	3	3	3	IDENTIFIED	IDENTIFIED	3	3	3	IDENTIFIED	3	0	0	NOT IDENTIFIED	IDENTIFIED
ADAMTS13	0	1	0	NOT IDENTIFIED	2	1	1	NOT IDENTIFIED	NOT IDENTIFIED	0	0	0	NOT IDENTIFIED	0	0	0	NOT IDENTIFIED	NOT IDENTIFIED
ADGRG6	3	3	3	IDENTIFIED	3	3	1	IDENTIFIED	IDENTIFIED	0	0	0	NOT IDENTIFIED	0	0	0	NOT IDENTIFIED	NOT IDENTIFIED
AFM	3	3	3	IDENTIFIED	3	3	3	IDENTIFIED	IDENTIFIED	1	1	0	NOT IDENTIFIED	0	0	0	NOT IDENTIFIED	NOT IDENTIFIED
AGT	3	3	3	IDENTIFIED	3	3	3	IDENTIFIED	IDENTIFIED	3	3	3	IDENTIFIED	0	0	0	NOT IDENTIFIED	IDENTIFIED
AHSG	3	3	3	IDENTIFIED	3	3	3	IDENTIFIED	IDENTIFIED	3	3	3	IDENTIFIED	0	0	0	NOT IDENTIFIED	IDENTIFIED
ALB	3	3	3	IDENTIFIED	3	3	3	IDENTIFIED	IDENTIFIED	3	3	3	IDENTIFIED	3	3	3	IDENTIFIED	IDENTIFIED
AMBP	3	3	3	IDENTIFIED	3	3	3	IDENTIFIED	IDENTIFIED	3	3	3	IDENTIFIED	3	0	2	IDENTIFIED	IDENTIFIED
ANPEP	3	3	3	IDENTIFIED	0	0	0	NOT IDENTIFIED	IDENTIFIED	0	0	0	NOT IDENTIFIED	3	3	3	IDENTIFIED	IDENTIFIED
ANTXR1	3	3	3	IDENTIFIED	3	3	3	IDENTIFIED	IDENTIFIED	3	3	3	IDENTIFIED			9	NOT IDENTIFIED	IDENTIFIED
ANTXR2	3	3	3	IDENTIFIED	3	3	3	IDENTIFIED	IDENTIFIED	3	3	3	IDENTIFIED	3	3	3	IDENTIFIED	IDENTIFIED
APCS	3	3	3	IDENTIFIED	3	3	3	IDENTIFIED	IDENTIFIED	0	0	0	NOT IDENTIFIED	3	3	3	IDENTIFIED	IDENTIFIED
APMAP	3	3	3	IDENTIFIED	3	3	3	IDENTIFIED	IDENTIFIED	3	3	3	IDENTIFIED			9	NOT IDENTIFIED	IDENTIFIED
APOA1	3	3	3	IDENTIFIED	3	3	3	IDENTIFIED	IDENTIFIED	3	3	3	IDENTIFIED	3	0	1	NOT IDENTIFIED	IDENTIFIED
APOA2	3	3	3	IDENTIFIED	3	3	3	IDENTIFIED	IDENTIFIED	3	3	3	IDENTIFIED	3	3	3	IDENTIFIED	IDENTIFIED
APOA4	3	3	3	IDENTIFIED	3	3	3	IDENTIFIED	IDENTIFIED	3	3	3	IDENTIFIED	1	0	0	NOT IDENTIFIED	IDENTIFIED
APOA5	3	3	3	IDENTIFIED	3	3	3	IDENTIFIED	IDENTIFIED	3	3	3	IDENTIFIED	3	3	3	IDENTIFIED	IDENTIFIED
APOB	3	3	3	IDENTIFIED	3	3	3	IDENTIFIED	IDENTIFIED	3	3	3	IDENTIFIED	3	2	1	IDENTIFIED	IDENTIFIED
APOC1	3	3	3	IDENTIFIED	3	3	3	IDENTIFIED	IDENTIFIED	3	3	3	IDENTIFIED	2	1	2	IDENTIFIED	IDENTIFIED
APOC2	3	3	3	IDENTIFIED	3	3	3	IDENTIFIED	IDENTIFIED	3	3	3	IDENTIFIED	3	1	2	IDENTIFIED	IDENTIFIED
APOC3	3	3	3	IDENTIFIED	3	3	3	IDENTIFIED	IDENTIFIED	3	3	3	IDENTIFIED	3	3	3	IDENTIFIED	IDENTIFIED
APOC4	3	3	3	IDENTIFIED	3	3	3	IDENTIFIED	IDENTIFIED	3	3	3	IDENTIFIED	0	0	0	NOT IDENTIFIED	IDENTIFIED
APOD	3	3	3	IDENTIFIED	3	3	3	IDENTIFIED	IDENTIFIED	3	3	3	IDENTIFIED	3	3	3	IDENTIFIED	IDENTIFIED
APOE	3	3	3	IDENTIFIED	3	3	3	IDENTIFIED	IDENTIFIED	3	3	3	IDENTIFIED	2	2	0	IDENTIFIED	IDENTIFIED
APOF	3	3	3	IDENTIFIED	3	3	3	IDENTIFIED	IDENTIFIED	3	3	3	IDENTIFIED	3	3	3	IDENTIFIED	IDENTIFIED
APOH	3	3	3	IDENTIFIED	3	3	3	IDENTIFIED	IDENTIFIED	3	3	3	IDENTIFIED	3	3	3	IDENTIFIED	IDENTIFIED
APOL1	3	3	3	IDENTIFIED	3	3	3	IDENTIFIED	IDENTIFIED	3	3	3	IDENTIFIED	3	3	3	IDENTIFIED	IDENTIFIED
APOM	3	3	3	IDENTIFIED	3	3	3	IDENTIFIED	IDENTIFIED	3	3	3	IDENTIFIED	0	0	0	NOT IDENTIFIED	IDENTIFIED
ATRN	0	0	0	NOT IDENTIFIED	0	0	2	NOT IDENTIFIED	NOT IDENTIFIED	0	0	0	NOT IDENTIFIED	3	3	3	IDENTIFIED	IDENTIFIED
BCHE	0	0	0	NOT IDENTIFIED	0	0	2	NOT IDENTIFIED	NOT IDENTIFIED	0	0	0	NOT IDENTIFIED	3	2	2	IDENTIFIED	IDENTIFIED
BPIFA1	1	0	0	NOT IDENTIFIED	0	0	0	NOT IDENTIFIED	NOT IDENTIFIED	3	2	3	IDENTIFIED			8	NOT IDENTIFIED	IDENTIFIED
BPIFB1	3	3	3	IDENTIFIED	0	1	0	NOT IDENTIFIED	IDENTIFIED	1	1	2	NOT IDENTIFIED			4	NOT IDENTIFIED	NOT IDENTIFIED
C1QA	3	3	3	IDENTIFIED	3	3	3	IDENTIFIED	IDENTIFIED	3	3	3	IDENTIFIED	3	3	3	IDENTIFIED	IDENTIFIED
C1QB	3	3	3	IDENTIFIED	3	3	3	IDENTIFIED	IDENTIFIED	3	3	3	IDENTIFIED	3	3	3	IDENTIFIED	IDENTIFIED
C1QC	3	3	3	IDENTIFIED	3	3	3	IDENTIFIED	IDENTIFIED	2	3	1	IDENTIFIED	3	3	3	IDENTIFIED	IDENTIFIED
C1R	3	3	3	IDENTIFIED	3	3	3	IDENTIFIED	IDENTIFIED	2	3	2	IDENTIFIED	3	2	1	IDENTIFIED	IDENTIFIED
C1RL	3	3	3	IDENTIFIED	3	3	3	IDENTIFIED	IDENTIFIED	0	0	0	NOT IDENTIFIED			0	NOT IDENTIFIED	NOT IDENTIFIED
C1S	3	3	3	IDENTIFIED	3	3	3	IDENTIFIED	IDENTIFIED	2	3	2	IDENTIFIED	1	0	0	NOT IDENTIFIED	IDENTIFIED
C2	0	0	0	NOT IDENTIFIED	2	3	3	IDENTIFIED	IDENTIFIED	0	0	0	NOT IDENTIFIED	3	3	3	IDENTIFIED	IDENTIFIED
C3	3	3	3	IDENTIFIED	3	3	3	IDENTIFIED	IDENTIFIED	3	3	3	IDENTIFIED	0	0	0	NOT IDENTIFIED	IDENTIFIED
C3orf85	3	3	3	IDENTIFIED	3	2	3	IDENTIFIED	IDENTIFIED	3	3	3	IDENTIFIED	0	0	0	NOT IDENTIFIED	IDENTIFIED
C4A	3	3	3	IDENTIFIED	3	3	3	IDENTIFIED	IDENTIFIED	3	3	3	IDENTIFIED	3	3	2	IDENTIFIED	IDENTIFIED
C4B	3	3	3	IDENTIFIED	3	3	3	IDENTIFIED	IDENTIFIED	3	3	3	IDENTIFIED	3	3	3	IDENTIFIED	IDENTIFIED
C4BPA	3	3	3	IDENTIFIED	3	3	3	IDENTIFIED	IDENTIFIED	1	1	0	NOT IDENTIFIED	3	3	3	IDENTIFIED	IDENTIFIED
C4BPB	3	3	3	IDENTIFIED	3	3	3	IDENTIFIED	IDENTIFIED	0	0	0	NOT IDENTIFIED	0	0	0	NOT IDENTIFIED	NOT IDENTIFIED
C5	3	3	3	IDENTIFIED	3	3	3	IDENTIFIED	IDENTIFIED	1	1	0	NOT IDENTIFIED	0	0	0	NOT IDENTIFIED	NOT IDENTIFIED
C6	3	3	3	IDENTIFIED	3	3	3	IDENTIFIED	IDENTIFIED	0	0	0	NOT IDENTIFIED	0	0	0	NOT IDENTIFIED	NOT IDENTIFIED
C6orf120	3	3	3	IDENTIFIED	3	3	3	IDENTIFIED	IDENTIFIED	3	3	3	IDENTIFIED	2	2	2	IDENTIFIED	IDENTIFIED
C7	2	3	1	IDENTIFIED	3	3	3	IDENTIFIED	IDENTIFIED	0	0	0	NOT IDENTIFIED	1	0	1	NOT IDENTIFIED	NOT IDENTIFIED
C8A	3	3	3	IDENTIFIED	3	3	3	IDENTIFIED	IDENTIFIED	0	0	0	NOT IDENTIFIED	3	3	3	IDENTIFIED	IDENTIFIED
C8B	3	3	3	IDENTIFIED	3	3	3	IDENTIFIED	IDENTIFIED	0	0	0	NOT IDENTIFIED	3	3	3	IDENTIFIED	IDENTIFIED
C8G	3	3	3	IDENTIFIED	3	3	3	IDENTIFIED	IDENTIFIED	0	0	0	NOT IDENTIFIED	3	3	3	IDENTIFIED	IDENTIFIED
C9	3	3	3	IDENTIFIED	3	3	3	IDENTIFIED	IDENTIFIED	0	1	0	NOT IDENTIFIED	3	3	3	IDENTIFIED	IDENTIFIED
CA2	1	1	2	NOT IDENTIFIED	3	2	2	IDENTIFIED	IDENTIFIED	0	0	0	NOT IDENTIFIED	3	1	3	IDENTIFIED	IDENTIFIED
CA6	3	3	3	IDENTIFIED	3	3	3	IDENTIFIED	IDENTIFIED	0	0	0	NOT IDENTIFIED	3	3	3	IDENTIFIED	IDENTIFIED
CAMP	3	3	3	IDENTIFIED	3	3	3	IDENTIFIED	IDENTIFIED	3	3	3	IDENTIFIED	3	3	3	IDENTIFIED	IDENTIFIED
CD14	3	3	2	IDENTIFIED	2	2	3	IDENTIFIED	IDENTIFIED	0	0	0	NOT IDENTIFIED	1	1	1	NOT IDENTIFIED	NOT IDENTIFIED
CD248	3	3	3	IDENTIFIED	1	3	2	IDENTIFIED	IDENTIFIED	3	3	3	IDENTIFIED			9	NOT IDENTIFIED	IDENTIFIED
CD44	3	3	3	IDENTIFIED	3	3	3	IDENTIFIED	IDENTIFIED	3	3	3	IDENTIFIED	0	0	0	NOT IDENTIFIED	IDENTIFIED
CD5L	3	3	3	IDENTIFIED	3	3	3	IDENTIFIED	IDENTIFIED	2	3	1	IDENTIFIED	3	3	2	IDENTIFIED	IDENTIFIED
CD99	3	3	3	IDENTIFIED	3	3	3	IDENTIFIED	IDENTIFIED	3	3	3	IDENTIFIED	1	0	0	NOT IDENTIFIED	IDENTIFIED
CDH5	0	0	0	NOT IDENTIFIED	1	1	1	NOT IDENTIFIED	NOT IDENTIFIED	0	0	0	NOT IDENTIFIED	3	3	3	IDENTIFIED	IDENTIFIED
CETP	3	3	3	IDENTIFIED	3	3	3	IDENTIFIED	IDENTIFIED	0	1	0	NOT IDENTIFIED	0	0	0	NOT IDENTIFIED	NOT IDENTIFIED
CFB	3	3	3	IDENTIFIED	3	3	3	IDENTIFIED	IDENTIFIED	1	1	0	NOT IDENTIFIED	2	0	0	NOT IDENTIFIED	NOT IDENTIFIED
CFH	3	3	3	IDENTIFIED	3	3	3	IDENTIFIED	IDENTIFIED	1	2	0	NOT IDENTIFIED	3	3	3	IDENTIFIED	IDENTIFIED
CFHR2	3	3	3	IDENTIFIED	3	3	3	IDENTIFIED	IDENTIFIED	0	0	0	NOT IDENTIFIED	0	0	0	NOT IDENTIFIED	NOT IDENTIFIED
CFHR3	1	0	2	NOT IDENTIFIED	2	2	1	IDENTIFIED	IDENTIFIED	1	0	0	NOT IDENTIFIED	0	0	0	NOT IDENTIFIED	NOT IDENTIFIED
CFHR5	3	3	3	IDENTIFIED	3	3	3	IDENTIFIED	IDENTIFIED	0	0	0	NOT IDENTIFIED			0	NOT IDENTIFIED	NOT IDENTIFIED
CFI	3	3	3	IDENTIFIED	3	3	3	IDENTIFIED	IDENTIFIED	0	1	0	NOT IDENTIFIED	1	1	0	NOT IDENTIFIED	NOT IDENTIFIED
CFP	2	2	1	IDENTIFIED	3	3	3	IDENTIFIED	IDENTIFIED	0	0	0	NOT IDENTIFIED	3	3	3	IDENTIFIED	IDENTIFIED
CKM	1	0	1	NOT IDENTIFIED	1	0	0	NOT IDENTIFIED	NOT IDENTIFIED	2	0	0	NOT IDENTIFIED	0	0	0	NOT IDENTIFIED	NOT IDENTIFIED
CLEC3B	2	0	0	NOT IDENTIFIED	2	2	2	IDENTIFIED	IDENTIFIED	0	0	0	NOT IDENTIFIED	2	0	0	NOT IDENTIFIED	NOT IDENTIFIED
CLU	3	3	3	IDENTIFIED	3	3	3	IDENTIFIED	IDENTIFIED	3	3	3	IDENTIFIED	3	3	3	IDENTIFIED	IDENTIFIED
CNDP1	1	0	0	NOT IDENTIFIED	2	3	3	IDENTIFIED	IDENTIFIED	0	0	0	NOT IDENTIFIED			0	NOT IDENTIFIED	NOT IDENTIFIED
COL18A1	3	3	3	IDENTIFIED	2	3	3	IDENTIFIED	IDENTIFIED	3	3	3	IDENTIFIED	0	0	0	NOT IDENTIFIED	IDENTIFIED
COL6A3	0	0	0	NOT IDENTIFIED	1	1	1	NOT IDENTIFIED	NOT IDENTIFIED	0	0	0	NOT IDENTIFIED	3	3	3	IDENTIFIED	IDENTIFIED
CORO1A;CORO1B;CORO6	3	3	2	IDENTIFIED	3	3	3	IDENTIFIED	IDENTIFIED	0	0	0	NOT IDENTIFIED	1	0	2	NOT IDENTIFIED	NOT IDENTIFIED
CP	3	3	3	IDENTIFIED	3	3	3	IDENTIFIED	IDENTIFIED	1	1	0	NOT IDENTIFIED	3	2	0	IDENTIFIED	IDENTIFIED
CPB2	3	3	3	IDENTIFIED	3	3	3	IDENTIFIED	IDENTIFIED	0	1	0	NOT IDENTIFIED			1	NOT IDENTIFIED	NOT IDENTIFIED
CPN1	0	1	0	NOT IDENTIFIED	2	2	3	IDENTIFIED	IDENTIFIED	0	0	0	NOT IDENTIFIED	0	0	0	NOT IDENTIFIED	NOT IDENTIFIED
CPN2	3	3	3	IDENTIFIED	3	3	3	IDENTIFIED	IDENTIFIED	1	1	0	NOT IDENTIFIED	0	0	0	NOT IDENTIFIED	NOT IDENTIFIED
CRTAC1	3	3	3	IDENTIFIED	3	3	3	IDENTIFIED	IDENTIFIED	0	0	0	NOT IDENTIFIED			0	NOT IDENTIFIED	NOT IDENTIFIED
CST3	0	0	1	NOT IDENTIFIED	0	0	0	NOT IDENTIFIED	NOT IDENTIFIED	3	3	3	IDENTIFIED	2	1	2	IDENTIFIED	IDENTIFIED
CTSG	1	3	3	IDENTIFIED	2	2	1	IDENTIFIED	IDENTIFIED	0	0	0	NOT IDENTIFIED	3	3	3	IDENTIFIED	IDENTIFIED
DCD	3	3	3	IDENTIFIED	3	3	2	IDENTIFIED	IDENTIFIED	1	1	1	NOT IDENTIFIED	3	3	3	IDENTIFIED	IDENTIFIED
DMKN	1	0	1	NOT IDENTIFIED	2	1	1	NOT IDENTIFIED	NOT IDENTIFIED	0	0	0	NOT IDENTIFIED	0	0	0	NOT IDENTIFIED	NOT IDENTIFIED
DPP4	1	2	0	NOT IDENTIFIED	0	0	0	NOT IDENTIFIED	NOT IDENTIFIED	0	0	0	NOT IDENTIFIED	3	3	3	IDENTIFIED	IDENTIFIED
DSP	0	0	0	NOT IDENTIFIED	0	0	0	NOT IDENTIFIED	NOT IDENTIFIED	0	0	1	NOT IDENTIFIED	2	1	0	NOT IDENTIFIED	NOT IDENTIFIED
ECM1	3	3	3	IDENTIFIED	3	3	3	IDENTIFIED	IDENTIFIED	0	0	0	NOT IDENTIFIED	3	3	3	IDENTIFIED	IDENTIFIED
EFEMP1	3	3	3	IDENTIFIED	3	3	3	IDENTIFIED	IDENTIFIED	0	1	0	NOT IDENTIFIED	0	0	0	NOT IDENTIFIED	NOT IDENTIFIED
ENO3	0	0	2	NOT IDENTIFIED	0	0	0	NOT IDENTIFIED	NOT IDENTIFIED	1	0	0	NOT IDENTIFIED	2	0	0	NOT IDENTIFIED	NOT IDENTIFIED
F10	3	3	3	IDENTIFIED	3	3	3	IDENTIFIED	IDENTIFIED	1	2	0	NOT IDENTIFIED	3	3	3	IDENTIFIED	IDENTIFIED
F11	3	3	3	IDENTIFIED	3	3	3	IDENTIFIED	IDENTIFIED	0	1	0	NOT IDENTIFIED	3	3	3	IDENTIFIED	IDENTIFIED
F12	3	3	3	IDENTIFIED	2	3	3	IDENTIFIED	IDENTIFIED	0	0	0	NOT IDENTIFIED	3	3	3	IDENTIFIED	IDENTIFIED
F13A1	3	3	3	IDENTIFIED	3	3	3	IDENTIFIED	IDENTIFIED	3	3	3	IDENTIFIED	3	3	3	IDENTIFIED	IDENTIFIED
F13B	1	3	1	NOT IDENTIFIED	0	0	2	NOT IDENTIFIED	NOT IDENTIFIED	0	0	0	NOT IDENTIFIED	0	0	0	NOT IDENTIFIED	NOT IDENTIFIED
F2	3	3	3	IDENTIFIED	3	3	3	IDENTIFIED	IDENTIFIED	3	3	3	IDENTIFIED	1	0	0	NOT IDENTIFIED	IDENTIFIED
F5	3	3	3	IDENTIFIED	3	3	3	IDENTIFIED	IDENTIFIED	0	0	0	NOT IDENTIFIED	1	0	0	NOT IDENTIFIED	NOT IDENTIFIED
F7	3	3	3	IDENTIFIED	3	2	2	IDENTIFIED	IDENTIFIED	0	0	0	NOT IDENTIFIED	0	0	0	NOT IDENTIFIED	NOT IDENTIFIED
F9	3	3	3	IDENTIFIED	2	3	3	IDENTIFIED	IDENTIFIED	0	0	0	NOT IDENTIFIED	3	3	3	IDENTIFIED	IDENTIFIED
FBLN1	3	3	3	IDENTIFIED	3	3	3	IDENTIFIED	IDENTIFIED	1	0	0	NOT IDENTIFIED	2	2	0	IDENTIFIED	IDENTIFIED
FCGBP	3	3	3	IDENTIFIED	3	3	3	IDENTIFIED	IDENTIFIED	2	3	0	IDENTIFIED			5	NOT IDENTIFIED	IDENTIFIED
FCN2	3	3	3	IDENTIFIED	3	2	2	IDENTIFIED	IDENTIFIED	2	1	0	NOT IDENTIFIED	3	3	3	IDENTIFIED	IDENTIFIED
FCN3	3	3	3	IDENTIFIED	3	3	3	IDENTIFIED	IDENTIFIED	0	0	0	NOT IDENTIFIED	3	3	3	IDENTIFIED	IDENTIFIED
FETUB	2	2	1	IDENTIFIED	1	2	3	IDENTIFIED	IDENTIFIED	0	0	0	NOT IDENTIFIED			0	NOT IDENTIFIED	NOT IDENTIFIED
FGA	3	3	3	IDENTIFIED	3	3	3	IDENTIFIED	IDENTIFIED	3	3	3	IDENTIFIED	3	3	3	IDENTIFIED	IDENTIFIED
FGB	3	3	3	IDENTIFIED	3	3	3	IDENTIFIED	IDENTIFIED	0	0	0	NOT IDENTIFIED	3	2	1	IDENTIFIED	IDENTIFIED
FGFBP2	3	3	3	IDENTIFIED	3	3	3	IDENTIFIED	IDENTIFIED	3	3	3	IDENTIFIED			9	NOT IDENTIFIED	IDENTIFIED
FGG	3	3	3	IDENTIFIED	3	3	3	IDENTIFIED	IDENTIFIED	0	0	0	NOT IDENTIFIED	3	3	3	IDENTIFIED	IDENTIFIED
FN1	3	3	3	IDENTIFIED	3	3	3	IDENTIFIED	IDENTIFIED	3	3	2	IDENTIFIED	0	0	0	NOT IDENTIFIED	IDENTIFIED
GC	3	3	3	IDENTIFIED	3	3	3	IDENTIFIED	IDENTIFIED	3	3	3	IDENTIFIED	3	1	2	IDENTIFIED	IDENTIFIED
GFAP;KRT80	2	1	2	IDENTIFIED	2	2	2	IDENTIFIED	IDENTIFIED	1	0	0	NOT IDENTIFIED	0	0	0	NOT IDENTIFIED	NOT IDENTIFIED
GLIPR2	3	3	3	IDENTIFIED	3	3	2	IDENTIFIED	IDENTIFIED	0	0	0	NOT IDENTIFIED			0	NOT IDENTIFIED	NOT IDENTIFIED
GP5	2	1	0	NOT IDENTIFIED	1	2	1	NOT IDENTIFIED	NOT IDENTIFIED	0	0	0	NOT IDENTIFIED	3	3	3	IDENTIFIED	IDENTIFIED
GPLD1	3	3	3	IDENTIFIED	3	3	3	IDENTIFIED	IDENTIFIED	3	3	3	IDENTIFIED	3	3	3	IDENTIFIED	IDENTIFIED
GPX3	3	3	3	IDENTIFIED	3	3	3	IDENTIFIED	IDENTIFIED	0	0	0	NOT IDENTIFIED	3	2	1	IDENTIFIED	IDENTIFIED
GRN	3	3	3	IDENTIFIED	3	3	3	IDENTIFIED	IDENTIFIED	0	0	0	NOT IDENTIFIED	3	3	3	IDENTIFIED	IDENTIFIED
GSN	3	3	3	IDENTIFIED	3	3	3	IDENTIFIED	IDENTIFIED	3	2	0	IDENTIFIED	3	2	2	IDENTIFIED	IDENTIFIED
H2BC1;H2BC11;H2BC12;H2BC12L;H2BC13;H2BC14;H2BC15;H2BC17;H2BC18;H2BC21;H2BC26;H2BC3;H2BC4;H2BC5;H2BC9;H2BK1	2	2	3	IDENTIFIED	2	1	2	IDENTIFIED	IDENTIFIED	0	2	1	NOT IDENTIFIED	3	1	0	NOT IDENTIFIED	NOT IDENTIFIED
HABP2	3	3	3	IDENTIFIED	3	3	2	IDENTIFIED	IDENTIFIED	0	0	0	NOT IDENTIFIED	3	3	3	IDENTIFIED	IDENTIFIED
HBA1	3	3	3	IDENTIFIED	3	3	3	IDENTIFIED	IDENTIFIED	3	3	3	IDENTIFIED	0	0	0	NOT IDENTIFIED	IDENTIFIED
HBB	3	3	3	IDENTIFIED	3	3	3	IDENTIFIED	IDENTIFIED	3	3	3	IDENTIFIED	3	3	3	IDENTIFIED	IDENTIFIED
HGFAC	3	3	3	IDENTIFIED	3	3	3	IDENTIFIED	IDENTIFIED	0	0	0	NOT IDENTIFIED	1	0	0	NOT IDENTIFIED	NOT IDENTIFIED
HLA-A	3	3	3	IDENTIFIED	3	3	3	IDENTIFIED	IDENTIFIED	3	3	2	IDENTIFIED	3	3	3	IDENTIFIED	IDENTIFIED
HLA-B	3	3	3	IDENTIFIED	3	3	3	IDENTIFIED	IDENTIFIED	0	3	3	IDENTIFIED	0	0	0	NOT IDENTIFIED	IDENTIFIED
HP	3	3	3	IDENTIFIED	3	3	3	IDENTIFIED	IDENTIFIED	3	3	3	IDENTIFIED	3	3	3	IDENTIFIED	IDENTIFIED
HPR	3	3	3	IDENTIFIED	3	3	3	IDENTIFIED	IDENTIFIED	3	3	3	IDENTIFIED	3	3	3	IDENTIFIED	IDENTIFIED
HPSE	2	1	2	IDENTIFIED	3	2	1	IDENTIFIED	IDENTIFIED	0	0	0	NOT IDENTIFIED			0	NOT IDENTIFIED	NOT IDENTIFIED
HPX	3	3	3	IDENTIFIED	3	3	3	IDENTIFIED	IDENTIFIED	3	3	0	IDENTIFIED	0	0	0	NOT IDENTIFIED	IDENTIFIED
HRG	3	3	3	IDENTIFIED	3	3	3	IDENTIFIED	IDENTIFIED	3	2	0	IDENTIFIED	3	2	2	IDENTIFIED	IDENTIFIED
HRNR	1	0	0	NOT IDENTIFIED	0	1	1	NOT IDENTIFIED	NOT IDENTIFIED	0	1	1	NOT IDENTIFIED	2	1	2	IDENTIFIED	IDENTIFIED
HSPA5	3	3	3	IDENTIFIED	3	3	3	IDENTIFIED	IDENTIFIED	0	0	0	NOT IDENTIFIED	0	0	0	NOT IDENTIFIED	NOT IDENTIFIED
HSPG2	0	0	0	NOT IDENTIFIED	1	1	1	NOT IDENTIFIED	NOT IDENTIFIED	0	0	0	NOT IDENTIFIED	2	2	2	IDENTIFIED	IDENTIFIED
HYAL1	2	2	1	IDENTIFIED	2	3	1	IDENTIFIED	IDENTIFIED	0	0	0	NOT IDENTIFIED	0	0	0	NOT IDENTIFIED	NOT IDENTIFIED
IGF2	3	2	3	IDENTIFIED	3	2	3	IDENTIFIED	IDENTIFIED	1	0	0	NOT IDENTIFIED	0	0	0	NOT IDENTIFIED	NOT IDENTIFIED
IGFALS	3	3	3	IDENTIFIED	3	3	3	IDENTIFIED	IDENTIFIED	0	0	0	NOT IDENTIFIED	0	0	0	NOT IDENTIFIED	NOT IDENTIFIED
IGFBP3	3	3	3	IDENTIFIED	3	3	3	IDENTIFIED	IDENTIFIED	0	0	0	NOT IDENTIFIED	0	0	0	NOT IDENTIFIED	NOT IDENTIFIED
IGFBP6	3	3	3	IDENTIFIED	2	2	1	IDENTIFIED	IDENTIFIED	0	0	0	NOT IDENTIFIED	3	3	3	IDENTIFIED	IDENTIFIED
IGHA1	3	3	3	IDENTIFIED	3	3	3	IDENTIFIED	IDENTIFIED	3	3	3	IDENTIFIED	3	3	3	IDENTIFIED	IDENTIFIED
IGHA2	3	3	3	IDENTIFIED	3	3	3	IDENTIFIED	IDENTIFIED	0	0	0	NOT IDENTIFIED	3	3	3	IDENTIFIED	IDENTIFIED
IGHD	3	3	3	IDENTIFIED	3	3	3	IDENTIFIED	IDENTIFIED	0	0	0	NOT IDENTIFIED	0	0	0	NOT IDENTIFIED	NOT IDENTIFIED
IGHG1	3	3	3	IDENTIFIED	3	3	3	IDENTIFIED	IDENTIFIED	2	2	2	IDENTIFIED	3	3	3	IDENTIFIED	IDENTIFIED
IGHG2	3	3	3	IDENTIFIED	3	3	3	IDENTIFIED	IDENTIFIED	2	3	0	IDENTIFIED	3	3	3	IDENTIFIED	IDENTIFIED
IGHG3	3	3	3	IDENTIFIED	3	3	3	IDENTIFIED	IDENTIFIED	3	3	2	IDENTIFIED	3	3	3	IDENTIFIED	IDENTIFIED
IGHG4	3	3	3	IDENTIFIED	3	3	3	IDENTIFIED	IDENTIFIED	3	3	2	IDENTIFIED	3	3	3	IDENTIFIED	IDENTIFIED
IGHM	3	3	3	IDENTIFIED	3	3	3	IDENTIFIED	IDENTIFIED	3	3	3	IDENTIFIED	3	3	3	IDENTIFIED	IDENTIFIED
IGHV1-18	3	3	3	IDENTIFIED	3	2	1	IDENTIFIED	IDENTIFIED	0	0	0	NOT IDENTIFIED	0	0	0	NOT IDENTIFIED	NOT IDENTIFIED
IGHV1-2	3	3	3	IDENTIFIED	0	0	0	NOT IDENTIFIED	IDENTIFIED	0	0	0	NOT IDENTIFIED	3	3	3	IDENTIFIED	IDENTIFIED
IGHV1-3	3	3	2	IDENTIFIED	1	1	1	NOT IDENTIFIED	IDENTIFIED	1	1	0	NOT IDENTIFIED	0	0	0	NOT IDENTIFIED	NOT IDENTIFIED
IGHV2-5	3	3	3	IDENTIFIED	0	0	0	NOT IDENTIFIED	IDENTIFIED	0	0	0	NOT IDENTIFIED	2	1	0	NOT IDENTIFIED	NOT IDENTIFIED
IGHV3-13	3	3	3	IDENTIFIED	0	1	0	NOT IDENTIFIED	IDENTIFIED	0	0	0	NOT IDENTIFIED	2	0	0	NOT IDENTIFIED	NOT IDENTIFIED
IGHV3-15	3	3	3	IDENTIFIED	3	3	2	IDENTIFIED	IDENTIFIED	0	0	0	NOT IDENTIFIED	0	0	0	NOT IDENTIFIED	NOT IDENTIFIED
IGHV3-38	3	3	3	IDENTIFIED	2	3	3	IDENTIFIED	IDENTIFIED	0	0	0	NOT IDENTIFIED	3	3	3	IDENTIFIED	IDENTIFIED
IGHV3-43D;IGHV3-9	3	3	3	IDENTIFIED	1	1	1	NOT IDENTIFIED	IDENTIFIED	0	0	0	NOT IDENTIFIED	3	2	2	IDENTIFIED	IDENTIFIED
IGHV3-49	3	3	3	IDENTIFIED	3	3	3	IDENTIFIED	IDENTIFIED	0	0	0	NOT IDENTIFIED	0	0	0	NOT IDENTIFIED	NOT IDENTIFIED
IGHV3-64	3	3	2	IDENTIFIED	1	0	0	NOT IDENTIFIED	IDENTIFIED	0	0	0	NOT IDENTIFIED	0	0	0	NOT IDENTIFIED	NOT IDENTIFIED
IGHV3-64D	3	3	3	IDENTIFIED	3	3	3	IDENTIFIED	IDENTIFIED	0	0	0	NOT IDENTIFIED	3	3	3	IDENTIFIED	IDENTIFIED
IGHV3-7	3	3	3	IDENTIFIED	3	3	3	IDENTIFIED	IDENTIFIED	0	0	0	NOT IDENTIFIED	0	0	0	NOT IDENTIFIED	NOT IDENTIFIED
IGHV3-72	3	3	3	IDENTIFIED	1	1	1	NOT IDENTIFIED	IDENTIFIED	0	0	0	NOT IDENTIFIED	0	0	0	NOT IDENTIFIED	NOT IDENTIFIED
IGHV3-74	3	3	3	IDENTIFIED	3	3	3	IDENTIFIED	IDENTIFIED	0	0	0	NOT IDENTIFIED	0	0	0	NOT IDENTIFIED	NOT IDENTIFIED
IGHV3OR16-12	3	3	3	IDENTIFIED	3	2	3	IDENTIFIED	IDENTIFIED	0	0	0	NOT IDENTIFIED	0	0	0	NOT IDENTIFIED	NOT IDENTIFIED
IGHV3OR16-9	3	3	3	IDENTIFIED	3	3	3	IDENTIFIED	IDENTIFIED	2	3	0	IDENTIFIED	0	0	0	NOT IDENTIFIED	IDENTIFIED
IGHV4-28	3	3	3	IDENTIFIED	3	3	3	IDENTIFIED	IDENTIFIED	0	0	0	NOT IDENTIFIED	2	0	0	NOT IDENTIFIED	NOT IDENTIFIED
IGHV4-30-4;IGHV4-34;IGHV4-38-2;IGHV4-39;IGHV4-59;IGHV4-61	3	3	3	IDENTIFIED	3	3	3	IDENTIFIED	IDENTIFIED	0	0	0	NOT IDENTIFIED	0	0	0	NOT IDENTIFIED	NOT IDENTIFIED
IGHV4-4	3	3	3	IDENTIFIED	3	3	3	IDENTIFIED	IDENTIFIED	0	1	0	NOT IDENTIFIED	1	0	1	NOT IDENTIFIED	NOT IDENTIFIED
IGHV5-10-1	3	3	3	IDENTIFIED	3	2	3	IDENTIFIED	IDENTIFIED	0	0	0	NOT IDENTIFIED	3	3	3	IDENTIFIED	IDENTIFIED
IGHV5-51	3	3	3	IDENTIFIED	3	3	1	IDENTIFIED	IDENTIFIED	0	0	0	NOT IDENTIFIED	0	0	1	NOT IDENTIFIED	NOT IDENTIFIED
IGHV6-1	3	3	3	IDENTIFIED	3	3	3	IDENTIFIED	IDENTIFIED	0	0	0	NOT IDENTIFIED	0	0	0	NOT IDENTIFIED	NOT IDENTIFIED
IGKC	3	3	3	IDENTIFIED	3	3	3	IDENTIFIED	IDENTIFIED	3	3	3	IDENTIFIED	1	0	1	NOT IDENTIFIED	IDENTIFIED
IGKJ3	3	3	1	IDENTIFIED	0	0	0	NOT IDENTIFIED	IDENTIFIED	0	0	0	NOT IDENTIFIED	3	1	2	IDENTIFIED	IDENTIFIED
IGKV1-12;IGKV1D-12	3	3	3	IDENTIFIED	3	3	3	IDENTIFIED	IDENTIFIED	0	0	0	NOT IDENTIFIED	3	0	0	NOT IDENTIFIED	NOT IDENTIFIED
IGKV1-16	2	3	3	IDENTIFIED	0	2	1	NOT IDENTIFIED	IDENTIFIED	0	0	0	NOT IDENTIFIED	1	0	0	NOT IDENTIFIED	NOT IDENTIFIED
IGKV1-17	3	3	3	IDENTIFIED	3	3	3	IDENTIFIED	IDENTIFIED	0	0	0	NOT IDENTIFIED	0	0	0	NOT IDENTIFIED	NOT IDENTIFIED
IGKV1-27	3	3	3	IDENTIFIED	3	3	3	IDENTIFIED	IDENTIFIED	1	2	0	NOT IDENTIFIED	0	0	0	NOT IDENTIFIED	NOT IDENTIFIED
IGKV1-33;IGKV1D-33	3	3	3	IDENTIFIED	3	3	3	IDENTIFIED	IDENTIFIED	0	0	0	NOT IDENTIFIED	0	0	0	NOT IDENTIFIED	NOT IDENTIFIED
IGKV1-5	3	3	3	IDENTIFIED	3	3	3	IDENTIFIED	IDENTIFIED	0	0	0	NOT IDENTIFIED	2	0	0	NOT IDENTIFIED	NOT IDENTIFIED
IGKV1D-16	3	3	3	IDENTIFIED	2	1	2	IDENTIFIED	IDENTIFIED	0	0	0	NOT IDENTIFIED	0	0	0	NOT IDENTIFIED	NOT IDENTIFIED
IGKV2-24;IGKV2D-24	3	3	3	IDENTIFIED	2	3	3	IDENTIFIED	IDENTIFIED	0	0	0	NOT IDENTIFIED	0	0	0	NOT IDENTIFIED	NOT IDENTIFIED
IGKV2-29;IGKV2D-29	1	1	0	NOT IDENTIFIED	0	0	0	NOT IDENTIFIED	NOT IDENTIFIED	0	0	0	NOT IDENTIFIED	0	0	0	NOT IDENTIFIED	NOT IDENTIFIED
IGKV2-30	3	3	3	IDENTIFIED	3	3	3	IDENTIFIED	IDENTIFIED	0	0	0	NOT IDENTIFIED	0	0	0	NOT IDENTIFIED	NOT IDENTIFIED
IGKV3-11;IGKV3D-11	3	3	3	IDENTIFIED	3	3	3	IDENTIFIED	IDENTIFIED	0	0	0	NOT IDENTIFIED	1	0	0	NOT IDENTIFIED	NOT IDENTIFIED
IGKV3-20	3	3	3	IDENTIFIED	3	3	3	IDENTIFIED	IDENTIFIED	2	3	2	IDENTIFIED	0	0	0	NOT IDENTIFIED	IDENTIFIED
IGKV3-7	3	3	3	IDENTIFIED	3	3	3	IDENTIFIED	IDENTIFIED	0	0	0	NOT IDENTIFIED	0	0	0	NOT IDENTIFIED	NOT IDENTIFIED
IGKV3D-15	3	3	3	IDENTIFIED	3	3	3	IDENTIFIED	IDENTIFIED	0	0	0	NOT IDENTIFIED	0	0	0	NOT IDENTIFIED	NOT IDENTIFIED
IGKV3D-20	3	3	3	IDENTIFIED	3	3	3	IDENTIFIED	IDENTIFIED	0	0	0	NOT IDENTIFIED	1	0	0	NOT IDENTIFIED	NOT IDENTIFIED
IGKV4-1	3	3	3	IDENTIFIED	3	3	3	IDENTIFIED	IDENTIFIED	0	0	0	NOT IDENTIFIED	3	3	3	IDENTIFIED	IDENTIFIED
IGLC2;IGLC3	3	3	3	IDENTIFIED	3	3	3	IDENTIFIED	IDENTIFIED	0	0	0	NOT IDENTIFIED	0	0	0	NOT IDENTIFIED	NOT IDENTIFIED
IGLC7	3	3	3	IDENTIFIED	3	3	3	IDENTIFIED	IDENTIFIED	1	1	0	NOT IDENTIFIED	3	1	1	NOT IDENTIFIED	NOT IDENTIFIED
IGLL1	3	3	3	IDENTIFIED	3	3	3	IDENTIFIED	IDENTIFIED	0	0	0	NOT IDENTIFIED	0	0	0	NOT IDENTIFIED	NOT IDENTIFIED
IGLL5	3	3	3	IDENTIFIED	3	3	3	IDENTIFIED	IDENTIFIED	3	3	1	IDENTIFIED	0	0	0	NOT IDENTIFIED	IDENTIFIED
IGLV10-54	3	3	3	IDENTIFIED	2	3	3	IDENTIFIED	IDENTIFIED	0	0	0	NOT IDENTIFIED	0	0	0	NOT IDENTIFIED	NOT IDENTIFIED
IGLV1-40	3	3	3	IDENTIFIED	2	3	2	IDENTIFIED	IDENTIFIED	0	0	0	NOT IDENTIFIED	3	1	2	IDENTIFIED	IDENTIFIED
IGLV1-47	3	3	3	IDENTIFIED	3	3	2	IDENTIFIED	IDENTIFIED	0	0	0	NOT IDENTIFIED	3	3	3	IDENTIFIED	IDENTIFIED
IGLV1-51	3	3	2	IDENTIFIED	2	1	2	IDENTIFIED	IDENTIFIED	0	0	0	NOT IDENTIFIED	3	2	2	IDENTIFIED	IDENTIFIED
IGLV2-11	2	3	3	IDENTIFIED	1	0	0	NOT IDENTIFIED	IDENTIFIED	0	0	0	NOT IDENTIFIED	3	3	3	IDENTIFIED	IDENTIFIED
IGLV2-18	2	3	3	IDENTIFIED	0	0	0	NOT IDENTIFIED	IDENTIFIED	0	0	0	NOT IDENTIFIED	0	0	0	NOT IDENTIFIED	NOT IDENTIFIED
IGLV2-8	3	3	3	IDENTIFIED	2	2	1	IDENTIFIED	IDENTIFIED	0	0	0	NOT IDENTIFIED	3	1	2	IDENTIFIED	IDENTIFIED
IGLV3-1;IGLV3-10	2	0	1	NOT IDENTIFIED	0	1	0	NOT IDENTIFIED	NOT IDENTIFIED	0	0	0	NOT IDENTIFIED	1	0	1	NOT IDENTIFIED	NOT IDENTIFIED
IGLV3-19	3	3	3	IDENTIFIED	0	1	1	NOT IDENTIFIED	IDENTIFIED	0	0	0	NOT IDENTIFIED	3	3	3	IDENTIFIED	IDENTIFIED
IGLV3-21;IGLV3-9	3	3	3	IDENTIFIED	3	3	3	IDENTIFIED	IDENTIFIED	0	0	0	NOT IDENTIFIED	0	0	0	NOT IDENTIFIED	NOT IDENTIFIED
IGLV3-25	3	2	3	IDENTIFIED	2	3	1	IDENTIFIED	IDENTIFIED	0	0	0	NOT IDENTIFIED	3	3	3	IDENTIFIED	IDENTIFIED
IGLV7-46	3	3	3	IDENTIFIED	3	3	3	IDENTIFIED	IDENTIFIED	0	0	0	NOT IDENTIFIED	0	0	0	NOT IDENTIFIED	NOT IDENTIFIED
IGLV8-61	3	3	3	IDENTIFIED	3	3	3	IDENTIFIED	IDENTIFIED	0	0	0	NOT IDENTIFIED	0	0	0	NOT IDENTIFIED	NOT IDENTIFIED
IHH	3	3	3	IDENTIFIED	3	3	2	IDENTIFIED	IDENTIFIED	3	3	3	IDENTIFIED	0	0	0	NOT IDENTIFIED	IDENTIFIED
INHBC	3	3	3	IDENTIFIED	3	3	3	IDENTIFIED	IDENTIFIED	0	3	1	NOT IDENTIFIED	3	3	3	IDENTIFIED	IDENTIFIED
ISLR	1	0	0	NOT IDENTIFIED	2	3	3	IDENTIFIED	IDENTIFIED	0	0	0	NOT IDENTIFIED	3	1	1	NOT IDENTIFIED	NOT IDENTIFIED
ITGA2	3	3	2	IDENTIFIED	2	2	1	IDENTIFIED	IDENTIFIED	0	0	0	NOT IDENTIFIED	0	0	0	NOT IDENTIFIED	NOT IDENTIFIED
ITGB1	3	3	3	IDENTIFIED	3	3	3	IDENTIFIED	IDENTIFIED	1	0	1	NOT IDENTIFIED	3	2	3	IDENTIFIED	IDENTIFIED
ITIH1	3	3	3	IDENTIFIED	3	3	3	IDENTIFIED	IDENTIFIED	2	3	0	IDENTIFIED	3	3	3	IDENTIFIED	IDENTIFIED
ITIH2	3	3	3	IDENTIFIED	3	3	3	IDENTIFIED	IDENTIFIED	2	2	0	IDENTIFIED	3	3	3	IDENTIFIED	IDENTIFIED
ITIH3	3	3	1	IDENTIFIED	2	3	3	IDENTIFIED	IDENTIFIED	1	1	0	NOT IDENTIFIED	3	3	3	IDENTIFIED	IDENTIFIED
ITIH4	3	3	3	IDENTIFIED	3	3	3	IDENTIFIED	IDENTIFIED	3	3	3	IDENTIFIED	3	3	3	IDENTIFIED	IDENTIFIED
ITLN1	3	3	3	IDENTIFIED	3	3	3	IDENTIFIED	IDENTIFIED	0	0	0	NOT IDENTIFIED			0	NOT IDENTIFIED	NOT IDENTIFIED
JCHAIN	3	3	3	IDENTIFIED	3	3	3	IDENTIFIED	IDENTIFIED	0	0	0	NOT IDENTIFIED	0	0	0	NOT IDENTIFIED	NOT IDENTIFIED
KLKB1	3	3	3	IDENTIFIED	3	3	3	IDENTIFIED	IDENTIFIED	0	0	0	NOT IDENTIFIED	3	3	3	IDENTIFIED	IDENTIFIED
KNG1	3	3	3	IDENTIFIED	3	3	3	IDENTIFIED	IDENTIFIED	3	3	1	IDENTIFIED	0	0	0	NOT IDENTIFIED	IDENTIFIED
KRT1	3	3	3	IDENTIFIED	3	3	3	IDENTIFIED	IDENTIFIED	3	3	3	IDENTIFIED	0	0	0	NOT IDENTIFIED	IDENTIFIED
KRT10	3	3	3	IDENTIFIED	3	3	3	IDENTIFIED	IDENTIFIED	3	3	3	IDENTIFIED	3	2	2	IDENTIFIED	IDENTIFIED
KRT13	0	0	1	NOT IDENTIFIED	0	1	0	NOT IDENTIFIED	NOT IDENTIFIED	0	0	1	NOT IDENTIFIED	3	1	2	IDENTIFIED	IDENTIFIED
KRT14	1	0	2	NOT IDENTIFIED	0	1	0	NOT IDENTIFIED	NOT IDENTIFIED	3	0	1	NOT IDENTIFIED	0	0	0	NOT IDENTIFIED	NOT IDENTIFIED
KRT19	0	0	1	NOT IDENTIFIED	0	0	0	NOT IDENTIFIED	NOT IDENTIFIED	0	0	0	NOT IDENTIFIED	0	0	1	NOT IDENTIFIED	NOT IDENTIFIED
KRT2	3	2	3	IDENTIFIED	3	3	3	IDENTIFIED	IDENTIFIED	2	3	3	IDENTIFIED	0	0	0	NOT IDENTIFIED	IDENTIFIED
KRT5	0	0	1	NOT IDENTIFIED	1	2	0	NOT IDENTIFIED	NOT IDENTIFIED	2	1	2	IDENTIFIED	3	1	2	IDENTIFIED	IDENTIFIED
KRT6A;KRT6C	1	0	1	NOT IDENTIFIED	0	1	0	NOT IDENTIFIED	NOT IDENTIFIED	1	0	1	NOT IDENTIFIED	3	3	2	IDENTIFIED	IDENTIFIED
KRT9	3	2	2	IDENTIFIED	3	2	2	IDENTIFIED	IDENTIFIED	3	2	2	IDENTIFIED	0	0	1	NOT IDENTIFIED	IDENTIFIED
KRTAP19-8	2	2	0	IDENTIFIED	0	3	3	IDENTIFIED	IDENTIFIED	2	2	1	IDENTIFIED	0	0	0	NOT IDENTIFIED	IDENTIFIED
KRTDAP	3	3	3	IDENTIFIED	3	3	3	IDENTIFIED	IDENTIFIED	3	3	3	IDENTIFIED	1	0	1	NOT IDENTIFIED	IDENTIFIED
LBP	3	3	3	IDENTIFIED	3	3	3	IDENTIFIED	IDENTIFIED	0	2	0	NOT IDENTIFIED	2	3	2	IDENTIFIED	IDENTIFIED
LCAT	3	3	3	IDENTIFIED	3	3	3	IDENTIFIED	IDENTIFIED	3	3	3	IDENTIFIED	3	3	3	IDENTIFIED	IDENTIFIED
LCP1	0	0	0	NOT IDENTIFIED	1	1	1	NOT IDENTIFIED	NOT IDENTIFIED	0	0	0	NOT IDENTIFIED	0	0	0	NOT IDENTIFIED	NOT IDENTIFIED
LGALS3BP	3	3	3	IDENTIFIED	3	3	3	IDENTIFIED	IDENTIFIED	0	0	0	NOT IDENTIFIED	3	3	3	IDENTIFIED	IDENTIFIED
LMAN2	3	3	3	IDENTIFIED	3	3	3	IDENTIFIED	IDENTIFIED	3	3	3	IDENTIFIED	2	0	0	NOT IDENTIFIED	IDENTIFIED
LPA	3	3	3	IDENTIFIED	3	3	3	IDENTIFIED	IDENTIFIED	3	3	3	IDENTIFIED	0	0	0	NOT IDENTIFIED	IDENTIFIED
LRG1	2	0	1	NOT IDENTIFIED	2	3	3	IDENTIFIED	IDENTIFIED	1	1	0	NOT IDENTIFIED	3	3	3	IDENTIFIED	IDENTIFIED
LUM	3	3	3	IDENTIFIED	2	3	3	IDENTIFIED	IDENTIFIED	0	0	0	NOT IDENTIFIED	0	0	0	NOT IDENTIFIED	NOT IDENTIFIED
LYZ	3	3	3	IDENTIFIED	3	3	3	IDENTIFIED	IDENTIFIED	1	0	0	NOT IDENTIFIED	1	1	0	NOT IDENTIFIED	NOT IDENTIFIED
MADCAM1	3	3	3	IDENTIFIED	3	3	3	IDENTIFIED	IDENTIFIED	3	3	3	IDENTIFIED	3	2	2	IDENTIFIED	IDENTIFIED
MASP1	3	3	3	IDENTIFIED	3	3	3	IDENTIFIED	IDENTIFIED	0	0	0	NOT IDENTIFIED	3	3	3	IDENTIFIED	IDENTIFIED
MASP2	3	3	3	IDENTIFIED	3	3	3	IDENTIFIED	IDENTIFIED	0	0	0	NOT IDENTIFIED	3	3	3	IDENTIFIED	IDENTIFIED
MBL2	3	3	3	IDENTIFIED	1	0	0	NOT IDENTIFIED	IDENTIFIED	0	0	0	NOT IDENTIFIED	0	0	0	NOT IDENTIFIED	NOT IDENTIFIED
MENT	3	3	3	IDENTIFIED	3	3	3	IDENTIFIED	IDENTIFIED	3	3	3	IDENTIFIED			9	NOT IDENTIFIED	IDENTIFIED
MINPP1	0	0	0	NOT IDENTIFIED	1	1	0	NOT IDENTIFIED	NOT IDENTIFIED	0	0	0	NOT IDENTIFIED			0	NOT IDENTIFIED	NOT IDENTIFIED
MMP9	3	3	3	IDENTIFIED	3	3	3	IDENTIFIED	IDENTIFIED	0	0	0	NOT IDENTIFIED	0	0	0	NOT IDENTIFIED	NOT IDENTIFIED
MMRN1	0	1	1	NOT IDENTIFIED	1	3	1	NOT IDENTIFIED	NOT IDENTIFIED	0	0	0	NOT IDENTIFIED	3	0	1	NOT IDENTIFIED	NOT IDENTIFIED
MMRN2	3	3	3	IDENTIFIED	3	3	3	IDENTIFIED	IDENTIFIED	3	3	3	IDENTIFIED			9	NOT IDENTIFIED	IDENTIFIED
MTMR3	3	3	3	IDENTIFIED	3	3	3	IDENTIFIED	IDENTIFIED	3	3	3	IDENTIFIED	3	3	3	IDENTIFIED	IDENTIFIED
MYH1;MYH2	0	0	1	NOT IDENTIFIED	0	0	1	NOT IDENTIFIED	NOT IDENTIFIED	0	0	0	NOT IDENTIFIED	3	3	3	IDENTIFIED	IDENTIFIED
MYH7	1	3	3	IDENTIFIED	0	0	1	NOT IDENTIFIED	IDENTIFIED	3	3	3	IDENTIFIED	1	0	0	NOT IDENTIFIED	IDENTIFIED
MYL1	2	3	3	IDENTIFIED	3	2	2	IDENTIFIED	IDENTIFIED	3	3	3	IDENTIFIED	0	0	0	NOT IDENTIFIED	IDENTIFIED
NOTCH3	3	3	3	IDENTIFIED	3	3	3	IDENTIFIED	IDENTIFIED	0	0	0	NOT IDENTIFIED			0	NOT IDENTIFIED	NOT IDENTIFIED
OAF	3	3	3	IDENTIFIED	3	3	2	IDENTIFIED	IDENTIFIED	0	0	0	NOT IDENTIFIED	0	0	0	NOT IDENTIFIED	NOT IDENTIFIED
OGN	0	0	0	NOT IDENTIFIED	1	2	1	NOT IDENTIFIED	NOT IDENTIFIED	0	0	0	NOT IDENTIFIED	3	3	3	IDENTIFIED	IDENTIFIED
ORM1	3	3	2	IDENTIFIED	2	3	3	IDENTIFIED	IDENTIFIED	1	0	0	NOT IDENTIFIED	3	3	3	IDENTIFIED	IDENTIFIED
ORM2	3	3	3	IDENTIFIED	3	3	3	IDENTIFIED	IDENTIFIED	2	2	0	IDENTIFIED	3	3	3	IDENTIFIED	IDENTIFIED
PCSK9	3	3	3	IDENTIFIED	3	3	3	IDENTIFIED	IDENTIFIED	3	3	3	IDENTIFIED			9	NOT IDENTIFIED	IDENTIFIED
PCYOX1	3	3	3	IDENTIFIED	3	3	3	IDENTIFIED	IDENTIFIED	3	3	3	IDENTIFIED			9	NOT IDENTIFIED	IDENTIFIED
PF4	3	3	3	IDENTIFIED	3	3	3	IDENTIFIED	IDENTIFIED	3	3	3	IDENTIFIED	3	3	3	IDENTIFIED	IDENTIFIED
PF4V1	3	3	3	IDENTIFIED	3	3	3	IDENTIFIED	IDENTIFIED	2	3	1	IDENTIFIED	3	3	3	IDENTIFIED	IDENTIFIED
PGLYRP2	3	3	3	IDENTIFIED	3	3	3	IDENTIFIED	IDENTIFIED	1	0	0	NOT IDENTIFIED			1	NOT IDENTIFIED	NOT IDENTIFIED
PIGR	3	3	3	IDENTIFIED	3	3	2	IDENTIFIED	IDENTIFIED	0	0	0	NOT IDENTIFIED	1	0	0	NOT IDENTIFIED	NOT IDENTIFIED
PIP	1	3	3	IDENTIFIED	0	1	0	NOT IDENTIFIED	IDENTIFIED	0	1	0	NOT IDENTIFIED	2	1	0	NOT IDENTIFIED	NOT IDENTIFIED
PLG	3	3	3	IDENTIFIED	3	3	3	IDENTIFIED	IDENTIFIED	2	2	0	IDENTIFIED	3	2	2	IDENTIFIED	IDENTIFIED
PLTP	3	3	3	IDENTIFIED	3	3	3	IDENTIFIED	IDENTIFIED	3	3	3	IDENTIFIED	3	3	3	IDENTIFIED	IDENTIFIED
PLXDC2	1	1	1	NOT IDENTIFIED	3	3	3	IDENTIFIED	IDENTIFIED	0	0	0	NOT IDENTIFIED	2	0	0	NOT IDENTIFIED	NOT IDENTIFIED
PON1	3	3	3	IDENTIFIED	3	3	3	IDENTIFIED	IDENTIFIED	3	3	3	IDENTIFIED	2	2	1	IDENTIFIED	IDENTIFIED
PON3	3	3	3	IDENTIFIED	3	3	3	IDENTIFIED	IDENTIFIED	3	3	3	IDENTIFIED	3	3	3	IDENTIFIED	IDENTIFIED
PPBP	3	3	3	IDENTIFIED	3	3	3	IDENTIFIED	IDENTIFIED	3	3	3	IDENTIFIED	3	3	3	IDENTIFIED	IDENTIFIED
PRDX2	0	0	0	NOT IDENTIFIED	1	1	1	NOT IDENTIFIED	NOT IDENTIFIED	0	0	0	NOT IDENTIFIED	3	3	3	IDENTIFIED	IDENTIFIED
PRG4	3	3	3	IDENTIFIED	3	3	3	IDENTIFIED	IDENTIFIED	0	0	0	NOT IDENTIFIED			0	NOT IDENTIFIED	NOT IDENTIFIED
PROC	1	0	1	NOT IDENTIFIED	1	1	2	NOT IDENTIFIED	NOT IDENTIFIED	0	0	0	NOT IDENTIFIED	0	0	0	NOT IDENTIFIED	NOT IDENTIFIED
PROCR	3	3	3	IDENTIFIED	2	2	2	IDENTIFIED	IDENTIFIED	3	3	3	IDENTIFIED			9	NOT IDENTIFIED	IDENTIFIED
PROS1	3	3	3	IDENTIFIED	3	3	3	IDENTIFIED	IDENTIFIED	2	2	0	IDENTIFIED	3	3	2	IDENTIFIED	IDENTIFIED
PROZ	0	0	0	NOT IDENTIFIED	2	3	3	IDENTIFIED	IDENTIFIED	0	0	0	NOT IDENTIFIED	2	2	3	IDENTIFIED	IDENTIFIED
PRSS1;PRSS2;PRSS3P2	3	3	3	IDENTIFIED	3	3	3	IDENTIFIED	IDENTIFIED	2	3	3	IDENTIFIED	3	3	3	IDENTIFIED	IDENTIFIED
PSAP	3	3	3	IDENTIFIED	3	3	1	IDENTIFIED	IDENTIFIED	1	3	1	NOT IDENTIFIED	1	0	0	NOT IDENTIFIED	NOT IDENTIFIED
PZP	0	2	1	NOT IDENTIFIED	2	3	3	IDENTIFIED	IDENTIFIED	0	0	0	NOT IDENTIFIED	0	0	0	NOT IDENTIFIED	NOT IDENTIFIED
QSOX1	2	0	0	NOT IDENTIFIED	1	3	2	IDENTIFIED	IDENTIFIED	0	0	0	NOT IDENTIFIED	3	1	1	NOT IDENTIFIED	NOT IDENTIFIED
RAB8A	1	1	1	NOT IDENTIFIED	0	0	0	NOT IDENTIFIED	NOT IDENTIFIED	1	2	1	NOT IDENTIFIED	0	0	0	NOT IDENTIFIED	NOT IDENTIFIED
RBP4	3	3	3	IDENTIFIED	3	3	3	IDENTIFIED	IDENTIFIED	3	3	3	IDENTIFIED	1	0	0	NOT IDENTIFIED	IDENTIFIED
S100A7	1	1	0	NOT IDENTIFIED	0	2	0	NOT IDENTIFIED	NOT IDENTIFIED	0	0	0	NOT IDENTIFIED	3	3	3	IDENTIFIED	IDENTIFIED
SAA1	3	3	3	IDENTIFIED	3	3	3	IDENTIFIED	IDENTIFIED	3	3	3	IDENTIFIED	0	0	0	NOT IDENTIFIED	IDENTIFIED
SAA2	3	3	3	IDENTIFIED	3	3	3	IDENTIFIED	IDENTIFIED	3	3	3	IDENTIFIED	1	2	0	NOT IDENTIFIED	IDENTIFIED
SAA4	3	3	3	IDENTIFIED	3	3	3	IDENTIFIED	IDENTIFIED	3	3	3	IDENTIFIED	0	0	0	NOT IDENTIFIED	IDENTIFIED
SAMD9	3	3	3	IDENTIFIED	3	3	3	IDENTIFIED	IDENTIFIED	3	2	3	IDENTIFIED	0	0	0	NOT IDENTIFIED	IDENTIFIED
SCGB3A1	3	3	3	IDENTIFIED	3	3	3	IDENTIFIED	IDENTIFIED	3	3	3	IDENTIFIED			9	NOT IDENTIFIED	IDENTIFIED
SELENOP	3	3	3	IDENTIFIED	3	3	3	IDENTIFIED	IDENTIFIED	0	0	0	NOT IDENTIFIED	3	3	3	IDENTIFIED	IDENTIFIED
SELL	3	3	3	IDENTIFIED	3	3	3	IDENTIFIED	IDENTIFIED	3	3	3	IDENTIFIED	0	0	0	NOT IDENTIFIED	IDENTIFIED
SERPINA1	3	3	3	IDENTIFIED	3	3	3	IDENTIFIED	IDENTIFIED	3	3	3	IDENTIFIED	3	1	1	NOT IDENTIFIED	IDENTIFIED
SERPINA10	3	3	3	IDENTIFIED	3	3	3	IDENTIFIED	IDENTIFIED	1	0	0	NOT IDENTIFIED			1	NOT IDENTIFIED	NOT IDENTIFIED
SERPINA3	3	3	3	IDENTIFIED	3	3	3	IDENTIFIED	IDENTIFIED	3	3	2	IDENTIFIED	3	1	0	NOT IDENTIFIED	IDENTIFIED
SERPINA4	3	3	3	IDENTIFIED	3	3	3	IDENTIFIED	IDENTIFIED	1	1	0	NOT IDENTIFIED	2	1	1	NOT IDENTIFIED	NOT IDENTIFIED
SERPINA5	3	0	0	NOT IDENTIFIED	1	1	1	NOT IDENTIFIED	NOT IDENTIFIED	0	0	0	NOT IDENTIFIED	1	0	1	NOT IDENTIFIED	NOT IDENTIFIED
SERPINA6	1	3	1	NOT IDENTIFIED	3	3	3	IDENTIFIED	IDENTIFIED	0	2	0	NOT IDENTIFIED	3	3	3	IDENTIFIED	IDENTIFIED
SERPINA7	0	0	0	NOT IDENTIFIED	2	2	3	IDENTIFIED	IDENTIFIED	0	0	0	NOT IDENTIFIED	2	3	0	IDENTIFIED	IDENTIFIED
SERPINC1	3	3	3	IDENTIFIED	3	3	3	IDENTIFIED	IDENTIFIED	1	1	0	NOT IDENTIFIED	3	3	3	IDENTIFIED	IDENTIFIED
SERPIND1	3	3	3	IDENTIFIED	3	3	3	IDENTIFIED	IDENTIFIED	3	3	0	IDENTIFIED	3	3	1	IDENTIFIED	IDENTIFIED
SERPINF1	1	0	0	NOT IDENTIFIED	1	1	3	NOT IDENTIFIED	NOT IDENTIFIED	3	3	3	IDENTIFIED	0	0	0	NOT IDENTIFIED	IDENTIFIED
SERPINF2	3	3	3	IDENTIFIED	3	3	3	IDENTIFIED	IDENTIFIED	3	3	3	IDENTIFIED	0	0	0	NOT IDENTIFIED	IDENTIFIED
SERPING1	3	3	3	IDENTIFIED	3	3	3	IDENTIFIED	IDENTIFIED	3	3	3	IDENTIFIED	2	1	1	NOT IDENTIFIED	IDENTIFIED
SFTPB	3	3	3	IDENTIFIED	2	3	1	IDENTIFIED	IDENTIFIED	3	3	3	IDENTIFIED	0	1	0	NOT IDENTIFIED	IDENTIFIED
SHBG	3	3	0	IDENTIFIED	2	2	3	IDENTIFIED	IDENTIFIED	1	1	0	NOT IDENTIFIED	2	0	1	NOT IDENTIFIED	NOT IDENTIFIED
SOD3	3	3	3	IDENTIFIED	1	2	1	NOT IDENTIFIED	IDENTIFIED	0	0	0	NOT IDENTIFIED	3	1	2	IDENTIFIED	IDENTIFIED
SPARCL1	3	3	3	IDENTIFIED	2	1	1	NOT IDENTIFIED	IDENTIFIED	0	0	0	NOT IDENTIFIED	0	0	0	NOT IDENTIFIED	NOT IDENTIFIED
SPTB	3	2	3	IDENTIFIED	2	3	2	IDENTIFIED	IDENTIFIED	1	1	2	NOT IDENTIFIED	0	0	0	NOT IDENTIFIED	NOT IDENTIFIED
SRGN	3	3	3	IDENTIFIED	0	1	0	NOT IDENTIFIED	IDENTIFIED	3	3	3	IDENTIFIED	0	0	0	NOT IDENTIFIED	IDENTIFIED
TF	3	3	3	IDENTIFIED	3	3	3	IDENTIFIED	IDENTIFIED	3	3	2	IDENTIFIED	0	0	0	NOT IDENTIFIED	IDENTIFIED
TFPI	3	3	3	IDENTIFIED	2	3	2	IDENTIFIED	IDENTIFIED	2	2	1	IDENTIFIED	1	2	1	NOT IDENTIFIED	IDENTIFIED
TGFBI	1	0	0	NOT IDENTIFIED	2	2	2	IDENTIFIED	IDENTIFIED	0	0	0	NOT IDENTIFIED	3	3	3	IDENTIFIED	IDENTIFIED
THBS1	3	3	3	IDENTIFIED	3	3	3	IDENTIFIED	IDENTIFIED	2	2	0	IDENTIFIED	1	0	0	NOT IDENTIFIED	IDENTIFIED
TIMP2	0	0	0	NOT IDENTIFIED	1	1	1	NOT IDENTIFIED	NOT IDENTIFIED	0	0	0	NOT IDENTIFIED	2	1	1	NOT IDENTIFIED	NOT IDENTIFIED
TIMP3	3	2	3	IDENTIFIED	0	0	0	NOT IDENTIFIED	IDENTIFIED	0	0	0	NOT IDENTIFIED	1	0	0	NOT IDENTIFIED	NOT IDENTIFIED
TMEM212	3	3	3	IDENTIFIED	3	3	3	IDENTIFIED	IDENTIFIED	3	2	2	IDENTIFIED	0	0	0	NOT IDENTIFIED	IDENTIFIED
TNNC2	0	0	2	NOT IDENTIFIED	0	0	0	NOT IDENTIFIED	NOT IDENTIFIED	1	0	0	NOT IDENTIFIED	3	3	2	IDENTIFIED	IDENTIFIED
TTR	3	3	3	IDENTIFIED	3	3	3	IDENTIFIED	IDENTIFIED	3	3	3	IDENTIFIED	3	3	3	IDENTIFIED	IDENTIFIED
VCAM1	3	3	3	IDENTIFIED	2	3	3	IDENTIFIED	IDENTIFIED	0	0	0	NOT IDENTIFIED	3	3	3	IDENTIFIED	IDENTIFIED
VTN	3	3	3	IDENTIFIED	3	3	3	IDENTIFIED	IDENTIFIED	3	3	3	IDENTIFIED	2	1	0	NOT IDENTIFIED	IDENTIFIED
VWF	3	3	3	IDENTIFIED	3	3	3	IDENTIFIED	IDENTIFIED	0	0	0	NOT IDENTIFIED	0	0	0	NOT IDENTIFIED	NOT IDENTIFIED
	3	3	3	IDENTIFIED	3	3	3	IDENTIFIED	IDENTIFIED	0	0	0	NOT IDENTIFIED	0	0	0	NOT IDENTIFIED	NOT IDENTIFIED
	1	3	3	IDENTIFIED	3	3	3	IDENTIFIED	IDENTIFIED	0	0	0	NOT IDENTIFIED	3	3	3	IDENTIFIED	IDENTIFIED

## Sheet: 6
Supplementary Table 6. List of proteins displayed in the heatmap.
	Protein Gene	Cluster
	APOL1	2
	F2	2
	IGKC	2
	SELL	2
	PON1	2
	PLTP	2
	APOA5	2
	APMAP	2
	APOM	3
	APOA1	3
	APOE	3
	APOA2	3
	APOC1	3
	APOC2	3
	APOC3	3
	FGA	3
	PPBP	3
	KRT1	3
	APOD	3
	LPA	3
	SAA1	3
	SAA2	3
	KRT10	3
	CD99	3
	CD44	3
	SAA4	3
	CAMP	3
	APOC4	3
	ANTXR2	3
	KRTDAP	3
	LMAN2	3
	MADCAM1	3
	MTMR3	3
	APOF	3
	PON3	3
	C6orf120	3
	PCSK9	3
	SCGB3A1	3
	MENT	3
	FGFBP2	3
	ANTXR1	3
	MMRN2	3
	PCYOX1	3
	HP	1
	HPR	1
	SERPINA1	1
	AGT	1
	C3	1
	IGHM	1
	IGHA1	1
	APOH	1
	RBP4	1
	AMBP	1
	AHSG	1
	TTR	1
	ALB	1
	GC	1
	PF4	1
	VTN	1
	APOB	1
	LCAT	1
	SERPING1	1
	APOA4	1
	SERPINF2	1
	C4A	1
	C4B	1
	CLU	1
	ACTB;ACTG1	1
	HBB	1
	HBA1	1
	GPLD1	1
	ITIH4	1

## Sheet: 7
Supplementary Table 7. List of absolute and relative protein abundances of HDL-associated proteins identified in UC and IAC, in laboratory 1 and laboratory 2, in each isolation day. The results were obtained using the DIA-NN automated quantification. For each protein, normalized protein abundance was obtained dividing its DIA-NN integrated area by the total area of that run, and multiplying 100. …
LAB 1 UC DAY 1				LAB 1 UC DAY 2				LAB 1 UC DAY 3				LAB 2 UC DAY 1				LAB 2 UC DAY 2				LAB 2 UC DAY 3				LAB 1 IAC DAY 1				LAB 1 IAC DAY 2				LAB 1 IAC DAY 3				LAB 2 IAC DAY 1				LAB 2 IAC DAY 2				LAB 2 IAC DAY 3
Protein Gene	Protein Abundance	Relative Protein Abundance		Protein Gene	Protein Abundance	Relative Protein Abundance		Protein Gene	Protein Abundance	Relative Protein Abundance		Protein Gene	Protein Abundance	Relative Protein Abundance		Protein Gene	Protein Abundance	Relative Protein Abundance		Protein Gene	Protein Abundance	Relative Protein Abundance		Protein Gene	Protein Abundance	Relative Protein Abundance		Protein Gene	Protein Abundance	Relative Protein Abundance		Protein Gene	Protein Abundance	Relative Protein Abundance		Protein Gene	Protein Abundance	Relative Protein Abundance		Protein Gene	Protein Abundance	Relative Protein Abundance		Protein Gene	Protein Abundance	Relative Protein Abundance
APOA1	40000000000	0.53728		APOA1	2e+10	0.533554		APOA1	42900000000	0.536824		APOA1	5.84333e+10	0.549203		APOA1	6.08667e+10	0.550613		APOA1	6.07333e+10	0.557012		APOA1	2.73333e+10	0.536415		APOA1	2.56667e+10	0.44437		APOA1	3.18667e+10	0.531313		APOA1	1.42667e+10	0.412649		APOA1	15500000000	0.498154		APOA1	1.31667e+10	0.461127
APOA2	21100000000	0.283052		APOA2	1.055e+10	0.297721		APOA2	2.37667e+10	0.297401		APOA2	3.05333e+10	0.286976		APOA2	32100000000	0.290384		APOA2	3.12333e+10	0.286454		APOA2	1.18567e+10	0.232687		APOA2	12300000000	0.208299		APOA2	1.38333e+10	0.230643		APOA2	11430000000	0.330601		APOA2	8120000000	0.260969		APOA2	7030000000	0.246207
APOC3	4290000000	0.0572248		APOC3	2.145e+09	0.0576688		APOC3	4.51667e+09	0.0565188		APOC3	6330000000	0.0594943		APOC3	5.73667e+09	0.0518952		APOC3	6020000000	0.055212		APOC3	2.11667e+09	0.0415395		APOC3	2.03667e+09	0.0349148		APOC3	2.73333e+09	0.0455729		APOC3	1.36167e+09	0.0393848		APOC3	1.15333e+09	0.037067		ALB	2.23267e+09	0.0781931
APOC1	3870000000	0.0480102		APOC1	1.935e+09	0.0488075		APOC1	3870000000	0.0484268		APOC1	4.72333e+09	0.0443936		APOC1	5.16333e+09	0.0467087		APOC1	4.87333e+09	0.0446954		APOC1	1.86667e+09	0.0366332		APOC1	2.01333e+09	0.034518		APOC1	2.23667e+09	0.037292		APOC1	1214000000	0.0351137		APOC1	9.63667e+08	0.0309713		APOC3	9.05667e+08	0.0317185
SAA4	1190000000	0.0142235		SAA4	5.95e+08	0.0155659		SAA4	1.27667e+09	0.0159754		SAA4	1.68667e+09	0.0158526		SAA4	1.78667e+09	0.0161626		SAA4	1.74333e+09	0.0159889		SAA4	5.69667e+08	0.0111797		APOA4	721000000	0.0126566		CLU	7.70333e+08	0.0128438		ALB	7.92667e+08	0.0229271		ALB	701000000	0.0225294		APOC1	8.34333e+08	0.0292203
ALB	1320000000	0.0132831		APOC2	6.6e+08	0.0115197		APOC2	9.70667e+08	0.0121463		APOC2	1.13667e+09	0.0106833		APOC2	1.32167e+09	0.0119561		APOC2	1.19667e+09	0.0109751		CLU	5.51667e+08	0.0108264		ALB	4.30333e+08	0.0124781		SAA4	7.04667e+08	0.0117489		CLU	452000000	0.0130736		CLU	382000000	0.0122771		CLU	3.11667e+08	0.0109153
APOC2	961000000	0.0115064		ALB	4.805e+08	0.00660613		APOE	414000000	0.00518054		ALB	5.48667e+08	0.0051568		APOM	5.69667e+08	0.00515333		APOM	5.81667e+08	0.00533472		APOC2	5.39333e+08	0.0105844		SAA4	6.15333e+08	0.0105935		APOC2	656000000	0.0109375		PON1	4.27667e+08	0.0123698		APOC2	3.53667e+08	0.0113665		APOC2	287000000	0.0100514
APOM	419000000	0.00550983		APOM	2.095e+08	0.00530741		APOM	412000000	0.00515551		APOM	5.45333e+08	0.00512547		PON1	4.72333e+08	0.00427283		PON1	488000000	0.00447566		PON1	5.25667e+08	0.0103162		CLU	6.23333e+08	0.0105538		C1QC	5.97667e+08	0.0099649		SAA4	3.45333e+08	0.00998842		SAA4	3.40333e+08	0.010938		SAA4	2.85667e+08	0.0100047
APOE	382000000	0.00510817		APOE	1.91e+08	0.00499797		ALB	400000000	0.00500535		PON1	472000000	0.00443623		APOE	4.44333e+08	0.00401954		APOE	4.26333e+08	0.00391009		ALB	4.86667e+08	0.00955081		PON1	5.52667e+08	0.00894692		PON1	5.84667e+08	0.00974815		APOC2	3.44333e+08	0.00995949		PON1	338000000	0.010863		PON1	2.62333e+08	0.00918751
PON1	220000000	0.0028447		PON1	1.1e+08	0.00250367		LPA	1.73667e+08	0.00217316		APOE	448000000	0.00421066		ALB	443000000	0.00400748		ALB	2.84333e+08	0.00260774		IGHM	4.03333e+08	0.0079154		APOC2	5.60333e+08	0.00876838		IGHM	4.43667e+08	0.00739726		IGHM	3.29667e+08	0.00953527		IGHM	2.29667e+08	0.00738125		IGHM	216000000	0.00756481
SERPINA1	194000000	0.00224457		LPA	9.7e+07	0.0023677		PON1	1.72333e+08	0.00215647		APOF	1.97333e+08	0.00185469		APOF	191000000	0.00172783		APOF	196000000	0.0017976		C1QC	384000000	0.00753598		IGHM	4.33667e+08	0.00765745		APOA4	4.39667e+08	0.00733057		APOA4	2.36333e+08	0.0068357		APOA4	183700000	0.00590393		APOE	1.47333e+08	0.00515995
LPA	158000000	0.00211699		APOF	7.9e+07	0.00161285		APOF	141000000	0.00176439		F2	133000000	0.00125004		APOL1	1.28967e+08	0.00116666		F2	1.35667e+08	0.00124426		APOA4	3.74333e+08	0.00734627		C1QC	3.46333e+08	0.00618944		C1QB	361000000	0.00601896		APOM	219000000	0.00633435		APOM	1.70667e+08	0.00548505		APOM	144000000	0.00504321
APOF	145000000	0.00185236		APOL1	7.25e+07	0.00149095		APOL1	1.28667e+08	0.00161006		APOL1	1.24333e+08	0.00116858		F2	118000000	0.00106745		APOL1	130000000	0.00119229		APOM	277000000	0.00543611		APOM	2.94333e+08	0.00505868		ALB	3.39333e+08	0.00565771		C1QC	1.96667e+08	0.00568838		APOE	1.66667e+08	0.0053565		C1QC	1.36333e+08	0.00477471
APOL1	138000000	0.00173895		APOD	6.9e+07	0.00101366		APOD	9.07333e+07	0.00113538		PPBP	115800000	0.00108838		PON3	1.03167e+08	0.000933269		PON3	1.07367e+08	0.000984706		APOE	2.34667e+08	0.00460532		APOE	2.37333e+08	0.00392791		APOM	322000000	0.00536871		APOE	1.74333e+08	0.00504242		C1QC	1.42333e+08	0.00457445		HP	1.34333e+08	0.00470466
APOD	112000000	0.00160664		F2	5.6e+07	0.000820492		SERPINA1	8.31667e+07	0.0010407		PON3	1.12467e+08	0.00105705		PPBP	1.02733e+08	0.000929349		PPBP	1.07067e+08	0.000981955		C1QB	2.26667e+08	0.00444832		C1QB	2.11333e+08	0.00378905		APOE	281000000	0.00468512		IGHG3	1.52667e+08	0.00441573		APOL1	1.25333e+08	0.00402809		IGHG3	129000000	0.00451788
PPBP	95800000	0.00115111		PON3	4.79e+07	0.000759072		F2	5.51667e+07	0.000690322		APOD	84800000	0.000797018		LPA	9.69333e+07	0.000876881		APOD	85700000	0.000785992		IGHG3	1.83333e+08	0.00359791		IGHG3	1.94667e+08	0.00351132		C1QA	2.55667e+08	0.00426273		HPR	1.46333e+08	0.00423254		HPR	1.23933e+08	0.00398309		APOA4	1.22367e+08	0.00428556
F2	72700000	0.00100415		SERPINA1	3.635e+07	0.000717344		APOC4	5.46333e+07	0.000683648		LPA	8.04333e+07	0.000755976		APOD	8.70667e+07	0.000787624		APOC4	8.42667e+07	0.000772846		C1S	1.79667e+08	0.00352595		C1S	1.83667e+08	0.0031344		C1S	232000000	0.00386814		APOL1	1.40767e+08	0.00407153		F2	104400000	0.00335531		SERPINC1	1.01067e+08	0.00353959
PF4	73800000	0.00096682		APOC4	3.69e+07	0.000708436		PON3	5.45333e+07	0.000682396		APOC4	7.11667e+07	0.000668881		APOC4	81800000	0.000739981		LPA	7.73333e+07	0.000709257		C1QA	1.75667e+08	0.00344745		F2	1.54667e+08	0.00279715		IGHG3	194000000	0.00323456		F2	140300000	0.00405804		HP	1.01433e+08	0.00325996		HPR	9.96667e+07	0.00349055
PON3	63800000	0.000865224		APOB	3.19e+07	0.000650298		PPBP	5.31667e+07	0.000665295		SAA1	5.22333e+07	0.00049093		SAA1	55700000	0.000503875		SAA1	56200000	0.000515434		APOL1	1.49667e+08	0.0029372		APOL1	1.64667e+08	0.00273764		F2	1.81333e+08	0.00302337		HP	1.25333e+08	0.00362514		IGHG3	9.89667e+07	0.00318069		IGHA1	9.95333e+07	0.00348589
APOB	34400000	0.000820805		PPBP	1.72e+07	0.000566374		APOB	5.04333e+07	0.000631092		APOA4	46400000	0.000436104		C1QA	4.90333e+07	0.000443566		APOA4	4.17667e+07	0.00038306		HPR	1.43667e+08	0.00281945		C1QA	1.56333e+08	0.00273764		APOL1	1.80333e+08	0.0030067		SERPINC1	1.19467e+08	0.00345545		AHSG	92400000	0.00296964		F2	98200000	0.00343919
APOC4	48800000	0.000603908		SAA1	2.44e+07	0.000501203		PF4	44100000	0.00055184		PF4	4.10667e+07	0.000385977		IGKC	48900000	0.00044236		PF4	39900000	0.00036594		F2	139000000	0.00272787		HPR	1.58667e+08	0.0027178		C1R	1.67333e+08	0.00278995		PF4	1.05833e+08	0.00306112		SERPINC1	8.09667e+07	0.00260219		APOL1	9.04333e+07	0.00316718
SAA1	33300000	0.000463563		PF4	1.665e+07	0.000489482		SAA1	3.88667e+07	0.000486353		C1QA	3.51367e+07	0.000330242		APOA4	4.39667e+07	0.000397732		IGKC	32600000	0.000298989		IGKC	1.37333e+08	0.00269516		IGKC	152000000	0.00261861		IGKC	1.52333e+08	0.00253986		C1QA	1.05133e+08	0.00304088		C1QB	7.45333e+07	0.00239543		AHSG	87800000	0.00307496
APOA4	30000000	0.000390792		APOA4	1.5e+07	0.000371331		APOA4	27400000	0.000342867		IGKC	3.42533e+07	0.00032194		PF4	43600000	0.000394415		KRT1	2.79467e+07	0.000256311		IGHG4	128300000	0.00251788		IGHG4	1.27667e+08	0.00228136		HPR	149000000	0.00248428		C1QB	101300000	0.00293		IGHA1	7.19333e+07	0.00231186		C1QB	8.02667e+07	0.00281112
C1QA	36500000	0.000331535		C1QA	1.825e+07	0.000248492		CLU	17800000	0.000222738		TTR	2.59333e+07	0.000243742		C1S	3.48333e+07	0.00031511		APOB	2.58667e+07	0.000237234		IGHG2	110400000	0.00216659		IGHG2	1.19333e+08	0.00212266		IGHG4	134000000	0.00223418		IGHA1	8.85333e+07	0.00256074		PF4	6.71333e+07	0.0021576		C1QA	7.46667e+07	0.002615
CLU	23900000	0.000305262		IGKC	1.195e+07	0.000214266		IGKC	1.67464e+07	0.000209554		SERPINA1	2.45667e+07	0.000230897		TTR	3.38333e+07	0.000306064		FGA	2.44667e+07	0.000224394		C1R	1.09233e+08	0.0021437		C1R	1.17333e+08	0.00204331		FN1	1.33667e+08	0.00222863		IGHG4	80600000	0.00233127		C1QA	67000000	0.00215331		PF4	6.68667e+07	0.00234182
C1S	24600000	0.000303886		CLU	1.23e+07	0.00019598		TTR	12760000	0.000159671		FGA	23600000	0.000221811		C1R	3.11667e+07	0.000281941		SERPINA1	2.18333e+07	0.000200243		HP	97000000	0.00190362		HP	1.02967e+08	0.00194214		IGHG2	128000000	0.00213415		C1S	75500000	0.00218376		C1S	61600000	0.00197976		SERPINA1	5.60667e+07	0.00196358
HP	30800000	0.000295338		AHSG	1.54e+07	0.000182806		AHSG	12620000	0.000157919		AHSG	23200000	0.000218052		FGA	25000000	0.000226156		PCYOX1	18400000	0.000168754		IGLL5	8.81333e+07	0.00172961		SERPINC1	1.00933e+08	0.00190048		APOD	115000000	0.0019174		APOF	7.52333e+07	0.00217605		VTN	5.71333e+07	0.00183621		VTN	5.55333e+07	0.0019449
C1R	29200000	0.00028469		PCYOX1	1.46e+07	0.000144782		PCYOX1	10180000	0.000127386		C1QB	22580000	0.000212225		C1QB	23800000	0.0002153		TTR	1.71667e+07	0.000157443		SERPINC1	87700000	0.00172111		IGLL5	1.03667e+08	0.00189452		HP	113000000	0.00188405		VTN	6.56667e+07	0.00189934		APOF	5.56667e+07	0.00178907		C1S	5.17667e+07	0.00181299
C1QB	27200000	0.00027965		C1R	1.36e+07	0.000138827		C3	9.78333e+06	0.000122423		CLU	2.22667e+07	0.00020928		APOB	23400000	0.000211682		CLU	1.67667e+07	0.000153774		APOD	81500000	0.00159943		GPLD1	92300000	0.00158704		IGLL5	1.01067e+08	0.00168509		IGKC	5.73333e+07	0.00165831		C9	53500000	0.00171944		TTR	50100000	0.00175462
AHSG	21600000	0.000245249		C1S	1.08e+07	0.000129497		PLTP	9150000	0.000114497		APOB	2.13667e+07	0.000200821		CLU	2.23667e+07	0.000202334		AHSG	1.52333e+07	0.000139711		IGHA1	7.66667e+07	0.00150458		IGHA1	84500000	0.00152554		SERPINC1	92700000	0.00154559		IGHG2	5.66667e+07	0.00163903		TTR	48700000	0.00156517		APOF	49000000	0.00171609
TTR	15600000	0.000209808		TTR	7.8e+06	0.000123168		HP	8020000	0.000100357		PCYOX1	1.76667e+07	0.000166045		AHSG	19700000	0.000178211		C1QA	1.51067e+07	0.00013855		APOF	69800000	0.00136982		APOD	7.74667e+07	0.00136485		GPLD1	8.09667e+07	0.00134996		JCHAIN	5.65667e+07	0.00163613		CD5L	4.28333e+07	0.00137662		IGHG4	4.81667e+07	0.00168691
C3	16400000	0.000185709		PLTP	8.2e+06	0.000113556		CAMP	7990000	9.99819e-05		KRT1	1.43067e+07	0.000134465		PCYOX1	1.74333e+07	0.000157706		PLTP	1.17267e+07	0.00010755		GPLD1	6.33667e+07	0.00124357		APOF	7.67333e+07	0.00128748		APOF	7.87333e+07	0.00131272		C1R	5.51333e+07	0.00159468		C1R	42700000	0.00137233		IGKC	4.66667e+07	0.00163437
IGKC	8850000	0.000176305		C3	4.425e+06	0.000112103		C3orf85	6.20333e+06	7.76247e-05		HP	12500000	0.000117485		SERPINA1	1.64667e+07	0.000148961		C1QB	11334475	0.000103953		SERPINA1	6.23667e+07	0.00122394		VTN	6.37667e+07	0.00119623		IGHA1	7.86667e+07	0.00131161		CD5L	5.29333e+07	0.00153104		JCHAIN	4.17333e+07	0.00134127		IGHG2	4.64333e+07	0.0016262
IGHA1	16300000	0.000159057		HP	8.15e+06	0.000105351		HPR	6150000	7.69573e-05		PLTP	1.15333e+07	0.000108399		CD5L	1.24033e+07	0.000112203		C3orf85	1.02967e+07	9.44352e-05		FN1	61600000	0.0012089		FN1	59300000	0.00105141		IGLC2;IGLC3	72200000	0.00120379		TTR	5.11667e+07	0.00147994		APOB	41300000	0.00132734		C3	45300000	0.00158651
PLTP	11400000	0.000139258		C1QB	5.7e+06	0.000103476		TMEM212	5.38333e+06	6.73637e-05		C3	1.11467e+07	0.000104765		C3	11980000	0.000108374		CAMP	9900000	9.07972e-05		IGLC2;IGLC3	59200000	0.0011618		PON3	50900000	0.000962141		VTN	6.15333e+07	0.00102595		APOD	4.96333e+07	0.00143559		ITIH2	4.08533e+07	0.00131298		TF	3.97133e+07	0.00139085
PCYOX1	11900000	0.000137699		CAMP	5.95e+06	0.000100991		MENT	5.19667e+06	6.50279e-05		C3orf85	8370000	7.86679e-05		HP	1.17667e+07	0.000106444		PRSS1;PRSS2;PRSS3P2	8.67333e+06	7.95469e-05		VTN	5.53667e+07	0.00108657		IGLC2;IGLC3	66600000	0.000960157		PON3	5.80667e+07	0.000968146		AHSG	46290000	0.00133889		IGHG2	40800000	0.00131127		JCHAIN	39100000	0.00136937
C1QC	19600000	0.000135194		KRT1	9.8e+06	9.40987e-05		LMAN2	4.87667e+06	6.10236e-05		CAMP	8360000	7.85739e-05		PLTP	1.04767e+07	9.47743e-05		KRT10	8.38333e+06	7.68872e-05		PON3	4.87333e+07	0.000956389		JCHAIN	4.72667e+07	0.000864935		JCHAIN	5.47333e+07	0.000912569		IGLL5	3.81667e+07	0.00110393		APOD	40000000	0.00128556		C1R	3.75667e+07	0.00131567
SERPINC1	16700000	0.000127681		PRSS1;PRSS2;PRSS3P2	8.35e+06	7.73138e-05		SCGB3A1	4.74667e+06	5.93969e-05		FN1	8310000	7.8104e-05		PRSS1;PRSS2;PRSS3P2	1.00633e+07	9.10352e-05		C3	8370000	7.67649e-05		JCHAIN	4.62667e+07	0.000907981		IGLC7	37700000	0.000706231		CD5L	4.84667e+07	0.000808085		PON3	3.81333e+07	0.00110297		IGHG4	40000000	0.00128556		C9	3.75533e+07	0.0013152
TF	13700000	0.000123381		C3orf85	6.85e+06	7.69387e-05		IGHA1	3.52667e+06	4.41305e-05		IGHA1	7.45667e+06	7.00837e-05		CAMP	8.81333e+06	7.97274e-05		LMAN2	8.09333e+06	7.42275e-05		PF4	43200000	0.000847798		CD5L	4.06667e+07	0.000698296		IGLC7	45300000	0.000755287		SERPINA1	3.53667e+07	0.00102295		IGKC	3.94667e+07	0.00126842		CD5L	3.58667e+07	0.00125613
HPR	10100000	0.000121396		HPR	5.05e+06	7.53446e-05		SAA2	3.51667e+06	4.40054e-05		KRT9	7.02333e+06	6.60108e-05		LMAN2	8450000	7.64406e-05		SCGB3A1	7.29333e+06	6.68903e-05		IGLC7	3.91667e+07	0.000768644		IGHG1	36700000	0.000676474		PF4	3.85667e+07	0.000643022		FN1	32500000	0.00094003		PON3	3.50667e+07	0.00112701		A2M	33430000	0.0011708
HPX	10900000	0.000101974		SERPINC1	5.45e+06	6.45559e-05		IGHM	3180000	3.97926e-05		LMAN2	6.95667e+06	6.53843e-05		IGHA1	7.08333e+06	6.40774e-05		APMAP	6730000	6.17237e-05		CD5L	3.76333e+07	0.000738552		SERPINA1	3.23333e+07	0.000618944		IGHG1	3.49333e+07	0.000582444		IGLC2;IGLC3	3.22667e+07	0.000933281		C3	3.42333e+07	0.00110022		IGHG1	32700000	0.00114523
CAMP	7590000	9.87612e-05		TMEM212	3.795e+06	6.4139e-05		KRTDAP	3.01333e+06	3.7707e-05		SCGB3A1	6.89333e+06	6.4789e-05		SCGB3A1	6590000	5.96146e-05		HPR	6010000	5.51203e-05		IGHG1	3.00667e+07	0.000590057		PF4	2.73667e+07	0.000523722		IGHV3OR16-9	3.09333e+07	0.000515752		C3	3.21667e+07	0.000930388		SERPINA1	2.80667e+07	0.000902034		APOD	3.20667e+07	0.00112305
IGHG3	9700000	9.01137e-05		LMAN2	4.85e+06	6.40921e-05		GC	2.96667e+06	3.7123e-05		HPR	6.04667e+06	5.68314e-05		HPR	6.53667e+06	5.91321e-05		HP	5.89333e+06	5.40503e-05		TTR	2.90667e+07	0.000570432		TTR	2.84333e+07	0.000521738		IGKV3-20	30800000	0.000513529		IGHG1	29000000	0.000838796		IGLL5	2.74667e+07	0.000882751		HPX	31620000	0.0011074
MENT	7390000	8.26475e-05		MENT	3.695e+06	5.5981e-05		SERPINC1	2.7972e+06	3.50024e-05		MENT	5850000	5.49829e-05		C3orf85	6470000	5.85291e-05		MENT	5.58333e+06	5.12072e-05		IGHV3OR16-9	24600000	0.000482774		APOB	29900000	0.000517771		APOB	2.99333e+07	0.000499079		C9	2.63267e+07	0.000761472		ITIH1	2.69767e+07	0.000867003		ITIH2	3.13533e+07	0.00109807
GC	7050000	7.43308e-05		APOH	3.525e+06	5.56528e-05		APOH	2.79333e+06	3.4954e-05		APMAP	5830000	5.4795e-05		IGHG4	6.43667e+06	5.82275e-05		SAA2	5230000	4.79666e-05		SAA1	24000000	0.000470999		IGHV3OR16-9	2.58333e+07	0.000436435		TTR	28600000	0.000476848		APOB	25200000	0.000728885		FN1	2.55667e+07	0.000821687		IGLL5	2.91333e+07	0.00102032
IGHM	6940000	7.32439e-05		SCGB3A1	3.47e+06	5.3918e-05		C4A	2.43667e+06	3.04909e-05		SAA2	5260000	4.94376e-05		ITIH1	6.27175e+06	5.67356e-05		KRTDAP	4.01333e+06	3.6808e-05		IGKV3-20	23700000	0.000465111		IGKV3-20	24200000	0.000422548		IGKV2-30	2.56667e+07	0.000427941		SAA1	2.28333e+07	0.000660431		IGLC2;IGLC3	25200000	0.000809902		KNG1	2.85667e+07	0.00100047
IGHG1	9380000	7.28659e-05		HPX	4.69e+06	5.26521e-05		RBP4	2.41667e+06	3.02407e-05		TMEM212	5.20333e+06	4.8905e-05		FN1	6170000	5.58152e-05		KRT2	3.34667e+06	3.06937e-05		APOB	2.25333e+07	0.000442216		ORM2	2.33667e+07	0.000412629		ORM2	2.48333e+07	0.000414046		ITIH2	1.93933e+07	0.000560933		SERPIND1	24120000	0.000775192		IGLC2;IGLC3	26200000	0.000917584
KRT1	2730000	7.26769e-05		IGHA1	1.365e+06	5.21833e-05		HPX	2.37667e+06	2.97401e-05		IGHG4	4.90333e+06	4.60854e-05		SAA2	5.91667e+06	5.35235e-05		IGHM	3200000	2.93486e-05		IGKV2-30	2.07333e+07	0.000406891		IGKV2-30	2.12333e+07	0.000380889		SAA1	23200000	0.000386814		KNG1	18030000	0.0005215		KNG1	2.13467e+07	0.00068606		APOB	25300000	0.000886064
RBP4	5500000	6.61086e-05		SAA2	2.75e+06	4.88544e-05		C4B	2370000	2.96567e-05		TF	4720000	4.43623e-05		MENT	5810000	5.25586e-05		CD99	3170000	2.90734e-05		ORM2	1.97667e+07	0.00038792		APOC4	21000000	0.000357083		IGHV3-7	2.30667e+07	0.000384591		A2M	1.66533e+07	0.000481681		GSN	2.05533e+07	0.000660563		FN1	2.44333e+07	0.000855711
C3orf85	4060000	6.53998e-05		GC	2.03e+06	4.75416e-05		AMBP	2290000	2.86556e-05		IGHM	4.57667e+06	4.30151e-05		IGKV3-20	5.68667e+06	5.14429e-05		MMRN2	3.04333e+06	2.79117e-05		IGHV3-7	1.96333e+07	0.000385303		AHSG	1.67667e+07	0.000355099		APOC4	2.30333e+07	0.000384035		APOC4	1.61333e+07	0.00046664		IGHG1	2.01333e+07	0.000647065		PON3	23700000	0.000830028
TMEM212	4670000	6.12886e-05		SERPING1	2.335e+06	3.95243e-05		FGA	2.25333e+06	2.81968e-05		GPLD1	4250000	3.99449e-05		APMAP	5.04333e+06	4.56231e-05		C4B	2.80667e+06	2.57412e-05		APOC4	1.86667e+07	0.000366332		SAA1	21100000	0.000351132		IGKV4-1	2.02667e+07	0.000337906		IGLC7	15900000	0.000459891		GPLD1	18100000	0.000581716		ITIH1	2.22467e+07	0.000779129
SCGB3A1	5040000	5.86897e-05		KRT10	2.52e+06	3.84459e-05		GPLD1	2.21333e+06	2.76963e-05		HPX	4.00333e+06	3.76265e-05		IGHM	4.92667e+06	4.45677e-05		AMBP	2780000	2.54966e-05		IGKV3-7	1.67667e+07	0.000329045		KNG1	17500000	0.00034518		PLTP	1.92333e+07	0.000320678		TF	1.51933e+07	0.000439452		APOC4	1.66667e+07	0.00053565		GSN	1.58667e+07	0.000555687
SERPING1	5380000	5.60434e-05		KRTDAP	2.69e+06	3.78833e-05		CD99	2.08667e+06	2.61113e-05		GC	3.81667e+06	3.58721e-05		GPLD1	4.41333e+06	3.9924e-05		ANTXR2	2.62667e+06	2.40903e-05		IGKV4-1	1.61667e+07	0.00031727		IGHV3-7	1.89333e+07	0.000319391		C4BPA	1.91333e+07	0.00031901		GPLD1	1.47667e+07	0.000427111		SAA1	15800000	0.000507796		SERPIND1	13230000	0.000463345
APOH	5160000	5.36807e-05		KRT9	2.58e+06	3.53153e-05		SERPING1	2.07333e+06	2.59444e-05		KRTDAP	3.67333e+06	3.45249e-05		KRT1	4.21671e+06	3.81453e-05		GPLD1	2550000	2.33872e-05		PLTP	1.60667e+07	0.000315308		C1RL	1.93333e+07	0.00031344		IGHV3-15	1.89333e+07	0.000315676		ITIH1	1.44967e+07	0.000419301		TF	1.41633e+07	0.000455195		GC	1.26933e+07	0.00044455
IGLL5	6370000	5.09872e-05		IGHM	3.185e+06	3.31479e-05		APMAP	1.98333e+06	2.48182e-05		IGHG3	3613984	3.39671e-05		KRTDAP	3.85667e+06	3.48883e-05		SRGN	2350000	2.15529e-05		C3	16000000	0.000313999		PLTP	16600000	0.000307488			1.77333e+07	0.000295668		HPX	13150000	0.00038035		A2M	1.37467e+07	0.000441804		APOC4	1.26667e+07	0.000443616
LMAN2	3770000	5.01367e-05		TF	1.885e+06	3.25384e-05		SERPINF2	1890000	2.36503e-05		KRT10	3.34333e+06	3.14233e-05		C1QC	3410000	3.08476e-05		COL18A1	2.03333e+06	1.86486e-05			15300000	0.000300262			15300000	0.000301537		C1RL	1.74233e+07	0.000290499		TMEM212	11440000	0.00033089		IGLC7	1.03867e+07	0.000333817		SAA1	1.20667e+07	0.000422602
C4A	3760000	4.92388e-05		KNG1	1.88e+06	3.21633e-05		VTN	1.88333e+06	2.35669e-05		MMRN2	3030000	2.84783e-05		A2M	3.15667e+06	2.85559e-05		GC	2030000	1.8618e-05		KNG1	1.46667e+07	0.000287833		IGKV4-1	17600000	0.000291618		IGKV3-11;IGKV3D-11	1.72333e+07	0.000287332		GSN	10910000	0.000315561		C4BPA	9.32667e+06	0.00029975		GPLD1	11910000	0.000417115
SAA2	3570000	4.90026e-05		RBP4	1.785e+06	3.08983e-05		BPIFB1	1810000	2.26492e-05		AMBP	2.96333e+06	2.78518e-05		GC	3130000	2.83147e-05		SELL	1920000	1.76091e-05		AHSG	14000000	0.000274749		IGKV3-7	1.51667e+07	0.000281699		FCGBP	1.67667e+07	0.000279551		FCGBP	10130000	0.000293		HPX	9110000	0.000292786		IGLC7	11460000	0.000401355
IGHG4	4750000	4.79116e-05		FGA	2.375e+06	2.99597e-05		ANTXR2	1.75333e+06	2.19401e-05		CD99	2950000	2.77264e-05		FCGBP	3080000	2.78624e-05		ITIH4	1.91333e+06	1.7548e-05		IGHV3-15	1.38333e+07	0.000271479		HRG	1.80333e+07	0.00027178		IGKV3-7	1.64667e+07	0.000274549		IGKV3-7	9.92667e+06	0.000287119		LPA	8360000	0.000268682		PLG	1.05133e+07	0.000368201
GPLD1	3420000	4.72542e-05		C4B	1.71e+06	2.9022e-05		MMRN2	1740000	2.17733e-05		APOH	2.86667e+06	2.69432e-05		CD99	3.04333e+06	2.75307e-05		PCSK9	1810000	1.66003e-05		HRG	1.36667e+07	0.000268208		IGHV3-15	9680000	0.000253926		SERPINA1	15900000	0.000265101		IGKV3-20	9.87667e+06	0.000285673		PLG	8.16333e+06	0.000262361		ITIH4	9.47333e+06	0.000331778
VTN	4300000	4.71124e-05		C4A	2.15e+06	2.75685e-05		KRT1	1715015	2.14606e-05		VTN	2.53333e+06	2.38103e-05		MMRN2	3030000	2.74101e-05		C4A	1.77333e+06	1.6264e-05		IGKV3-11;IGKV3D-11	1.34333e+07	0.000263629		IGKV3-11;IGKV3D-11	13200000	0.000253926		HRG	1.35333e+07	0.000225641		IGHV3OR16-9	9.74667e+06	0.000281912		IGHV3OR16-9	8.09333e+06	0.000260112		CP	9.34333e+06	0.000327225
IGHG2	5440000	4.69706e-05		CD99	2.72e+06	2.71934e-05		PCSK9	1590000	1.98963e-05		C4B	2530000	2.37789e-05		C4B	2960000	2.67768e-05		APOH	1660000	1.52246e-05		FCGBP	12900000	0.000253162		C3	1.20667e+07	0.000244007		IGHV4-30-4;IGHV4-34;IGHV4-38-2;IGHV4-39;IGHV4-59;IGHV4-61	13100000	0.000218416		HRG	8.86333e+06	0.000256363		TMEM212	8.00333e+06	0.000257219		HRG	7790000	0.000272824
A2M	5330000	4.58838e-05		MMRN2	2.665e+06	2.57869e-05		KNG1	1.50667e+06	1.88535e-05		ANTXR2	2.51333e+06	2.36223e-05		ITIH4	2.82667e+06	2.55707e-05		IHH	1.55667e+06	1.42769e-05		C1RL	1.24572e+07	0.000244471		IGHV4-30-4;IGHV4-34;IGHV4-38-2;IGHV4-39;IGHV4-59;IGHV4-61	1.24333e+07	0.000240039		LPA	1.27667e+07	0.000212859		SERPIND1	8798869	0.000254498		C1RL	7830000	0.000251648		APOH	7.70333e+06	0.000269788
FN1	5150000	4.56831e-05		AMBP	2.575e+06	2.55525e-05		TF	1499034	1.8758e-05		SERPING1	2.43333e+06	2.28704e-05		KRT10	2670065	2.4154e-05		ANTXR1	1.42667e+06	1.30846e-05		IGHV4-30-4;IGHV4-34;IGHV4-38-2;IGHV4-39;IGHV4-59;IGHV4-61	12160000	0.000238639		FCGBP	1.22333e+07	0.000202347		KNG1	12400000	0.000206745		PLG	8.09667e+06	0.000234188		ITIH4	7.82333e+06	0.000251434		C4BPA	7.32667e+06	0.000256597
KNG1	4660000	4.54112e-05		IGHG3	2.33e+06	2.50367e-05		SELL	1440000	1.80193e-05		SRGN	2.41333e+06	2.26824e-05		AMBP	2460000	2.22537e-05		CD44	1.41333e+06	1.29623e-05		LPA	8.19667e+06	0.000160859		LPA	1.00833e+07	0.000181914		AHSG	12040000	0.000200743		C1RL	8.06667e+06	0.00023332		FCGBP	7.55667e+06	0.000242864		IGKV3-20	7.26333e+06	0.000254379
KRTDAP	3520000	4.35211e-05		VTN	1.76e+06	2.38646e-05		IGHG3	1.24142e+06	1.55343e-05		ITIH4	2.26333e+06	2.12726e-05		ANTXR2	2420000	2.18919e-05		IGHA1	1360000	1.24731e-05		PCYOX1	7680000	0.00015072		A2M	6820000	0.000174772		C3	10710000	0.000178568		IGHV3-7	7.94333e+06	0.000229753		PGLYRP2	6.73316e+06	0.000216397		IGHV3OR16-9	7.22333e+06	0.000252978
FGA	2680000	4.16782e-05		ANTXR2	1.34e+06	2.35364e-05		AGT	1.22133e+06	1.5283e-05		SELL	1940000	1.82337e-05		IGHG2	2420000	2.18919e-05		SERPING1	1.26987e+06	1.16465e-05		IGLV7-46	7600000	0.00014915		TF	5.36667e+06	0.000172392		IGLV7-46	9.88333e+06	0.000164785		C4BPA	7.57333e+06	0.000219051		PLTP	6.68667e+06	0.000214903		SERPINA3	7.07333e+06	0.000247724
C4B	3180000	4.13946e-05		APMAP	1.59e+06	2.34426e-05		PLG	1.20667e+06	1.50995e-05		C4A	1.85333e+06	1.74191e-05		HPX	2.37424e+06	2.14779e-05		MTMR3	1.16618e+06	1.06956e-05		MBL2	7.48333e+06	0.00014686		MBL2	8.32333e+06	0.000144817		IGHV3-74	9.86667e+06	0.000164507		PLTP	7.02333e+06	0.000203143		IGKV3-20	6.41333e+06	0.000206118		PGLYRP2	7040000	0.000246557
CD5L	2290000	3.95912e-05		SERPINF2	1.145e+06	2.18954e-05		KRT10	1.15939e+06	1.45079e-05		A2M	1.81667e+06	1.70745e-05		SRGN	2.30667e+06	2.08666e-05		VTN	1.12587e+06	1.03258e-05		A2M	7.21333e+06	0.000141561		IGLV7-46	7970000	0.00014323		MBL2	9160000	0.000152725		SERPING1	6.67333e+06	0.000193019		C4B	6.12333e+06	0.000196798		TMEM212	6930000	0.000242704
AMBP	2780000	3.93155e-05		GPLD1	1.39e+06	2.0817e-05		ANTXR1	1106459	1.38455e-05		IGLL5	1750645	1.64539e-05		IGHG3	2.27667e+06	2.05952e-05		SERPINF2	1.09342e+06	1.00282e-05		IGKV1-5	7.01333e+06	0.000137636		PCYOX1	7940000	0.000136088		PCYOX1	8910000	0.000148557		ITIH4	6570000	0.000190031		PROS1	6.03667e+06	0.000194012		C4A	6.76333e+06	0.000236867
SERPINF2	3470000	3.72835e-05		SERPINA3	1.735e+06	2.07592e-05		IGLL5	1.04531e+06	1.30804e-05		PCSK9	1.62667e+06	1.52887e-05		C4A	2.08333e+06	1.88463e-05		MYL1	1.0439e+06	9.57406e-06		IGHV3-74	6.92667e+06	0.000135936		IGKV1-5	7.35667e+06	0.00013589		IGKV1-5	8320000	0.000138719		PCYOX1	6.39667e+06	0.000185017		CFP	5.97667e+06	0.000192084		AMBP	6360000	0.000222742
KRT10	1260000	3.26138e-05		PCSK9	630000	1.82852e-05		SERPINA3	993230	1.24287e-05		KNG1	1.56508e+06	1.47099e-05		VTN	2.08333e+06	1.88463e-05		RBP4	903623	8.28752e-06		APCS	6.86667e+06	0.000134758		HPX	4.41667e+06	0.000135493		IGKV2-24;IGKV2D-24	7.63667e+06	0.000127326		IGHV3-15	6260000	0.000181064		SERPINF2	5.72667e+06	0.000184049		PROS1	6.11333e+06	0.000214103
IGLC7	1330000	2.89459e-05		BPIFB1	665000	1.74888e-05		CD44	987661	1.2359e-05		SERPINF2	1.54333e+06	1.45055e-05		TF	1.97344e+06	1.78522e-05		HBA1	677063	6.20964e-06		LCAT	6.62333e+06	0.000129983		IGHV3-74	7620000	0.000126963		APCS	7.27333e+06	0.000121268		PROS1	5.93667e+06	0.000171712		C4A	5.57333e+06	0.000179121		HBB	5.91667e+06	0.000207215
CD99	2060000	2.76437e-05		SELL	1.03e+06	1.74882e-05		COL18A1	971253	1.21537e-05		GSN	1468489	1.3802e-05		SELL	1.94333e+06	1.75798e-05		SAMD9	647461	5.93815e-06		C4A	6.45333e+06	0.000126646		LCAT	6860000	0.00012121		LCAT	7.21333e+06	0.000120268		LPA	5790000	0.00016747		IGHV3-7	5.53333e+06	0.000177836		AGT	5.89667e+06	0.000206515
AGT	2570000	2.69349e-05		AGT	1.285e+06	1.37599e-05		IHH	857205	1.07265e-05		COL18A1	1.43292e+06	1.34677e-05		COL18A1	1.92667e+06	1.74291e-05		HBB	633109	5.80652e-06		C9	6.04667e+06	0.000118666		PLG	6150000	0.000121012		IGHV3OR16-12	6.44667e+06	0.000107485		SERPINF2	5.72333e+06	0.000165542		AMBP	5.48667e+06	0.000176336		C1RL	5850000	0.00020488
PLG	3470000	2.66543e-05		KRT2	1.735e+06	1.28202e-05		HBA1	764434	9.56566e-06		CD44	1.40667e+06	1.3221e-05		PCSK9	1860000	1.6826e-05		F13A1	610717	5.60115e-06		TF	6.03667e+06	0.000118469		IGKV2-24;IGKV2D-24	6.87333e+06	0.00011387		CAMP	6000000	0.000100038		IGHA2	5560000	0.000160817		HRG	5.21667e+06	0.000167658		CFP	5780000	0.000202429
SERPINA3	3070000	2.5281e-05		ANTXR1	1.535e+06	1.28126e-05		HBB	698804	8.7444e-06		ANTXR1	1390000	1.30643e-05		SERPING1	1.81667e+06	1.6434e-05		LCAT	603911	5.53873e-06		IGKV2-24;IGKV2D-24	5.91667e+06	0.000116114		APCS	7.53333e+06	0.000112084		PLG	5.94333e+06	9.90933e-05		CFP	5.48667e+06	0.000158696		IGKV3-7	5.10333e+06	0.000164016		SERPINF2	5.76333e+06	0.000201845
MMRN2	2110000	2.46194e-05		COL18A1	1.055e+06	1.2674e-05		ITIH4	672182	8.41127e-06		IHH	1330368	1.25039e-05		SERPINF2	1.75667e+06	1.58912e-05		AGT	534643	4.90344e-06		PLG	5220000	0.000102442		C4BPA	6500000	0.000109704		C4A	5.88333e+06	9.80929e-05		AGT	5.34667e+06	0.000154647		IGKV2-30	5.03333e+06	0.000161766		FCGBP	5620000	0.000196825
SELL	1910000	2.46194e-05		SERPIND1	955000	1.21239e-05		LCAT	665371	8.32604e-06		HRG	1.29175e+06	1.21409e-05		ANTXR1	1.48667e+06	1.34487e-05		MYH7	509467	4.67254e-06		IGHV3OR16-12	5.21667e+06	0.000102377		C9	6.33667e+06	0.000107125		C4BPB	5.51667e+06	9.19794e-05		IGKV2-30	5250000	0.000151851		PCYOX1	4950000	0.000159088		SERPING1	5.52667e+06	0.000193557
HBB	2390000	2.37216e-05		A1BG	1.195e+06	1.1818e-05		MTMR3	652234	8.16165e-06		SERPINA3	1.12036e+06	1.053e-05		CD44	1.40667e+06	1.2725e-05		CD248	497107	4.55918e-06		SERPINF2	4950000	9.71435e-05		FGA	5260000	9.74043e-05		SPTB	5330000	8.88671e-05		C4A	5.16333e+06	0.000149344		FBLN1	4940000	0.000158767		CFH	5.45333e+06	0.000190988
APMAP	2350000	2.29655e-05		HBA1	1.175e+06	1.14145e-05		CD248	500752	6.26611e-06		HBB	1.09581e+06	1.02993e-05		APOH	1.38297e+06	1.25106e-05		C6orf120	476872	4.3736e-06		CAMP	4700000	9.22373e-05		APOH	4.13333e+06	9.38335e-05		APMAP	5.29667e+06	8.83114e-05		APMAP	5120000	0.000148091		SERPING1	4700000	0.000151053		LPA	5.18333e+06	0.000181532
BPIFB1	1890000	2.10895e-05		CD44	945000	1.13723e-05		A1BG	490952	6.14347e-06		RBP4	1084388	1.01919e-05		IGLL5	1.36659e+06	1.23625e-05		BPIFA1	476819	4.37312e-06		HPX	4680000	9.18448e-05		MENT	4.53333e+06	8.94692e-05		FBLN1	5.24667e+06	8.74777e-05		AMBP	5010000	0.000144909		APMAP	4.06667e+06	0.000130699		PPBP	5.14667e+06	0.000180248
ANTXR2	1540000	2.08391e-05		HBB	770000	1.12415e-05		FGFBP2	470125	5.88285e-06		MTMR3	1.03809e+06	9.75681e-06		IGHV3OR16-9	1.29492e+06	1.17141e-05		MADCAM1	466173	4.27547e-06		APMAP	4.67333e+06	9.1714e-05		APMAP	4.97667e+06	8.90724e-05		MENT	5100000	8.50324e-05		C4B	4.89333e+06	0.000141535		CPN2	4.02939e+06	0.0001295		IGHV3-7	5.06667e+06	0.000177446
PCSK9	1270000	1.9705e-05		PLG	635000	1.00937e-05		SAMD9	458702	5.73992e-06		HBA1	987696	9.28315e-06		KNG1	1.2024e+06	1.08772e-05		CST3	451919	4.14474e-06		C4BPA	4.49667e+06	8.82469e-05		CAMP	4920000	8.55016e-05		A2M	5.08333e+06	8.47545e-05			4770000	0.000137967		AGT	3970000	0.000127592		C4B	4.87333e+06	0.000170675
PSAP	1020000	1.89017e-05		MTMR3	510000	9.5614e-06		SERPIND1	446021	5.58123e-06		MYL1	857133	8.05602e-06		MTMR3	1.19333e+06	1.07952e-05		FGFBP2	366358	3.36003e-06		APOH	4.35333e+06	8.5434e-05		AGT	4.25667e+06	8.07405e-05		FGA	5.02333e+06	8.37541e-05		PPBP	4680000	0.000135364		PPBP	3.88667e+06	0.000124914		LUM	4.82667e+06	0.000169041
A1BG	1910000	1.84735e-05		IHH	955000	8.5659e-06		GSN	442009	5.53103e-06		AGT	841602	7.91004e-06		SERPINA3	1.09305e+06	9.888e-06		PROCR	336677	3.08781e-06		SPTB	4300000	8.43873e-05		IGHV3OR16-12	4650000	8.07405e-05		THBS1	4820000	8.03639e-05		GC	4.60333e+06	0.000133147		APOH	3790000	0.000121807		PLTP	4.69667e+06	0.000164488
ORM2	1450000	1.7295e-05		LCAT	725000	8.4395e-06		C6orf120	402690	5.03902e-06		SERPIND1	830001	7.80101e-06		RBP4	1.06264e+06	9.61286e-06		SERPINF1	272768	2.50168e-06		MENT	4.26333e+06	8.36677e-05		CFI	4.78333e+06	8.03437e-05		IGHV6-1	4.61667e+06	7.69737e-05		MENT	4450000	0.000128712		CFI	3.65333e+06	0.000117414		IGKV2-30	4.56667e+06	0.000159935
ITIH4	1700000	1.71248e-05		IGLL5	850000	8.10098e-06		KRT2	375925	4.7041e-06		LCAT	683644	6.42543e-06		IHH	1.05708e+06	9.56257e-06		APOA5	266884	2.44771e-06		CFI	4.14667e+06	8.13781e-05		C4A	4.59333e+06	7.93518e-05		SERPINF2	4520000	7.5362e-05		ORM2	4.39333e+06	0.000127073		IGHA2	3.57667e+06	0.00011495		A1BG	4.29735e+06	0.000150503
ANTXR1	1300000	1.59159e-05		ITIH4	650000	7.42063e-06		MADCAM1	372627	4.66283e-06		SAMD9	622879	5.85431e-06		KRT2	864936	7.8244e-06		SFTPB	251271	2.30451e-06		FGA	4.13667e+06	8.11819e-05		SERPINF2	4.30333e+06	7.69713e-05		PROS1	4.26333e+06	7.10826e-05		PGLYRP2	4370246	0.000126405		CAMP	3.43333e+06	0.000110344		HBA1	4.15667e+06	0.000145576
SERPIND1	1530000	1.55573e-05		GSN	765000	6.31421e-06		LBP	336620	4.21225e-06		F13A1	619488	5.82244e-06		HBB	853172	7.71798e-06		ACTB;ACTG1	207819	1.906e-06		PPBP	4120000	8.08548e-05		SELENOP	4.10667e+06	7.53842e-05		AMBP	4140000	6.90263e-05		CFI	4.19333e+06	0.000121288		GC	3.39333e+06	0.000109058		IGKV3-7	3.91667e+06	0.000137171
ITIH2	1620000	1.50699e-05		SAMD9	810000	6.02687e-06		SELENOP	327849	4.1025e-06		CD248	556887	5.23406e-06		HBA1	817764	7.39767e-06		HLA-B	52684.2	4.8319e-07		ITIH4	3.86333e+06	7.58177e-05		ITIH4	3850000	7.45907e-05		C9	4120000	6.86928e-05		CAMP	4060000	0.000117431		C4BPB	3.31667e+06	0.000106594		CPN2	3800000	0.000133085
CP	1610000	1.4516e-05		CD248	805000	5.49592e-06		TFPI	323248	4.04492e-06		MADCAM1	551372	5.18223e-06		AGT	799667	7.23397e-06						THBS1	3.78667e+06	7.43132e-05		FBLN1	4.20333e+06	7.3202e-05		PRSS1;PRSS2;PRSS3P2	4050000	6.75257e-05		IGKV3-11;IGKV3D-11	3890000	0.000112514		HBB	3.25333e+06	0.000104559		CFHR2	3.75667e+06	0.000131567
ORM1	1330000	1.44962e-05		MADCAM1	665000	4.50237e-06		IGFALS	312301	3.90795e-06		C6orf120	528167	4.96413e-06		SERPIND1	728433	6.58957e-06						FBLN1	3.73333e+06	7.32665e-05		AMBP	3.76333e+06	7.30037e-05		IGHA2	4.00333e+06	6.67476e-05		FBLN1	3.86333e+06	0.000111743		IGHV3-15	3.24339e+06	0.000104239		IGHA2	3.74667e+06	0.000131217
CD44	1270000	1.39848e-05		LBP	635000	4.37447e-06		APOA5	269463	3.37189e-06		CST3	490581	4.61087e-06		LCAT	670551	6.06595e-06						AMBP	3.65667e+06	7.17619e-05		IGHA2	3.46667e+06	7.30037e-05		CFI	3.89667e+06	6.49692e-05		APOH	3820000	0.00011049		MENT	3210000	0.000103166		PCYOX1	3.68667e+06	0.000129116
CFH	1590000	1.32071e-05		FGFBP2	795000	3.48034e-06		HLA-A	242902	3.03952e-06		SFTPB	435510	4.09327e-06		F13A1	625868	5.66174e-06						AGT	3.61667e+06	7.09769e-05		THBS1	4.31667e+06	7.28053e-05		AGT	3.87333e+06	6.45801e-05		HBB	3.67667e+06	0.000106344		KRT1	3.14466e+06	0.000101066		FBLN1	3590000	0.00012573
HRG	603849	1.3087e-05		C6orf120	301925	3.41228e-06		CETP	224545	2.80982e-06		MYH7	425990	4.00379e-06		CD248	598653	5.41555e-06						C4B	3580000	7.02573e-05		PPBP	3.45667e+06	7.02264e-05		SELENOP	3.85333e+06	6.42467e-05		CP	3.56333e+06	0.000103066		SERPINA3	3.08667e+06	9.92023e-05		CFB	3584835	0.000125549
HBA1	915240	1.29483e-05		BPIFA1	457620	3.3648e-06		SERPINF1	222670	2.78635e-06		SERPINF1	390032	3.66583e-06		PSAP	533468	4.82587e-06						KRT1	3.54333e+06	6.95378e-05		C4B	3.61333e+06	6.66555e-05		TF	3.84333e+06	6.40799e-05		KRT1	3390000	9.80523e-05		SERPINA4	3.03789e+06	9.76348e-05		SERPINA4	3.43911e+06	0.000120445
COL18A1	1080000	1.26417e-05		IGFALS	540000	3.32313e-06		BPIFA1	205568	2.57235e-06		ACTB;ACTG1	296502	2.78676e-06		MYL1	502885	4.54921e-06						SELENOP	3.35667e+06	6.58744e-05		IGLV8-61	3.55333e+06	6.30847e-05		PPBP	3.80667e+06	6.34686e-05		SERPINA3	3.20333e+06	9.26532e-05		IGKV3-11;IGKV3D-11	2.95333e+06	9.49171e-05		CFI	3270000	0.000114523
GSN	1200000	1.2623e-05		SERPINF1	600000	3.21668e-06		SFTPB	200772	2.51234e-06		FGFBP2	283329	2.66295e-06		C6orf120	496824	4.49438e-06						IGLV8-61	3.34667e+06	6.56782e-05		IGLV1-47	2.79333e+06	6.18944e-05		IGLV8-61	3.71667e+06	6.1968e-05		IGKV4-1	3190000	9.22675e-05		LUM	2.90667e+06	9.34173e-05		C4BPB	3.15333e+06	0.000110437
KRT2	562119	1.25021e-05		MYH7	281060	3.20099e-06		CST3	161569	2.02178e-06		BPIFA1	275707	2.59131e-06		MADCAM1	450123	4.07192e-06						IGHV6-1	3210000	6.29961e-05		GC	2.39667e+06	6.14977e-05		C4B	3.71333e+06	6.19124e-05		C4BPB	3180000	9.19783e-05		ITIH3	2879875	9.25563e-05		APMAP	3.13333e+06	0.000109737
MTMR3	804295	1.24024e-05		PSAP	402148	3.11585e-06		ACTB;ACTG1	152007	1.90212e-06		HLA-A	272350	2.55976e-06		MYH7	408908	3.69907e-06						SERPIND1	3.18667e+06	6.25382e-05		SERPING1	3080000	6.14977e-05		IGLV1-47	3.64333e+06	6.07453e-05		SERPINA4	2801929	8.1043e-05		ORM2	2.79333e+06	8.97749e-05		RBP4	2.75667e+06	9.65448e-05
LCAT	822032	1.06164e-05		HLA-A	411016	2.94662e-06						APOA5	235937	2.21753e-06		SFTPB	361819	3.2731e-06						IGHA2	3.14333e+06	6.16878e-05		IGHV6-1	3.75667e+06	6.03074e-05		ITIH4	3.35333e+06	5.59102e-05		IGHV4-30-4;IGHV4-34;IGHV4-38-2;IGHV4-39;IGHV4-59;IGHV4-61	2760000	7.98302e-05		LCAT	2.73667e+06	8.79537e-05			2750000	9.63113e-05
IGHV3OR16-9	764431	1.0547e-05		APOA5	382216	2.88911e-06						PROCR	206649	1.94225e-06		CST3	360424	3.26048e-06						PRSS1;PRSS2;PRSS3P2	3.00667e+06	5.90057e-05		PROS1	3.03333e+06	5.23722e-05		KRT1	2.9273e+06	4.8807e-05		PRSS1;PRSS2;PRSS3P2	2.73333e+06	7.90589e-05		THBS1	2669473	8.57941e-05		FGA	2.73333e+06	9.57276e-05
ITIH1	998903	1.02899e-05		TFPI	499452	2.44677e-06						KRT14	132388	1.24428e-06		HLA-A	325550	2.945e-06						ITIH2	2.73667e+06	5.3707e-05		SERPIND1	3.28333e+06	5.15787e-05		EFEMP1	2.92333e+06	4.87408e-05		CPN2	2699909	7.80921e-05		CFH	2.63333e+06	8.46327e-05		IGKV4-1	2.64667e+06	9.26923e-05
IHH	1060000	9.99096e-06		CETP	530000	2.19023e-06										FGFBP2	324254	2.93328e-06						GC	2.72333e+06	5.34453e-05		PRSS1;PRSS2;PRSS3P2	3.39333e+06	5.09835e-05		HPX	2.88333e+06	4.80738e-05		CFH	2.59667e+06	7.5106e-05			2.62667e+06	8.44184e-05		PRSS1;PRSS2;PRSS3P2	2.54667e+06	8.91901e-05
CNDP1	835302	9.22531e-06		ACTB;ACTG1	417651	1.67691e-06										PROCR	310370	2.80767e-06						SERPING1	2.72333e+06	5.34453e-05		SERPINA3	1.89667e+06	5.07852e-05		APOH	2.80667e+06	4.67956e-05		CFHR5	2500000	7.231e-05		SPTB	2.59333e+06	8.33471e-05		IGHV4-30-4;IGHV4-34;IGHV4-38-2;IGHV4-39;IGHV4-59;IGHV4-61	2490000	8.72055e-05
CFB	856747	7.33224e-06														APOA5	309411	2.799e-06						F5	2.57667e+06	5.0567e-05		EFEMP1	2.75667e+06	5.019e-05		IGLV10-54	2.76333e+06	4.60731e-05		SCGB3A1	2280000	6.59467e-05		IGKV4-1	2.57333e+06	8.27043e-05		FETUB	2.46279e+06	8.62526e-05
MYL1	429566	7.04931e-06														SERPINF1	283001	2.56009e-06						IGKV1-27	2.47667e+06	4.86045e-05		GSN	2.55667e+06	4.99916e-05		SERPING1	2730000	4.55173e-05		FGA	2220000	6.42113e-05		IGHV4-30-4;IGHV4-34;IGHV4-38-2;IGHV4-39;IGHV4-59;IGHV4-61	2.45667e+06	7.89548e-05		CAMP	2.44667e+06	8.56879e-05
SERPINF1	723746	6.84021e-06														PF4V1	191415	1.73159e-06						EFEMP1	2310000	4.53336e-05		F5	2.56333e+06	4.48338e-05		IGHV4-28	2.63333e+06	4.39056e-05		LCAT	2.11667e+06	6.12224e-05		CP	2.44542e+06	7.85933e-05		ORM2	2.44667e+06	8.56879e-05
MADCAM1	593654	6.75442e-06														ACTB;ACTG1	184420	1.6683e-06						SERPINA3	2.24333e+06	4.40253e-05		CFH	2.23667e+06	4.46354e-05		F5	2.60333e+06	4.34054e-05		HBA1	2.09333e+06	6.05475e-05		LBP	2.22995e+06	7.16683e-05		MENT	2390000	8.37033e-05
CD248	596007	6.67722e-06														INHBC	173262	1.56737e-06						GSN	2.23667e+06	4.38945e-05		IGKV3D-20	2.15333e+06	4.34451e-05		IGLV3-21;IGLV3-9	2.59667e+06	4.32942e-05		PLXDC2	2.07333e+06	5.99691e-05		HBA1	2.15333e+06	6.92059e-05		THBS1	2.36746e+06	8.29139e-05
FGFBP2	442108	6.21142e-06														HLA-B	60508.4	5.47372e-07						IGHV4-28	2230000	4.37636e-05		IGHV4-28	2460000	4.30484e-05		IGKV3D-20	2.57667e+06	4.29608e-05		IGKV1-5	2020000	5.84265e-05		PRSS1;PRSS2;PRSS3P2	2.09667e+06	6.73847e-05		LCAT	2360008	8.26529e-05
JCHAIN	687226	6.1735e-06																						PROS1	2.21667e+06	4.3502e-05		HABP2	1385607	4.20565e-05		LYZ	2.53667e+06	4.22939e-05		EFEMP1	2.01667e+06	5.833e-05		CPB2	2.03523e+06	6.54101e-05		CNDP1	2354259	8.24515e-05
C4BPA	751600	6.10662e-06																						IGLV10-54	2160000	4.23899e-05		IGLV10-54	2700000	4.14613e-05		IGKV1-27	2.43333e+06	4.0571e-05		A1BG	1.93667e+06	5.60161e-05		SELENOP	2.01333e+06	6.47065e-05		IGKV3-11;IGKV3D-11	2298961	8.05149e-05
PGLYRP2	537383	6.0502e-06																						SCGB3A1	2.12333e+06	4.16703e-05		KRT1	1038735	4.06678e-05		F13A1	2420000	4.03487e-05		IGLV7-46	1.91333e+06	5.53412e-05		PLXDC2	1.92333e+06	6.1814e-05		ITIH3	2286583	8.00814e-05
TFPI	333907	5.81061e-06																						IGLV3-21;IGLV3-9	2120000	4.16049e-05		ITIH2	2.08333e+06	4.04694e-05		SCGB3A1	2400000	4.00152e-05		SELENOP	1.85667e+06	5.37022e-05		CNDP1	1.8919e+06	6.08037e-05		AFM	2.15667e+06	7.55314e-05
AFM	682963	5.7533e-06																						IGKV3D-20	2.09667e+06	4.1147e-05		LMAN2	2.28333e+06	4.00727e-05		CFH	2360000	3.93483e-05		CORO1A;CORO1B;CORO6	1.84333e+06	5.33166e-05		CFHR5	1890000	6.07427e-05		KRT1	1.87331e+06	6.56077e-05
CST3	519066	5.74717e-06																						LMAN2	2.04333e+06	4.01003e-05		IGKV1-27	2.52667e+06	3.98743e-05		SELL	2.30667e+06	3.84591e-05		LBP	1830000	5.29309e-05		FGA	1.87333e+06	6.0207e-05		F12	1790000	6.26899e-05
CETP	367372	5.54021e-06																						CFH	2040000	4.00349e-05		A1BG	1.57667e+06	3.90808e-05		IGKV1-12;IGKV1D-12	2.26333e+06	3.77366e-05		THBS1	1.8172e+06	5.25607e-05		EFEMP1	1.73333e+06	5.57076e-05		SELENOP	1.72667e+06	6.04718e-05
SAMD9	334760	5.51655e-06																						IGKV1-12;IGKV1D-12	2.01333e+06	3.95116e-05		SELL	2.19667e+06	3.82872e-05		LMAN2	2.24333e+06	3.74031e-05		IGHV3-74	1780000	5.14847e-05		A1BG	1.71771e+06	5.52053e-05		ORM1	1720439	6.02537e-05
LBP	334314	5.18562e-06																						SAA2	1990000	3.90537e-05		IGLV3-21;IGLV3-9	2.05667e+06	3.63035e-05		ECM1	2190000	3.65139e-05		LMAN2	1.75333e+06	5.07134e-05		IGLV7-46	1.69667e+06	5.45291e-05		C8B	1.63798e+06	5.73659e-05
IGFALS	415874	4.70096e-06																						KRT9	1970000	3.86612e-05		ORM1	928232	3.59067e-05		GSN	2.17333e+06	3.6236e-05		KRT9	1740000	5.03277e-05		IGKV1-5	1.65333e+06	5.31365e-05		IGLV7-46	1.55667e+06	5.4518e-05
SERPINA6	528816	4.60248e-06																						ITIH1	1.95667e+06	3.83995e-05		SAA2	2230000	3.53116e-05		CFHR5	2.11667e+06	3.52912e-05		MMRN2	1671003	4.83321e-05		LMAN2	1.63333e+06	5.24937e-05		C5	1541835	5.39986e-05
C6orf120	341066	4.52168e-06																						SELL	1.93333e+06	3.79416e-05		LGALS3BP	2.03333e+06	3.39229e-05		LGALS3BP	2090000	3.48466e-05		F5	1.66667e+06	4.82066e-05		VWF	1.60683e+06	5.16419e-05		IGKV1-5	1.50667e+06	5.27669e-05
F13A1	322162	4.47764e-06																						IGLV1-47	1820000	3.57174e-05		IGKV1-12;IGKV1D-12	2.09667e+06	3.37245e-05		SAA2	2.08333e+06	3.47354e-05		CFHR2	1.62032e+06	4.6866e-05		SCGB3A1	1.60333e+06	5.15295e-05		CPB2	1479824	5.18268e-05
SFTPB	280153	3.85021e-06																						LGALS3BP	1810000	3.55212e-05		LUM	1520000	3.33278e-05		ITIH2	2050000	3.41797e-05		F13A1	1578494	4.56563e-05		KRT10	1530297	4.91822e-05		C8A	1.40667e+06	4.92647e-05
FCN2	188185	3.71176e-06																						IGHV3-49	1740000	3.41474e-05		HBB	1.39667e+06	3.27326e-05		SERPIND1	1.99333e+06	3.32349e-05		SAA2	1.53333e+06	4.43501e-05		DCD	1364060	4.38395e-05		CFHR5	1370000	4.79805e-05
PF4V1	278594	3.61818e-06																						F13A1	1.69667e+06	3.3297e-05		CP	1.09736e+06	3.19391e-05		IGHV5-51	1960000	3.26791e-05		IGHV6-1	1.51333e+06	4.37716e-05		F5	1316101	4.22981e-05		PLXDC2	1370000	4.79805e-05
MYH7	221366	3.47036e-06																						CFHR5	1.66333e+06	3.26428e-05		IGHV3-49	1.94333e+06	3.03521e-05		IGHV3-49	1810000	3.01781e-05		CPB2	1.42083e+06	4.10962e-05		CORO1A;CORO1B;CORO6	1.31329e+06	4.22079e-05		KLKB1	1.36067e+06	4.76537e-05
ACTB;ACTG1	297310	3.28998e-06																						IGHV5-51	1.61667e+06	3.1727e-05		CFHR2	1254176	2.99553e-05			1.79667e+06	2.99558e-05		APCS	1.39542e+06	4.03611e-05		SERPINA10	1247766	4.01019e-05		C8G	1310000	4.58792e-05
HLA-A	248946	3.24874e-06																						HABP2	1513336	2.96992e-05		ITIH1	1550000	2.95585e-05		GC	1.77667e+06	2.96224e-05		C3orf85	1.39359e+06	4.03081e-05		CFHR2	1209256	3.88643e-05		SCGB3A1	1.2452e+06	4.36097e-05
ITGB1	294435	2.85789e-06																						C3orf85	1.49333e+06	2.93066e-05			1.58667e+06	2.93602e-05		ITIH1	1.61977e+06	2.70064e-05		LGALS3BP	1.37514e+06	3.97745e-05		C8B	1.20181e+06	3.8625e-05		F5	1.21397e+06	4.2516e-05
CLEC3B	233161	2.69633e-06																						ECM1	1.46333e+06	2.87179e-05		F13A1	1.70667e+06	2.91618e-05		C3orf85	1.61667e+06	2.69547e-05		C8B	1363606	3.94409e-05		IGHV3-74	1.17782e+06	3.7854e-05		IGHV3-74	1.18333e+06	4.1443e-05
APOA5	228376	2.28961e-06																						A1BG	1460000	2.86524e-05		C4BPB	1.70667e+06	2.89634e-05		HABP2	1.61333e+06	2.68991e-05		C8G	1350000	3.90474e-05		C8G	1.17385e+06	3.77263e-05		SERPINA6	1.17024e+06	4.09843e-05
F10	144392	1.9613e-06																						LUM	1440000	2.82599e-05		ECM1	1610000	2.77731e-05		DCD	1.58667e+06	2.64545e-05		CFB	1.34705e+06	3.8962e-05		F12	1163842	3.74047e-05		CD14	1.14086e+06	3.99554e-05
ISLR	247247	1.89149e-06																						CFHR2	1384007	2.71611e-05		MASP1	1380000	2.73764e-05		CD99	1490000	2.48428e-05		SELL	1.32667e+06	3.83725e-05		CFB	1.15734e+06	3.71958e-05		LMAN2	1130089	3.95783e-05
BPIFA1	122422	1.29704e-06																						HBB	1330000	2.61012e-05		SCGB3A1	1800000	2.67812e-05		KRT10	1.44605e+06	2.411e-05		C8A	1253731	3.62629e-05		C8A	1139884	3.66347e-05		EFEMP1	1.09082e+06	3.82031e-05
IGF2	101490	1.0261e-06																						MASP1	1329991	2.6101e-05		C3orf85	1660000	2.65829e-05		MASP1	1.40333e+06	2.33978e-05		KRT10	1241131	3.58985e-05		RBP4	1.13108e+06	3.63519e-05		SELL	1.04261e+06	3.65145e-05
HLA-B	45805.4	5.40208e-07																						ORM1	1.32867e+06	2.60751e-05		IGHV5-51	1.70333e+06	2.61861e-05		IGKV1-33;IGKV1D-33	1.36333e+06	2.27309e-05		VWF	1225836	3.54561e-05		LGALS3BP	1.11309e+06	3.57736e-05		ECM1	1.02132e+06	3.57688e-05
																								IGKV1-33;IGKV1D-33	1.32333e+06	2.59704e-05		IGKV1-33;IGKV1D-33	1.34333e+06	2.57893e-05		TMEM212	1.35667e+06	2.26197e-05		ECM1	1.22173e+06	3.53373e-05		LYZ	1099016	3.53213e-05		LBP	1.01307e+06	3.54799e-05
																								C4BPB	1.2437e+06	2.44075e-05		CPN2	1.44333e+06	2.49958e-05		IGHV4-4	1310000	2.18416e-05		IGKV2-24;IGKV2D-24	1194503	3.45498e-05		IGHV6-1	1.09667e+06	3.52458e-05		IGLV8-61	1.01075e+06	3.53989e-05
																								CD99	1230000	2.41387e-05		CFHR5	1.36667e+06	2.47974e-05		IGLV3-25	1270000	2.11747e-05		IGLV8-61	1184239	3.42529e-05		KLKB1	1072097	3.44561e-05		IGHV6-1	988420	3.46167e-05
																								LYZ	1.22402e+06	2.40212e-05		CD99	1440000	2.44007e-05		CPN2	1.25333e+06	2.08968e-05		RBP4	1172380	3.39099e-05		ECM1	1037797	3.33537e-05		LGALS3BP	942647	3.30137e-05
																								TMEM212	1.19035e+06	2.33605e-05		LYZ	1.28667e+06	2.40039e-05		HBB	1.23667e+06	2.0619e-05		CD99	1.14824e+06	3.32116e-05		SELL	1.03309e+06	3.32023e-05		GPX3	929614	3.25572e-05
																								CP	1119864	2.19773e-05		RBP4	986552	2.3012e-05		MMRN2	1.18667e+06	1.97853e-05		KLKB1	1.02642e+06	2.96883e-05		SAA2	1.02504e+06	3.29438e-05		IGFALS	916460	3.20965e-05
																								CFB	1.11972e+06	2.19745e-05		PGLYRP2	1.05993e+06	2.26153e-05		HLA-A	1.15291e+06	1.92224e-05		DCD	919462	2.65945e-05		IGKV2-24;IGKV2D-24	1.02094e+06	3.2812e-05		SERPINA10	914482	3.20272e-05
																								KRTDAP	1.114e+06	2.18623e-05		ITLN1	1020338	2.12266e-05		A1BG	1.08009e+06	1.80084e-05		AFM	918859	2.65771e-05		C5	998833	3.21015e-05		CORO1A;CORO1B;CORO6	907937	3.1798e-05
																								PGLYRP2	1.07333e+06	2.10641e-05		HBA1	896084	1.97655e-05		IGLV3-19	1062314	1.7712e-05		SERPINA10	913755	2.64294e-05		CD99	989979	3.18169e-05		IGKV2-24;IGKV2D-24	871062	3.05066e-05
																								LBP	1053354	2.0672e-05		MMRN2	1091383	1.97219e-05		PGLYRP2	1.06117e+06	1.7693e-05		C5	905074	2.61783e-05		IGLV8-61	978910	3.14612e-05		VWF	844541	2.95777e-05
																								IGHV4-4	1.02951e+06	2.02041e-05		SRGN	1.21646e+06	1.90322e-05		VWF	1.02504e+06	1.70905e-05		LYZ	868044	2.51073e-05		MMRN2	926727	2.97841e-05		SAA2	804384	2.81714e-05
																								CPN2	1.00934e+06	1.98083e-05		IGHV4-4	1.11871e+06	1.89676e-05		KRTDAP	1.00987e+06	1.68376e-05		IGFALS	818051	2.36613e-05		AFM	919554	2.95535e-05		CD99	787939	2.75954e-05
																								DCD	1.00737e+06	1.97696e-05		TMEM212	1240957	1.8903e-05		ITLN1	1.00863e+06	1.6817e-05		HLA-A	804241	2.32618e-05		F13A1	901182	2.89631e-05		KRT10	757938	2.65447e-05
																								HLA-A	1003253	1.96888e-05		HLA-A	1.085e+06	1.81518e-05		LBP	984850	1.64204e-05		IGLV1-47	779686	2.25516e-05		CETP	883013	2.83791e-05		IGLV3-21;IGLV3-9	739743	2.59075e-05
																								KRT10	993462	1.94966e-05		LBP	1.11091e+06	1.7313e-05		LUM	979952	1.63387e-05		HABP2	765461	2.21402e-05		IGLV1-47	851522	2.7367e-05		F13A1	733991	2.5706e-05
																								RBP4	921868	1.80916e-05		CORO1A;CORO1B;CORO6	1082243	1.64006e-05		CFHR2	979653	1.63338e-05		IGKV1-27	753075	2.17819e-05		QSOX1	827346	2.65901e-05		C7	720337	2.52279e-05
																								IGLV3-19	905417	1.77688e-05		ANTXR2	842115	1.62656e-05		SRGN	920948	1.5355e-05		GPX3	738964	2.13738e-05		IGFALS	710820	2.2845e-05		SHBG	711907	2.49326e-05
																								ITLN1	865315	1.69818e-05		DCD	1089193	1.60207e-05		ANTXR2	919909	1.53377e-05			701376	2.02866e-05		APCS	692789	2.22655e-05		C3orf85	703781	2.4648e-05
																								MMRN2	854143	1.67625e-05		VWF	943839	1.50657e-05		IGKV3D-15	912969	1.52219e-05		IGHV3-49	686218	1.98482e-05		GPX3	690314	2.2186e-05		MMRN2	683553	2.39396e-05
																								HBA1	851221	1.67052e-05		ANTXR1	763690	1.48777e-05		ANTXR1	906873	1.51203e-05		IGKV3D-20	677922	1.96082e-05		HABP2	629193	2.02216e-05		IGKV1-27	645734	2.26151e-05
																								IGLV3-25	836434	1.6415e-05		CFB	593460	1.41121e-05		HBA1	876800	1.46189e-05		IGLV3-21;IGLV3-9	635275	1.83747e-05		IGLV3-21;IGLV3-9	625977	2.01183e-05		C6	613435	2.14839e-05
																								ANTXR2	800141	1.57027e-05		IGLV3-19	894205	1.37724e-05		SERPINA3	871701	1.45339e-05		ITLN1	591333	1.71037e-05		ORM1	580780	1.86657e-05		APCS	585582	2.05084e-05
																								ANTXR1	724641	1.4221e-05		IGHV3-38	756486	1.36622e-05		RBP4	804866	1.34195e-05		CETP	575723	1.66522e-05		ACTB;ACTG1	575614	1.84996e-05		IGHV3-49	570484	1.99796e-05
																								IGHV3-38	709583	1.39255e-05		KRT10	368839	1.35989e-05		PSAP	789900	1.317e-05		C7	574293	1.66109e-05		C7	571713	1.83743e-05		CPN1	553864	1.93976e-05
																								C5	686891	1.34802e-05		OAF	641519	1.27158e-05		IGHV3-38	751972	1.25376e-05		KRTDAP	565272	1.63499e-05		HLA-A	544486	1.74992e-05		FCN3	531797	1.86248e-05
																								IGKV3D-15	670547	1.31595e-05		IGKV3D-15	857339	1.25439e-05		CP	715588	1.1931e-05		IGKV1-12;IGKV1D-12	555893	1.60787e-05		IGHV3-49	520348	1.67234e-05		IGKV3D-20	512752	1.79577e-05
																								SOD3	648493	1.27266e-05		PCSK9	566420	1.20513e-05		BPIFB1	676626	1.12814e-05		F11	555727	1.60739e-05		KRT2	518872	1.6676e-05			484574	1.69709e-05
																								CPB2	632983	1.24223e-05		KRTDAP	909661	1.16614e-05		IGHV3-43D;IGHV3-9	649819	1.08344e-05		IGKV1-33;IGKV1D-33	534158	1.545e-05			501735	1.61253e-05		ISLR	434608	1.5221e-05
																								IGLV2-8	629239	1.23488e-05		SOD3	706578	1.14069e-05		CPB2	621487	1.03621e-05		INHBC	530379	1.53407e-05		KRTDAP	498977	1.60366e-05		IGKV1-12;IGKV1D-12	429304	1.50352e-05
																								IGFALS	617815	1.21246e-05		CPB2	564534	1.13809e-05		IGLV2-8	611713	1.01991e-05		PF4V1	510605	1.47687e-05		IGKV1-27	493772	1.58693e-05		IGLV10-54	412114	1.44332e-05
																								SRGN	612862	1.20274e-05		COL18A1	577161	1.07447e-05		OAF	601068	1.00216e-05		KRT2	509578	1.4739e-05		IGLV10-54	473469	1.52168e-05		IGHV3OR16-12	409675	1.43478e-05
																								VWF	607649	1.19251e-05		IGLV2-8	584189	1.05777e-05		IGKV1-16	600275	1.00084e-05		IGHV3OR16-12	484469	1.40128e-05		INHBC	473173	1.52073e-05		C2	404425	1.41639e-05
																								BPIFB1	585342	1.14873e-05		IHH	626805	1.03954e-05		PCSK9	593019	9.88742e-06		C6	482246	1.39485e-05		IGKV3D-20	470231	1.51127e-05		CETP	397599	1.39248e-05
																								F11	577686	1.13371e-05		FCN3	550875	1.02925e-05		KRT2	591884	9.86849e-06		ANTXR2	480344	1.38935e-05		C6	457456	1.47022e-05		ACTB;ACTG1	396860	1.38989e-05
																								PCSK9	534829	1.0496e-05		AFM	462145	9.93576e-06		FCN2	584242	9.74107e-06		OAF	457336	1.3228e-05		IGKV1-33;IGKV1D-33	456615	1.46751e-05		LYZ	390072	1.36612e-05
																								CETP	514982	1.01065e-05		BPIFB1	565176	9.55721e-06		IHH	581699	9.69868e-06		FCN3	450967	1.30438e-05		FCN3	445566	1.432e-05		LRG1	389780	1.3651e-05
																								SERPINA10	499248	9.79771e-06		IGFALS	561981	9.3314e-06		SOD3	579741	9.66602e-06		SERPINA6	438366	1.26793e-05		F11	399325	1.28339e-05		IGKV1-33;IGKV1D-33	383231	1.34216e-05
																								FCN3	494989	9.71414e-06		MASP2	592676	9.26758e-06		F11	578481	9.64501e-06		ACTB;ACTG1	419643	1.21377e-05		OAF	390838	1.25611e-05		SERPINF1	377703	1.3228e-05
																								AFM	488326	9.58337e-06		INHBC	514770	9.06221e-06		INHBC	572294	9.54187e-06		IGHV4-28	397380	1.14938e-05		ANTXR2	365986	1.17624e-05		IGHD	370823	1.29871e-05
																								IHH	486148	9.54063e-06		SERPINA4	543459	8.7772e-06		APOA5	571970	9.53646e-06		FGB	377780	1.09269e-05		PCSK9	361310	1.16121e-05		F11	354201	1.24049e-05
																								INHBC	474041	9.30303e-06		KLKB1	448005	8.59868e-06		IGFBP6	560265	9.3413e-06		IGHV5-51	374696	1.08377e-05		ITLN1	349680	1.12384e-05		F10	353283	1.23728e-05
																								MASP2	470730	9.23806e-06		F11	582936	8.5403e-06		FCN3	526447	8.77746e-06		MYL1	364981	1.05567e-05		PRG4	344451	1.10703e-05		ITLN1	349254	1.22317e-05
																								IGHV3-43D;IGHV3-9	469580	9.21549e-06		ITGB1	474166	8.24686e-06		NOTCH3	513719	8.56524e-06		PCSK9	335605	9.70704e-06		F9	339377	1.09072e-05		INHBC	347739	1.21786e-05
																								KLKB1	458433	8.99673e-06		C5	423914	8.24199e-06		MASP2	499777	8.33278e-06		MASP2	310831	8.99046e-06		MASP2	325895	1.04739e-05		HLA-A	327590	1.14729e-05
																								APOA5	448369	8.79923e-06		IGHV3-43D;IGHV3-9	493271	8.01451e-06		IGFALS	483112	8.05493e-06		MASP1	303974	8.79213e-06		IGLV3-25	323497	1.03969e-05		F9	317520	1.11203e-05
																								PSAP	425177	8.34409e-06		APOA5	446752	7.60105e-06		CETP	481347	8.0255e-06		ANTXR1	294360	8.51406e-06		IGKV1-12;IGKV1D-12	322140	1.03532e-05		ANTXR2	306733	1.07425e-05
																								COL18A1	408679	8.0203e-06		F12	327334	7.54616e-06		COL18A1	470358	7.84228e-06		PIGR	289162	8.36372e-06		PF4V1	312980	1.00589e-05		PCSK9	302745	1.06028e-05
																								OAF	405849	7.96477e-06		CD248	424566	7.21056e-06		IGHV5-10-1	463699	7.73126e-06		FGG	282012	8.1569e-06		IGHV4-28	300877	9.66987e-06		KRTDAP	275102	9.63471e-06
																								SERPINA4	400404	7.8579e-06		SERPINA10	432955	7.13137e-06		SERPINA4	448693	7.48106e-06		PSAP	268675	7.77115e-06		SERPINA6	300475	9.65697e-06		PROZ	270654	9.47892e-06
																								CD248	367506	7.21228e-06		CETP	600256	7.13036e-06		IGHV3-64D	438370	7.30894e-06		HSPA5	267895	7.7486e-06		ANTXR1	280378	9.01105e-06		PF4V1	258342	9.04772e-06
																								CD44	366996	7.20227e-06		IGKV1-16	501330	7.12504e-06		CD44	438257	7.30706e-06		SAMD9	254003	7.34677e-06		HSPA5	258368	8.30367e-06		IGFBP3	254618	8.91732e-06
																								PF4V1	363397	7.13165e-06		NOTCH3	377325	6.56801e-06		SERPINA10	433110	7.22125e-06		MADCAM1	251846	7.28439e-06		ITGB1	256423	8.24119e-06		IGHV4-28	244480	8.56224e-06
																								IGHV5-10-1	359474	7.05465e-06		IGHV5-10-1	419431	6.43777e-06		CD248	429078	7.15402e-06		PRG4	247999	7.17313e-06		IHH	254958	8.19409e-06		MASP2	234561	8.21485e-06
																								ITGB1	354038	6.94799e-06		CD44	369861	6.25503e-06		KLKB1	428404	7.14279e-06		ITGB1	246715	7.13597e-06		IGHV5-51	252394	8.11169e-06		FGG	223056	7.81192e-06
																								C8B	346250	6.79515e-06		MADCAM1	338473	6.18914e-06		MADCAM1	407287	6.7907e-06		IHH	245938	7.1135e-06		APOA5	236367	7.59661e-06		PRG4	211589	7.41033e-06
																								F12	343736	6.7458e-06		C8G	211259	5.90544e-06		MTMR3	398885	6.65062e-06		HGFAC	242425	7.0119e-06		MASP1	233812	7.51448e-06		SERPINA7	196992	6.89911e-06
																								CORO1A;CORO1B;CORO6	333702	6.54889e-06		IGLV2-18	277504	5.64515e-06		AFM	387772	6.46532e-06		APOA5	231795	6.70443e-06		PIGR	233516	7.50496e-06		HSPA5	191929	6.72179e-06
																								MADCAM1	330504	6.48613e-06		IGHV3-64D	309967	5.43885e-06		SAMD9	366172	6.10518e-06		CD44	227752	6.58749e-06		MADCAM1	226337	7.27423e-06		HGFAC	184462	6.46029e-06
																								IGHV3-64D	327038	6.41811e-06		SAMD9	265529	5.37107e-06		GRN	357153	5.95482e-06		CA2	204736	5.92178e-06		COL18A1	224288	7.2084e-06		ITGB1	181688	6.36312e-06
																								KRT2	326098	6.39966e-06		C8B	306556	5.22657e-06		IGHV2-5	344050	5.73635e-06		IGHD	200588	5.80181e-06		PROZ	216932	6.97197e-06		FGB	175057	6.1309e-06
																								FCN2	321437	6.30819e-06		MTMR3	368968	5.04558e-06		SPARCL1	341611	5.69569e-06		F10	186539	5.39545e-06		F10	208590	6.70388e-06		MASP1	174993	6.12867e-06
																								NOTCH3	319025	6.26085e-06		SPARCL1	243320	5.00236e-06		CFB	339814	5.66572e-06		IGFBP3	180980	5.23467e-06		CD44	207676	6.67448e-06		ANTXR1	169275	5.92841e-06
																								IGLV1-51	314034	6.1629e-06		IGFBP6	369935	4.96851e-06		ITGB1	334713	5.58067e-06		FGFBP2	180499	5.22075e-06		HGFAC	206185	6.62657e-06		APOA5	163656	5.73162e-06
																								IGHV2-5	305378	5.99303e-06		GRN	257770	4.92894e-06		C5	334153	5.57133e-06		F7	180094	5.20903e-06		IGHD	196040	6.30054e-06		CD44	160954	5.63699e-06
																								GRN	288626	5.66428e-06		C8A	206386	4.77652e-06		FGB	297789	4.96504e-06		NOTCH3	168208	4.86525e-06		PSAP	188459	6.05687e-06		MADCAM1	154955	5.42689e-06
																								CD14	269941	5.29758e-06		FCN2	348270	4.57221e-06		FGFBP2	297143	4.95427e-06		FCN2	157509	4.55578e-06		ISLR	180775	5.80992e-06		SAMD9	153320	5.36963e-06
																								MTMR3	262368	5.14897e-06		IGLV1-51	297252	4.57221e-06		C8A	283771	4.73132e-06		CA6	154995	4.48308e-06		FGB	171036	5.49692e-06		NOTCH3	151692	5.3126e-06
																								C8A	257317	5.04984e-06		IGHV2-5	246680	4.46997e-06		FGG	276216	4.60535e-06		IGKV3D-15	136312	3.9427e-06		NOTCH3	166685	5.35709e-06		IGHV5-10-1	150420	5.26804e-06
																								IGFBP6	257191	5.04737e-06		TFPI	220903	4.41222e-06		PIGR	273288	4.55653e-06		MMP9	129825	3.75506e-06		FGG	158999	5.11008e-06		IGKV3D-15	147990	5.18296e-06
																								C8G	240781	4.72531e-06		ANPEP	233957	4.36909e-06		PF4V1	267481	4.45971e-06		CRTAC1	127631	3.6916e-06		MTMR3	151280	4.86198e-06		MTMR3	143192	5.01492e-06
																								SAMD9	238085	4.67241e-06		SHBG	188765	4.36608e-06		IGLV2-18	263540	4.394e-06		C6orf120	123856	3.58242e-06		IGKV3D-15	146171	4.69779e-06		KRT2	139316	4.87918e-06
																								FGFBP2	235529	4.62225e-06		IGLV1-40	255608	4.16032e-06		C8B	263301	4.39002e-06		IGHV4-4	122803	3.55196e-06		SAMD9	135194	4.34498e-06		COL18A1	132129	4.62745e-06
																								PIGR	225717	4.42968e-06		PIGR	295550	4.11493e-06		F12	261910	4.36683e-06		IGHV5-10-1	114158	3.3019e-06		VCAM1	135004	4.33889e-06		IGHV4-4	109170	3.8234e-06
																								ITIH3	218160	4.28138e-06		MYL1	122880	3.96001e-06		MMP9	254931	4.25046e-06		GRN	108517	3.13873e-06		FGFBP2	129339	4.15682e-06		KRTAP19-8	107124	3.75172e-06
																								GPX3	211336	4.14746e-06		PF4V1	222954	3.91383e-06		ANPEP	249382	4.15795e-06		IGHV3-64D	105667	3.05631e-06		CRTAC1	128773	4.13863e-06		IGHV3-38	97446.6	3.4128e-06
																								VCAM1	209166	4.10488e-06		PRG4	219722	3.91361e-06		MYL1	243891	4.0664e-06		IGF2	78248.7	2.26326e-06		C2	120988	3.88844e-06		VCAM1	93766.3	3.28391e-06
																								SHBG	204481	4.01294e-06		VCAM1	249769	3.90038e-06		HGFAC	238314	3.97341e-06		IGKV1-17	70519.7	2.03971e-06		CD248	117953	3.79088e-06		PZP	93440	3.27248e-06
																								HGFAC	193783	3.80299e-06		GPX3	191622	3.81748e-06		IGLV1-40	234342	3.90719e-06		HLA-B	67263	1.94551e-06		GRN	117708	3.78301e-06		GRN	88336.2	3.09374e-06
																								SPARCL1	191360	3.75542e-06		F10	181266	3.80948e-06		TFPI	229674	3.82935e-06		ADGRG6	61991.4	1.79304e-06		C6orf120	111560	3.58541e-06		FGFBP2	83491.5	2.92406e-06
																								PRG4	187293	3.67562e-06		FGFBP2	198507	3.65818e-06		VCAM1	221697	3.69636e-06		IGLL1	61358.7	1.77474e-06		IGFBP3	106957	3.43748e-06		MMP9	78995.8	2.76661e-06
																								F10	185091	3.6324e-06		ITIH3	221040	3.63318e-06		IGKV1-17	218883	3.64944e-06		MTMR3	57255.4	1.65605e-06		TFPI	100781	3.239e-06		IGHV3-64D	76839.4	2.69109e-06
																								IGLV1-40	182498	3.58151e-06		C6	162218	3.6062e-06		IGHD	208971	3.48418e-06		GLIPR2	50937.8	1.47333e-06		PZP	97725.8	3.14081e-06		IGF2	76653.8	2.68459e-06
																								IGKJ3	181564	3.56319e-06		HGFAC	223763	3.54542e-06		PRG4	208108	3.46978e-06		IGHV1-18	30600.5	8.85089e-07		MMP9	97628.3	3.13768e-06		CRTAC1	75212.1	2.6341e-06
																								C6	180784	3.54787e-06		IGHD	196650	3.53235e-06		IGLV2-11	207898	3.46629e-06		HPSE	21078.3	6.09668e-07		IGHV4-4	95270.8	3.06191e-06		CA6	73504.1	2.57428e-06
																								TFPI	173080	3.39669e-06		SERPINA6	106567	3.35117e-06		CA6	205497	3.42626e-06						CA6	94035.2	3.02219e-06		C6orf120	59104.4	2.06997e-06
																								ANPEP	168508	3.30696e-06		CA6	172872	3.31528e-06		C6orf120	202810	3.38145e-06						MMRN1	91386.7	2.93708e-06		HLA-B	37609.1	1.31716e-06
																								CA6	166675	3.27098e-06		IGKJ3	172801	3.25029e-06		F10	197209	3.28807e-06						LRG1	81455.3	2.61789e-06		IGKV1-17	37052.1	1.29765e-06
																								F9	165547	3.24885e-06		F7	190723	3.1982e-06		IGHV1-18	185923	3.09989e-06						IGHV3-38	77392.7	2.48732e-06		IGLL1	35696.2	1.25016e-06
																								IGHD	164478	3.22787e-06		FGG	174493	3.05975e-06		IGHV3-13	182454	3.04206e-06						SFTPB	76772.3	2.46738e-06
																								IGKV1-17	163434	3.20738e-06		MMP9	173563	3.0097e-06		IGLL1	181580	3.02748e-06						KRTAP19-8	75586.2	2.42926e-06
																								IGHV3-13	163050	3.19984e-06		CRTAC1	172275	2.8969e-06		ACTB;ACTG1	180389	3.00763e-06						IGLL1	63455.1	2.03938e-06
																								IGHV3-64	161197	3.16348e-06		CD14	259803	2.89547e-06		C8G	169583	2.82746e-06						IGHV3-64D	60426.4	1.94204e-06
																								IGHV1-18	158174	3.10416e-06		IGHV1-18	200679	2.83439e-06		SFTPB	162453	2.70858e-06						HLA-B	57244.6	1.83978e-06
																								C6orf120	151344	2.97013e-06		F9	163521	2.74984e-06		CTSG	158592	2.6442e-06						ADGRG6	57057	1.83375e-06
																								MMP9	149137	2.9268e-06		IGHV3-13	150673	2.73682e-06		CRTAC1	149150	2.48677e-06						IGKV1-17	51962.5	1.67002e-06
																								FGB	148070	2.90587e-06		C7	98123.2	2.72667e-06		H2BC1;H2BC11;H2BC12;H2BC12L;H2BC13;H2BC14;H2BC15;H2BC17;H2BC18;H2BC21;H2BC26;H2BC3;H2BC4;H2BC5;H2BC9;H2BK1	144195	2.40416e-06						GLIPR2	39147.6	1.25816e-06
																								IGFBP3	142569	2.79792e-06		FGB	163005	2.72439e-06		IGHV1-2	135501	2.2592e-06						HYAL1	36935.4	1.18707e-06
																								FGG	141415	2.77526e-06		ACTB;ACTG1	132581	2.53184e-06		C6	132961	2.21685e-06						IGLV1-40	19546.4	6.282e-07
																								CRTAC1	127565	2.50345e-06		IGFBP3	158954	2.47328e-06		F9	130057	2.16845e-06
																								F7	123205	2.4179e-06		IGHV3-64	196029	2.45624e-06		F7	129789	2.16397e-06
																								IGHV1-2	118983	2.33504e-06		IGKV1-17	174558	2.37718e-06		IGFBP3	127952	2.13335e-06
																								IGLL1	118727	2.33001e-06		PSAP	157881	2.14341e-06		GPX3	125380	2.09046e-06
																								SFTPB	112909	2.21583e-06		IGLL1	120862	2.09086e-06		MYH7	121448	2.0249e-06
																								ACTB;ACTG1	111601	2.19017e-06		IGLV2-11	175924	2.05493e-06		HSPA5	118181	1.97043e-06
																								ITGA2	100360	1.96956e-06		HSPA5	127489	2.01925e-06		PIP	115942	1.93309e-06
																								HLA-B	96850.8	1.90069e-06		F13B	86260.4	1.99921e-06		GLIPR2	102793	1.71388e-06
																								PROCR	96605.2	1.89587e-06		GLIPR2	124199	1.99738e-06		TIMP3	100465	1.67506e-06
																								HSPA5	90289.6	1.77193e-06		PIP	81918.5	1.90607e-06		HLA-B	97872.2	1.63182e-06
																								GLIPR2	89846.2	1.76323e-06		IGHV1-2	117675	1.71813e-06		PROCR	81852	1.36472e-06
																								TIMP3	83565.9	1.63998e-06		HLA-B	103897	1.71763e-06		ADGRG6	76766.7	1.27993e-06
																								ADGRG6	71046.3	1.39428e-06		MYH7	116726	1.67926e-06		IGF2	50153.8	8.36214e-07
																								SERPINA5	40376.2	7.92381e-07		C6orf120	183676	1.6732e-06		IGHV3-72	40742.3	6.79297e-07
																								IGF2	40176.4	7.88461e-07		ITGA2	95750.7	1.58681e-06		IGKV1D-16	34309	5.72034e-07
																								IGHV3-72	39669.7	7.78516e-07		PROCR	105209	1.1914e-06
																								IGKV1D-16	35822.6	7.03018e-07		ADGRG6	62883	1.13667e-06
																								IGHV1-3	28759.9	5.64412e-07		IGHV3-72	50318.4	9.66894e-07
																												SFTPB	68245.2	8.79172e-07
																												CTSG	63876.9	8.74594e-07
																												IGKV1D-16	35274.3	5.57885e-07
																												IGHV1-3	19848.2	3.39158e-07

## Sheet: 8
Supplementary Table 8. List of relative protein abundances (%) and coefficients of variation (CVs) for proteins isolated by ultracentrifugation (UC) and immunoaffinity chromatography (IAC) in both laboratories (Lab 1 and Lab 2). Top 15 proteins are in red.
LAB	Lab 1	Lab 2	Lab 1	Lab 2	Interlab Reproducibility	Lab 1	Lab 2	Lab 1	Lab 2	Interlab Reproducibility
ISOLATION_TYPE	IAC	IAC	IAC	IAC	IAC	UC	UC	UC	UC	UC
Protein Gene	Relative Protein Abundance	Relative Protein Abundance	CV_LAB1_IAC (%)	CV_LAB2_IAC (%)	CV_IAC (%)	Relative Protein Abundance	Relative Protein Abundance	CV_LAB1_UC (%)	CV_LAB2_UC (%)	CV_UC (%)
APOA1	0.504033	0.45731	3.43659	6.89455	9.25566	0.535886	0.552276	4.08436	3.38042	4.05647
APOA2	0.223876	0.279259	10.7132	11.6073	21.5162	0.292725	0.287938	6.03175	5.57932	9.02989
A1BG	2.81717e-05	3.90808e-05	11.7951	35.8858	46.102	1.08568e-05	6.14347e-06	12.4576	24.1746	18.1735
A2M	0.000145839	0.000421923	37.3203	60.2649	113.707	3.01747e-05	2.52174e-05	107.226	74.4508	140.421
APOE	0.00463398	0.0052732	5.55903	20.7663	14.8428	0.00503716	0.00412195	4.82032	3.63535	13.9085
ADGRG6	1.30325e-06	1.13667e-06	21.2263	95.2117	65.271	0	#N/A	41.7806	#DIV/0!	68.7068
AGT	6.94541e-05	0.000145411	5.72585	31.4519	48.0715	1.71404e-05	6.2081e-06	20.6989	33.3492	41.0755
AHSG	0.000278666	0.00328809	13.0615	123.55	162.359	0.000163081	0.000160935	33.994	28.6085	35.0279
ALB	0.00941529	0.0248923	45.1053	72.3341	129.669	0.0123164	0.00360863	31.3744	61.747	70.9276
AMBP	6.99116e-05	0.000182253	7.62692	112.492	147.146	2.46594e-05	1.92995e-05	30.2964	34.5794	35.9815
ANTXR1	1.37676e-05	9.01105e-06	13.2988	24.0242	39.1356	9.33312e-06	1.00874e-05	18.1068	11.2267	14.7602
ANTXR2	1.46697e-05	1.17624e-05	9.70836	24.7649	24.7161	1.26545e-05	1.85459e-05	15.1151	3.9454	10.8588
APCS	0.000132526	2.22655e-05	18.1927	87.6623	80.6134	#N/A	#N/A	#DIV/0!	#DIV/0!	#DIV/0!
APMAP	8.86062e-05	0.000151952	5.71315	16.4845	14.9754	1.35487e-05	3.7103e-05	28.422	19.0786	42.4542
APOA4	0.00651822	0.00596653	6.42421	78.869	56.4415	0.00036833	0.000342321	14.6572	8.95963	12.3528
APOA5	8.28956e-06	7.60105e-06	45.2783	34.8513	39.7279	2.28961e-06	2.799e-06	58.8729	34.0548	48.5411
APOB	0.000422964	0.0014646	7.24881	13.8012	35.9002	0.000672757	0.000191579	27.3068	8.28686	50.1806
APOC1	0.0361478	0.0326012	13.5605	11.7236	15.811	0.0484148	0.0452659	10.6785	6.38888	12.1238
APOC2	0.0107051	0.0112626	6.0683	7.58992	10.4815	0.00776435	0.0112048	6.73666	6.28549	8.76577
APOC3	0.0406757	0.0515483	6.52914	8.47264	12.9644	0.0571375	0.0555338	8.78528	5.06859	8.3411
APOC4	0.00035179	0.000510263	5.61812	16.1518	15.2871	0.000552317	0.00070604	9.63679	10.0411	12.2751
APOD	0.00162385	0.00123505	6.74634	21.5772	28.5355	0.00115594	0.000772149	13.4883	10.2585	32.5146
APOF	0.00136154	0.0018338	7.62921	37.1941	26.7786	0.00165112	0.00179337	14.2405	9.61302	12.0915
APOH	8.33095e-05	0.000139814	18.1824	70.8208	87.4861	3.83135e-05	9.06119e-06	59.8848	53.693	86.5485
APOL1	0.0028994	0.00432056	7.17781	34.8356	25.5699	0.001296	0.00122032	8.55087	6.22901	19.6369
APOM	0.00538417	0.00562087	6.04599	9.43533	11.3939	0.00532425	0.00521495	9.87045	9.31587	10.7842
C1QA	0.00315972	0.00227547	11.7758	13.8356	30.0601	#N/A	#N/A	#DIV/0!	#DIV/0!	65.5244
C1QB	0.0043075	0.00283709	6.77033	8.46324	33.9188	0.0001803	0.000194989	74.6746	49.9576	93.8769
C1QC	0.007508	0.00477384	7.7662	8.37917	27.4983	9.67721e-05	2.69732e-05	45.9799	60.1068	186.792
C1R	0.00213854	0.00153379	5.18123	7.78709	33.9817	0.000185619	0.000234665	74.6732	42.0071	64.1912
C1S	0.0035095	0.00204237	6.08698	6.6985	34.7781	0.000219846	0.000265362	98.8401	26.9819	73.6418
C2	1.85378e-05	#N/A	33.474	88.736	107.668	2.69732e-05	2.69732e-05	15.6359	63.4474	75.2089
C3	0.000305719	0.00105958	6.11511	67.1536	63.2178	0.000133082	0.000101312	7.19045	6.45855	7.48663
C3orf85	2.85577e-05	#N/A	8.04139	16.9765	20.1307	4.7199e-05	5.49064e-05	11.8439	7.10955	9.58429
C4A	0.000122708	0.000186016	28.2435	87.9004	117.275	3.49897e-05	1.45697e-05	28.7969	67.1038	70.4575
C4B	6.82435e-05	0.000210841	9.77771	73.9616	83.8352	2.66456e-05	2.19268e-05	23.6494	21.6925	32.1001
C4BPA	8.61676e-05	0.000344142	15.6048	48.5252	52.9645	6.10662e-06	2.69732e-05	68.1772	56.0755	109.129
C4BPB	2.37483e-05	0.000119037	26.393	82.9597	83.7008	#N/A	#N/A	#DIV/0!	#DIV/0!	#DIV/0!
C5	1.29112e-05	5.57133e-06	9.92929	59.9392	89.3507	#N/A	#N/A	#DIV/0!	#DIV/0!	80.7029
C6	3.5155e-06	2.21685e-06	31.819	29.7289	35.142	2.69732e-05	2.69732e-05	29.0299	5.22379	26.8545
C7	1.85378e-05	2.21685e-06	50.0967	36.8719	100.794	#N/A	#N/A	#DIV/0!	#DIV/0!	#DIV/0!
C8A	4.70838e-06	2.21685e-06	11.2426	32.6833	23.3528	2.69732e-05	2.69732e-05	14.778	7.52817	12.1357
C8B	6.59166e-06	2.21685e-06	36.9373	92.6295	105.073	#N/A	#N/A	#DIV/0!	#DIV/0!	#DIV/0!
C8G	4.51804e-06	2.21685e-06	27.487	29.772	94.4575	#N/A	#N/A	#DIV/0!	#DIV/0!	0.189528
C9	0.000115721	0.00171079	18.4332	138.325	188.595	2.69732e-05	2.69732e-05	24.5786	44.2232	51.123
CAMP	9.14607e-05	0.000127442	4.53545	21.9071	16.8478	6.68691e-05	7.46795e-05	8.26613	10.3035	13.0259
CD14	4.94135e-06	2.21685e-06	12.8537	140.612	177.431	#N/A	#N/A	#DIV/0!	#DIV/0!	#DIV/0!
CD248	7.21719e-06	2.21685e-06	25.784	21.5216	62.6961	6.67722e-06	4.70967e-06	15.4702	32.7739	34.9277
CD44	7.21146e-06	2.21685e-06	22.0802	27.1211	25.186	7.24373e-06	9.27141e-06	12.2139	13.209	13.5292
CD5L	0.000646647	0.00156655	5.51987	29.1375	30.4542	#N/A	0.000105013	#DIV/0!	49.1299	64.6729
CD99	2.33703e-05	2.21685e-06	9.18243	21.5731	18.6699	1.90952e-05	2.36914e-05	9.68748	10.237	11.1603
CETP	9.78746e-06	2.21685e-06	7.92589	77.3765	69.6832	5.54021e-06	#N/A	#DIV/0!	#DIV/0!	#DIV/0!
CFB	2.12707e-05	2.21685e-06	6.18368	9.64756	12.2462	7.33224e-06	7.33224e-06	7.53154	6.32919	7.50617
CFH	3.89508e-05	8.5139e-05	6.76774	44.5124	70.3957	6.57566e-06	#N/A	93.3686	#DIV/0!	136.776
CFHR5	3.10577e-05	2.21685e-06	9.10388	10.5042	26.6906	#N/A	#N/A	#DIV/0!	#DIV/0!	#DIV/0!
CFI	7.86973e-05	0.000135354	11.2743	16.6378	23.8461	#N/A	#N/A	#DIV/0!	#DIV/0!	#DIV/0!
CFP	3.64944e-06	0.000199948	21.6817	25.0842	87.4631	#N/A	#N/A	#DIV/0!	#DIV/0!	#DIV/0!
CLU	0.0116845	0.0120887	6.36172	20.2923	15.8814	0.000243027	0.000180955	22.2016	16.5738	32.3102
CP	2.15915e-05	2.21685e-06	57.6455	70.9826	140.139	8.01896e-06	#N/A	66.2774	#DIV/0!	107.433
CPB2	1.16394e-05	2.21685e-06	10.4652	55.6816	42.9782	7.33224e-06	7.33224e-06	13.5101	4.74052	11.3099
CPN2	1.85378e-05	0.000149494	10.8884	106.147	99.6299	7.33224e-06	#N/A	34.5927	#DIV/0!	116.091
CRTAC1	2.38172e-06	2.21685e-06	10.4458	18.3945	25.0943	#N/A	#N/A	#DIV/0!	#DIV/0!	#DIV/0!
CTSG	2.6442e-06	2.21685e-06	47.3319	90.7544	180.992	#N/A	#N/A	#DIV/0!	#DIV/0!	#DIV/0!
DCD	1.84965e-05	2.21685e-06	18.8904	16.0822	23.4839	7.33224e-06	7.33224e-06	9.40748	7.92109	15.9411
ECM1	2.82781e-05	2.21685e-06	6.77689	9.08579	8.31155	#N/A	#N/A	#DIV/0!	#DIV/0!	#DIV/0!
EFEMP1	4.4691e-05	2.21685e-06	7.80009	20.9895	17.928	#N/A	#N/A	#DIV/0!	#DIV/0!	#DIV/0!
F11	1.04994e-05	2.21685e-06	12.7456	70.5441	50.763	#N/A	#N/A	#DIV/0!	#DIV/0!	#DIV/0!
F12	6.43395e-06	2.21685e-06	57.0774	77.5093	138.16	#N/A	#N/A	39.2041	77.5718	78.6902
F13A1	3.26384e-05	2.21685e-06	5.81672	30.9862	32.1061	4.47764e-06	4.87751e-06	58.351	24.0745	92.5304
F2	0.00274521	0.00365548	3.48445	11.0239	11.5604	0.000801714	0.00114277	35.3943	22.3605	56.5802
F5	4.89434e-05	2.21685e-06	9.68941	24.4373	21.4916	#N/A	#N/A	#DIV/0!	#DIV/0!	#DIV/0!
F7	2.34603e-06	2.21685e-06	14.496	117.735	97.5603	#N/A	#N/A	#DIV/0!	#DIV/0!	#DIV/0!
F9	3.18231e-06	2.21685e-06	25.1772	109.829	102.288	#N/A	#N/A	#DIV/0!	#DIV/0!	#DIV/0!
FBLN1	7.10059e-05	0.000166366	8.91651	76.6097	50.9839	4.47764e-06	4.47764e-06	19.6085	23.6477	34.8837
FCGBP	0.000238528	0.000243521	4.37937	21.9542	17.656	4.47764e-06	2.43789e-05	57.0007	97.6185	73.4254
FCN3	9.54224e-06	2.21685e-06	14.9066	27.6103	36.5113	4.47764e-06	4.47764e-06	30.6876	48.2638	36.2743
FETUB	#N/A	#N/A	#DIV/0!	#DIV/0!	161.619	#N/A	#N/A	#DIV/0!	#DIV/0!	#DIV/0!
FGA	7.64119e-05	0.000856962	5.4167	8.21198	29.2279	2.68325e-05	0.000204321	36.8813	20.6767	83.008
FGB	2.6789e-06	2.21685e-06	9.83484	44.4742	60.4293	#N/A	#N/A	#DIV/0!	#DIV/0!	#DIV/0!
FGFBP2	4.39086e-06	2.21685e-06	16.4296	23.3076	23.712	6.21142e-06	2.93328e-06	18.8965	19.2636	39.8015
FGG	2.50798e-06	2.21685e-06	44.4467	38.2757	65.7536	#N/A	#N/A	#DIV/0!	#DIV/0!	#DIV/0!
FN1	0.0011547	0.000856962	7.79633	17.2446	41.6099	2.99978e-05	4.5138e-05	70.3679	52.1046	55.0056
GC	5.08342e-05	0.000122506	42.4714	80.0619	132.845	5.49792e-05	2.45919e-05	40.5081	72.5535	68.0461
GPLD1	0.00128126	0.000606912	5.9313	28.9292	50.2849	3.26831e-05	3.32954e-05	48.9855	46.098	60.5829
GPX3	4.07308e-06	2.21685e-06	43.5814	31.3397	82.2267	#N/A	#N/A	#DIV/0!	#DIV/0!	#DIV/0!
GRN	5.13528e-06	2.21685e-06	16.7033	17.1415	35.0969	#N/A	#N/A	#DIV/0!	#DIV/0!	#DIV/0!
GSN	4.35446e-05	0.000665985	14.9532	141.642	189.68	6.11735e-06	4.47764e-06	66.5914	101.364	164.671
HBA1	1.55677e-05	2.21685e-06	17.4644	37.1751	95.9953	6.36648e-06	4.37164e-06	21.9706	15.1502	25.8854
HBB	2.56641e-05	0.000116213	13.8681	18.4903	40.1269	1.45671e-05	5.14881e-06	28.674	33.7066	71.2923
HGFAC	3.84255e-06	2.21685e-06	13.2564	44.4797	34.1302	#N/A	#N/A	#DIV/0!	#DIV/0!	#DIV/0!
HLA-A	1.8087e-05	2.21685e-06	13.7974	30.6671	31.1545	3.24874e-06	2.09464e-06	31.0223	13.7395	26.6927
HP	0.0019933	0.00360285	22.0299	48.1991	97.8086	0.000212021	8.82196e-05	46.1546	80.1059	125.072
HPR	0.0028546	0.00416707	4.70752	58.296	45.4176	8.02486e-05	5.66713e-05	34.0741	42.0849	78.4171
HPX	8.95972e-05	0.000329047	10.8216	44.749	61.9423	6.87743e-05	1.65309e-05	10.4003	8.91384	9.31863
HRG	0.000262411	0.000176968	9.93305	79.5993	50.8194	6.43637e-06	4.47764e-06	41.2144	21.2489	36.8274
HSPA5	1.76994e-06	2.21685e-06	13.9166	40.9558	58.6265	4.47764e-06	4.47764e-06	46.2185	17.2056	59.2914
IGF2	9.82436e-07	2.21685e-06	24.5505	40.898	57.8639	#N/A	#N/A	#DIV/0!	#DIV/0!	60.3823
IGFALS	1.12348e-05	2.21685e-06	18.5369	48.3872	52.1392	4.70096e-06	4.70096e-06	16.7332	10.4169	29.4495
IGFBP3	2.59384e-06	2.21685e-06	17.921	38.7912	78.621	#N/A	#N/A	#DIV/0!	#DIV/0!	67.3786
IGFBP6	4.67204e-06	2.21685e-06	18.7344	64.9434	51.4639	#N/A	#N/A	#DIV/0!	#DIV/0!	#DIV/0!
IGHA1	0.00152524	0.00268433	10.739	8.64231	30.4167	0.000113789	6.37285e-05	31.3956	29.0479	72.817
IGHA2	5.93018e-05	0.000130842	12.9952	12.7427	30.7247	#N/A	#N/A	#DIV/0!	#DIV/0!	47.6135
IGHD	3.10989e-06	2.21685e-06	18.4628	31.9705	62.3285	#N/A	#N/A	#DIV/0!	#DIV/0!	#DIV/0!
IGHG1	0.000543177	0.000647911	10.6498	22.635	26.2624	5.19196e-05	5.19196e-05	76.7721	128.472	154.257
IGHG2	0.00217448	0.00133984	17.1152	22.8761	21.3461	3.13535e-05	#N/A	47.6524	#DIV/0!	96.4309
IGHG3	0.00379065	0.00343057	6.24773	17.5387	21.4973	6.37763e-05	1.56925e-05	7.79891	7.39083	7.52647
IGHG4	0.00242784	0.00123458	9.29055	15.5445	21.075	3.32705e-05	5.3663e-05	78.1275	67.6104	75.928
IGHM	0.00802701	0.00816045	8.72153	28.4846	21.8466	5.2551e-05	3.58969e-05	33.4296	23.7665	45.4601
IGHV1-3	7.65653e-07	2.21685e-06	23.1568	70.4211	40.7446	#N/A	#N/A	#DIV/0!	#DIV/0!	#DIV/0!
IGHV3-15	0.000272602	0.000115733	21.313	34.523	38.6133	#N/A	#N/A	#DIV/0!	#DIV/0!	#DIV/0!
IGHV3-49	3.33716e-05	2.21685e-06	8.23242	19.7884	38.2799	#N/A	#N/A	#DIV/0!	#DIV/0!	#DIV/0!
IGHV4-28	4.32576e-05	2.21685e-06	13.7866	57.964	62.3061	#N/A	#N/A	#DIV/0!	#DIV/0!	#DIV/0!
IGHV5-51	3.05461e-05	2.21685e-06	12.9025	49.3897	47.3231	3.32705e-05	5.3663e-05	15.5447	17.1339	25.6671
IGKC	0.00261788	0.0011825	6.2771	18.0926	39.1467	0.000122011	0.000398092	57.2027	57.2514	62.9878
IGKV1-16	3.64944e-06	0.000218606	17.6911	43.0526	58.389	#N/A	#N/A	#DIV/0!	#DIV/0!	#DIV/0!
IGKV1-5	0.00014076	0.000218606	5.52332	22.6479	48.2106	#N/A	#N/A	#DIV/0!	#DIV/0!	#DIV/0!
IGKV3-20	0.000438533	0.000218606	9.83177	24.2393	43.286	#N/A	#N/A	#DIV/0!	#DIV/0!	#DIV/0!
IGKV3-7	0.000331634	0.000174852	32.2362	41.8683	60.7163	#N/A	#N/A	#DIV/0!	#DIV/0!	#DIV/0!
IGKV3D-11 / IGKV3-11	3.64944e-06	2.21685e-06	5.15921	37.5075	49.9097	#N/A	#N/A	#DIV/0!	#DIV/0!	#DIV/0!
IGKV4-1	0.000318557	3.64944e-06	13.3152	36.2088	65.8374	#N/A	#N/A	#DIV/0!	#DIV/0!	#DIV/0!
IGLV8-61	6.31802e-05	3.64944e-06	11.8299	31.0998	26.627	#N/A	#N/A	#DIV/0!	#DIV/0!	#DIV/0!
INHBC	9.081e-06	2.21685e-06	10.1144	66.9426	53.4124	8.39976e-06	1.56737e-06	48.8806	42.5312	44.2089
ITGB1	6.78193e-06	2.21685e-06	11.1125	26.0814	25.2481	2.85789e-06	8.39976e-06	38.9015	32.2384	80.5243
ITIH1	3.63341e-05	0.000908847	27.3344	139.09	197.919	6.36835e-06	4.76604e-05	13.3781	54.7964	69.348
ITIH2	5.13421e-05	0.00137981	52.0768	72.6125	72.9694	8.39976e-06	8.39976e-06	7.73146	3.46981	5.44722
ITIH3	4.16395e-06	9.80903e-05	31.796	153.452	211.416	#N/A	#N/A	#DIV/0!	#DIV/0!	202.05
ITIH4	7.30337e-05	0.000247406	12.9365	85.4093	102.735	9.97662e-06	2.11566e-05	59.8548	40.8419	75.5405
ITLN1	1.61134e-05	3.64944e-06	10.269	63.0789	48.1534	#N/A	#N/A	#DIV/0!	#DIV/0!	115.951
JCHAIN	0.000807433	0.0014995	5.47665	25.5668	29.8457	6.1735e-06	#N/A	#DIV/0!	#DIV/0!	14.8412
KLKB1	8.52383e-06	3.64944e-06	34.6356	110.516	90.5459	8.39976e-06	8.39976e-06	12.6914	6.08612	11.726
KNG1	0.000288927	0.000697875	9.33431	101.117	101.595	2.94891e-05	8.10169e-06	59.3027	97.34	94.773
LBP	1.93623e-05	3.64944e-06	22.3142	86.1437	93.6553	5.18562e-06	8.39976e-06	37.7629	70.6669	73.9457
LCAT	0.000126071	8.80317e-05	5.23645	79.4566	45.6927	6.78153e-06	5.33841e-06	17.6663	21.8103	31.7014
LGALS3BP	3.43429e-05	3.64944e-06	3.98582	25.0845	22.6108	#N/A	#N/A	#DIV/0!	#DIV/0!	#DIV/0!
LMAN2	3.94779e-05	3.64944e-06	5.76	10.59	15.1591	3.54418e-05	6.97806e-05	15.989	8.65878	13.1731
LPA	0.000181172	0.000308001	23.3234	32.6754	49.7221	0.00183141	0.000819963	7.23851	21.9989	57.2798
LUM	2.74959e-05	9.87073e-05	18.1085	44.2398	78.1295	8.39976e-06	8.39976e-06	47.8892	17.1142	54.9976
LYZ	2.31063e-05	3.64944e-06	15.8882	37.9991	46.0435	#N/A	#N/A	#DIV/0!	#DIV/0!	66.048
MADCAM1	6.01006e-06	3.64944e-06	14.9018	40.9965	27.41	6.75442e-06	3.33161e-06	18.8033	25.0373	29.1177
MASP1	2.53606e-05	3.64944e-06	8.706	15.6592	20.5942	8.39976e-06	8.39976e-06	12.1245	21.7317	44.1188
MASP2	8.85194e-06	3.64944e-06	14.1003	11.3479	34.5041	#N/A	#N/A	#DIV/0!	#DIV/0!	#DIV/0!
MBL2	0.000152061	#N/A	10.4282	#DIV/0!	16.8626	#N/A	#N/A	#DIV/0!	#DIV/0!	#DIV/0!
MENT	8.03284e-05	0.000114257	3.86755	19.0833	18.8918	5.7877e-05	4.19981e-05	18.66	11.4749	20.2602
MMP9	2.7168e-06	0.000114257	26.7521	59.5317	49.3851	#N/A	#N/A	#DIV/0!	#DIV/0!	#DIV/0!
MMRN2	1.56834e-05	0.000114257	9.38006	38.5719	46.2749	1.52349e-05	2.24948e-05	10.2623	6.7185	11.2525
NOTCH3	5.64298e-06	0.000114257	8.96562	10.8651	17.6486	8.39976e-06	8.39976e-06	7.43746	5.33433	8.52516
PCYOX1	0.00016802	0.000168165	8.62293	16.475	16.8268	0.000101239	0.000133241	10.2596	9.51163	11.9937
OAF	7.63553e-06	3.64944e-06	8.6941	74.0368	50.8825	#N/A	#N/A	#DIV/0!	#DIV/0!	#DIV/0!
ORM1	2.49974e-05	3.64944e-06	25.6687	20.4961	24.067	7.63551e-06	8.39976e-06	9.87538	7.0193	9.77829
ORM2	0.000376531	8.91209e-05	6.18717	72.6419	65.9252	1.02578e-05	8.39976e-06	105.194	#DIV/0!	116.37
PCSK9	1.00576e-05	3.64944e-06	20.6588	54.8213	35.4212	1.18462e-05	1.18827e-05	23.5042	10.3209	19.8065
PGLYRP2	1.95139e-05	0.000233043	14.8569	136.868	179.907	6.0502e-06	#N/A	#DIV/0!	#DIV/0!	67.1232
PLG	0.000103413	0.000293271	5.93046	42.6519	36.8911	1.63467e-05	8.39976e-06	9.50936	8.96962	11.4242
PLTP	0.000314808	0.000227226	2.82592	9.73243	27.8069	0.000103366	8.34118e-05	11.807	10.7381	17.9622
PLXDC2	#N/A	3.64944e-06	#DIV/0!	15.7362	85.5118	#N/A	#N/A	#DIV/0!	#DIV/0!	#DIV/0!
PON1	0.0102783	0.0100033	5.71602	13.6776	14.3131	0.00250718	0.00462466	15.4776	20.7077	31.7267
PON3	0.000911298	0.00107928	7.3711	12.0143	11.2066	0.000726939	0.00100212	13.2371	7.16737	12.019
PPBP	7.50884e-05	0.000143106	17.6725	57.4276	63.3011	0.000866835	0.000989451	23.4351	31.49	36.2174
PRG4	3.67672e-06	3.64944e-06	13.5788	59.3381	69.585	#N/A	#N/A	#DIV/0!	#DIV/0!	#DIV/0!
PROS1	4.26174e-05	0.00020697	9.02612	106.521	96.93	1.63467e-05	1.63467e-05	10.9834	38.8189	28.2209
PZP	3.64944e-06	3.64944e-06	33.6738	46.5969	85.7418	#N/A	#N/A	#DIV/0!	#DIV/0!	#DIV/0!
RBP4	1.6942e-05	3.64944e-06	29.1838	58.0166	86.5011	4.82066e-05	6.63851e-06	50.3892	59.267	89.2042
SAA4	0.0122267	0.0103104	6.89938	15.3289	14.749	0.0152549	0.0160014	6.666	5.9078	7.7736
SCGB3A1	4.08956e-05	3.64944e-06	14.2672	31.798	27.3238	4.16106e-05	5.98413e-05	8.61842	14.4344	14.0859
SELENOP	6.41426e-05	3.64944e-06	7.18359	35.7515	25.8835	1.63467e-05	1.63467e-05	23.1562	18.4552	24.6551
SELL	3.55704e-05	3.64944e-06	12.1692	12.0825	17.1274	1.50231e-05	1.244e-05	13.633	7.62932	21.5127
SERPINA1	0.00124393	0.000985157	20.8793	31.8163	61.5109	0.00225625	0.000123466	35.0924	41.228	98.3813
SERPINA10	9.59838e-06	3.64944e-06	21.1177	107.595	117.689	1.63467e-05	1.63467e-05	24.5728	26.1628	28.7807
SERPINA3	4.4022e-05	0.000109272	39.4558	49.0051	99.5199	1.56127e-05	6.96195e-06	59.2655	93.005	87.4614
SERPINA4	7.49011e-06	0.000105378	8.22076	138.911	161.277	#N/A	#N/A	#DIV/0!	#DIV/0!	11.2491
SERPINA6	3.64944e-06	3.64944e-06	9.64203	53.6613	58.3141	4.60248e-06	1.63467e-05	65.6983	#DIV/0!	93.7046
SERPINC1	0.00183323	0.0029435	10.8663	11.4089	19.7873	8.81305e-05	1.63467e-05	14.9362	14.1462	20.2808
SERPIND1	6.15937e-05	0.000751236	9.42721	132.406	176.99	8.69458e-06	5.77685e-06	63.5661	74.3758	102.847
SERPINF1	3.64944e-06	3.64944e-06	60.8305	60.7213	90.7312	6.84021e-06	2.56009e-06	45.6764	78.3852	79.0617
SERPINF2	9.44717e-05	0.000193072	10.0372	44.232	49.2577	2.37077e-05	1.10995e-05	25.2442	35.8542	40.3874
SERPING1	5.0342e-05	0.000160225	10.3588	71.3634	83.6798	4.00127e-05	1.1679e-05	33.4622	36.7674	52.1574
SFTPB	2.11053e-06	#N/A	40.4358	#DIV/0!	53.6467	3.85021e-06	2.74531e-06	33.3773	45.8086	54.431
TF	0.000110792	0.000439682	57.6109	76.8219	138.275	8.14833e-05	1.28558e-05	51.3944	87.3876	117.084
TFPI	3.39137e-06	3.64944e-06	19.8213	39.7144	51.7856	5.81061e-06	1.63467e-05	22.8153	38.2168	46.9653
THBS1	7.16803e-05	8.68602e-05	5.18823	114.456	69.236	#N/A	#N/A	#DIV/0!	#DIV/0!	60.683
TTR	0.000535233	0.0016401	9.00182	57.5306	82.5067	0.000144444	0.000253785	41.9735	29.1439	41.2476
VCAM1	4.0283e-06	3.64944e-06	9.4117	34.6859	35.0688	1.63467e-05	1.63467e-05	36.6757	11.7244	28.0656
VTN	0.00100496	0.00198572	7.50035	36.616	38.2548	3.20472e-05	1.39479e-05	11.0506	53.4248	66.7917
VWF	1.08371e-05	3.64944e-06	6.61734	45.7806	69.0053	1.63467e-05	1.63467e-05	64.6879	22.9055	98.1469
		176	37				118	40
